# Supplementary material for: Mapping the adaptive landscape of a major agricultural pathogen reveals evolutionary constraints across heterogeneous environments
Source: ISME J. 2021 Jan 15;15(5):1402–19. doi: 10.1038/s41396-020-00859-w (PMC8115182; doi:10.1038/s41396-020-00859-w)
Supplement: Supplementary file 2 — Supplementary Tables [file 41396_2020_859_MOESM2_ESM.xlsx]

## Sheet: Supplementary Table S1
Supplementary Table S1: Description of 145 Zymoseptoria tritici isolates with their corresponding sampling location, year and NCBI SRR Run ID for the whole genome sequence data used in this study.
Isolate	Population	Country	Sampling Year	SRR Run ID
ST90ORE_a12_3B_10	Oregon.R	USA	1990	SRR11026708
ST90ORE_a12_3B_11	Oregon.R	USA	1990	SRR3740303
ST90ORE_a12_3B_12	Oregon.R	USA	1990	SRR3740301
ST90ORE_a12_3B_13	Oregon.R	USA	1990	SRR13020817
ST90ORE_a12_3B_14	Oregon.R	USA	1990	SRR3740305
ST90ORE_a12_3B_15	Oregon.R	USA	1990	SRR3740285
ST90ORE_a12_3B_17	Oregon.R	USA	1990	SRR3740300
ST90ORE_a12_3B_18	Oregon.R	USA	1990	SRR3740299
ST90ORE_a12_3B_19	Oregon.R	USA	1990	SRR3740306
ST90ORE_a12_3B_2	Oregon.R	USA	1990	SRR3740286
ST90ORE_a12_3B_21	Oregon.R	USA	1990	SRR3740283
ST90ORE_a12_3B_3	Oregon.R	USA	1990	SRR3740298
ST90ORE_a12_3B_4	Oregon.R	USA	1990	SRR11026700
ST90ORE_a12_3B_5	Oregon.R	USA	1990	SRR3740292
ST90ORE_a12_3B_6	Oregon.R	USA	1990	SRR3740304
ST90ORE_a12_3B_7	Oregon.R	USA	1990	SRR3740291
ST90ORE_a12_3B_8	Oregon.R	USA	1990	SRR3740293
ST90ORE_a12_3B_9	Oregon.R	USA	1990	SRR11026699
ST90ORE_a12_4A_1	Oregon.R	USA	1990	SRR3740307
ST90ORE_a12_4A_10	Oregon.R	USA	1990	SRR3740289
ST90ORE_a12_4A_11	Oregon.R	USA	1990	SRR3740302
ST90ORE_a12_4A_2	Oregon.R	USA	1990	SRR3740294
ST90ORE_a12_4A_4	Oregon.R	USA	1990	SRR3740290
ST90ORE_a12_4A_5	Oregon.R	USA	1990	SRR3740287
ST90ORE_a12_4A_6	Oregon.R	USA	1990	SRR4907751
ST90ORE_a12_4A_7	Oregon.R	USA	1990	SRR3740288
ST90ORE_a15_2A_11	Oregon.S	USA	1990	SRR3740326
ST90ORE_a15_2A_13	Oregon.S	USA	1990	SRR3740323
ST90ORE_a15_2A_14	Oregon.S	USA	1990	SRR4907756
ST90ORE_a15_2A_15	Oregon.S	USA	1990	SRR3740314
ST90ORE_a15_2A_16	Oregon.S	USA	1990	SRR3740332
ST90ORE_a15_2A_20	Oregon.S	USA	1990	SRR4907744
ST90ORE_a15_2A_6	Oregon.S	USA	1990	SRR3740312
ST90ORE_a15_2A_7	Oregon.S	USA	1990	SRR3740333
ST90ORE_a15_2A_8	Oregon.S	USA	1990	SRR11026698
ST90ORE_a15_3B_1	Oregon.S	USA	1990	SRR11026697
ST90ORE_a15_3B_10	Oregon.S	USA	1990	SRR3740321
ST90ORE_a15_3B_13	Oregon.S	USA	1990	SRR3740334
ST90ORE_a15_3B_15	Oregon.S	USA	1990	SRR3740313
ST90ORE_a15_3B_18	Oregon.S	USA	1990	SRR3740320
ST90ORE_a15_3B_19	Oregon.S	USA	1990	SRR3740329
ST90ORE_a15_3B_3	Oregon.S	USA	1990	SRR4907757
ST90ORE_a15_3B_4	Oregon.S	USA	1990	SRR3740315
ST90ORE_a15_3B_5	Oregon.S	USA	1990	SRR3740316
ST90ORE_a15_3B_6	Oregon.S	USA	1990	SRR3740324
ST90ORE_a15_3B_9	Oregon.S	USA	1990	SRR3740309
ST90ORE_a15_4A_10	Oregon.S	USA	1990	SRR3740331
ST90ORE_a15_4A_11	Oregon.S	USA	1990	SRR4907755
ST90ORE_a15_4A_13	Oregon.S	USA	1990	SRR3740311
ST90ORE_a15_4A_15	Oregon.S	USA	1990	SRR3740322
ST90ORE_a15_4A_17	Oregon.S	USA	1990	SRR3740318
ST90ORE_a15_4A_19	Oregon.S	USA	1990	SRR3740317
ST90ORE_a15_4A_2	Oregon.S	USA	1990	SRR3740325
ST90ORE_a15_4A_3	Oregon.S	USA	1990	SRR3740328
ST90ORE_a15_4A_4	Oregon.S	USA	1990	SRR3740327
ST90ORE_a15_4A_7	Oregon.S	USA	1990	SRR3740310
ST01AUS_1A4	Australia	Australia	2001	SRR3740341
ST01AUS_1A5	Australia	Australia	2001	SRR3740262
ST01AUS_1A6	Australia	Australia	2001	SRR3740263
ST01AUS_1A9	Australia	Australia	2001	SRR3740256
ST01AUS_1B1	Australia	Australia	2001	SRR4907745
ST01AUS_1B2	Australia	Australia	2001	SRR3740319
ST01AUS_1B7	Australia	Australia	2001	SRR3740250
ST01AUS_1B8	Australia	Australia	2001	SRR3740253
ST01AUS_1C1	Australia	Australia	2001	SRR4907766
ST01AUS_1C2	Australia	Australia	2001	SRR3740308
ST01AUS_1C3	Australia	Australia	2001	SRR4907762
ST01AUS_1C6	Australia	Australia	2001	SRR4907754
ST01AUS_1C8	Australia	Australia	2001	SRR3740284
ST01AUS_1D4	Australia	Australia	2001	SRR3740255
ST01AUS_1D5	Australia	Australia	2001	SRR3740259
ST01AUS_1D8	Australia	Australia	2001	SRR3740260
ST01AUS_1E1	Australia	Australia	2001	SRR3740258
ST01AUS_1E4	Australia	Australia	2001	SRR3740249
ST01AUS_1E5	Australia	Australia	2001	SRR3740273
ST01AUS_1F2	Australia	Australia	2001	SRR3740330
ST01AUS_1F3	Australia	Australia	2001	SRR4907753
ST01AUS_1F8	Australia	Australia	2001	SRR3740261
ST01AUS_1G2	Australia	Australia	2001	SRR4907748
ST01AUS_1G5	Australia	Australia	2001	SRR3740251
ST01AUS_1H2	Australia	Australia	2001	SRR3740295
ST01AUS_1H6	Australia	Australia	2001	SRR3740254
ST01AUS_1H8	Australia	Australia	2001	SRR3740257
ST99CH_SW5	Switzerland	Switzerland	1999	SRR11026701
ST99CH_SW39	Switzerland	Switzerland	1999	SRR11026702
ST99CH_28	Switzerland	Switzerland	1999	SRR11026703
ST99CH_3A1	Switzerland	Switzerland	1999	SRR3740349
ST99CH_3A10	Switzerland	Switzerland	1999	SRR4907761
ST99CH_3A2	Switzerland	Switzerland	1999	SRR3740338
ST99CH_3A4	Switzerland	Switzerland	1999	SRR3740339
ST99CH_3A5	Switzerland	Switzerland	1999	SRR3740340
ST99CH_3A6	Switzerland	Switzerland	1999	SRR3740344
ST99CH_3A8	Switzerland	Switzerland	1999	SRR13020816
ST99CH_3A9	Switzerland	Switzerland	1999	SRR4907747
ST99CH_3B2	Switzerland	Switzerland	1999	SRR3740347
ST99CH_3B4	Switzerland	Switzerland	1999	SRR3740345
ST99CH_3B8	Switzerland	Switzerland	1999	SRR643899
ST99CH_3C4	Switzerland	Switzerland	1999	SRR643900
ST99CH_3C7	Switzerland	Switzerland	1999	SRR3740342
ST99CH_3D1	Switzerland	Switzerland	1999	SRR643901
ST99CH_3D3	Switzerland	Switzerland	1999	SRR3740335
ST99CH_3D5	Switzerland	Switzerland	1999	SRR3740337
ST99CH_3D7	Switzerland	Switzerland	1999	SRR643902
ST99CH_3D8	Switzerland	Switzerland	1999	SRR4907752
ST99CH_3F1	Switzerland	Switzerland	1999	SRR3740346
ST99CH_3F2	Switzerland	Switzerland	1999	SRR3740350
ST99CH_3F3	Switzerland	Switzerland	1999	SRR3740343
ST99CH_3F4	Switzerland	Switzerland	1999	SRR4907746
ST99CH_3F5	Switzerland	Switzerland	1999	SRR643903
ST99CH_3G2	Switzerland	Switzerland	1999	SRR4907758
ST99CH_3G3	Switzerland	Switzerland	1999	SRR4907764
ST99CH_3G6	Switzerland	Switzerland	1999	SRR3740348
ST99CH_3H1	Switzerland	Switzerland	1999	SRR3740336
ST99CH_3H3	Switzerland	Switzerland	1999	SRR3740252
ST99CH_3H4	Switzerland	Switzerland	1999	SRR3740351
ST92ISR_Ar_11g	Israel	Israel	1991	SRR3740282
ST92ISR_Ar_11i	Israel	Israel	1991	SRR3740269
ST92ISR_Ar_12d	Israel	Israel	1991	SRR3740279
ST92ISR_Ar_12e	Israel	Israel	1991	SRR3740270
ST92ISR_Ar_12f	Israel	Israel	1991	SRR3740276
ST92ISR_Ar_15a	Israel	Israel	1991	SRR3740281
ST92ISR_Ar_15c	Israel	Israel	1991	SRR11026695
ST92ISR_Ar_16a	Israel	Israel	1991	SRR3740267
ST92ISR_Ar_16h	Israel	Israel	1991	SRR3740271
ST92ISR_Ar_17b	Israel	Israel	1991	SRR3740275
ST92ISR_Ar_17d	Israel	Israel	1991	SRR11026696
ST92ISR_Ar_17e	Israel	Israel	1991	SRR3740264
ST92ISR_Ar_17i	Israel	Israel	1991	SRR3740280
ST92ISR_Ar_17r	Israel	Israel	1991	SRR3740272
ST92ISR_Ar_18b	Israel	Israel	1991	SRR3740274
ST92ISR_Ar_19e	Israel	Israel	1991	SRR4907767
ST92ISR_Ar_1b	Israel	Israel	1991	SRR3740268
ST92ISR_Ar_1c	Israel	Israel	1991	SRR11026694
ST92ISR_Ar_1j	Israel	Israel	1991	SRR4907759
ST92ISR_Ar_21a	Israel	Israel	1991	SRR3740278
ST92ISR_Ar_22f	Israel	Israel	1991	SRR3740265
ST92ISR_Ar_2b	Israel	Israel	1991	SRR4907760
ST92ISR_Ar_2c	Israel	Israel	1991	SRR11026693
ST92ISR_Ar_2f	Israel	Israel	1991	SRR3740277
ST92ISR_Ar_4b	Israel	Israel	1991	SRR4907765
ST92ISR_Ar_4e	Israel	Israel	1991	SRR11026706
ST92ISR_Ar_4f	Israel	Israel	1991	SRR4907750
ST92ISR_Ar_4g	Israel	Israel	1991	SRR4907749
ST92ISR_Ar_5a	Israel	Israel	1991	SRR3740266
ST92ISR_Ar_5g	Israel	Israel	1991	SRR4907763

## Sheet: Supplementary Table S2
Supplementary Table S2: Raw phenotypic data for virulence (measured as the amount of necrotic lesion area) and reproduction (pycnidia density within lesion area) on 12 wheat cultivars from 145 Zymoseptoria tritici isolates.
Population	Isolate	Host	Replication	Virulence	Reproduction
Oregon.R	ST90ORE_a12_3B_10	1011	1	4.36	0
Oregon.R	ST90ORE_a12_3B_11	1011	1	98.55	8.88
Oregon.R	ST90ORE_a12_3B_12	1011	1	77.02	2.33
Oregon.R	ST90ORE_a12_3B_13	1011	1	97.84	2.65
Oregon.R	ST90ORE_a12_3B_14	1011	1	90.03	2.38
Oregon.R	ST90ORE_a12_3B_15	1011	1	54.93	2.11
Oregon.R	ST90ORE_a12_3B_17	1011	1	96.1	3.97
Oregon.R	ST90ORE_a12_3B_18	1011	1	97.57	1.84
Oregon.R	ST90ORE_a12_3B_19	1011	1	2.66	0
Oregon.R	ST90ORE_a12_3B_2	1011	1	35	1.49
Oregon.R	ST90ORE_a12_3B_21	1011	1	3.4	0
Oregon.R	ST90ORE_a12_3B_3	1011	1	98.32	1.97
Oregon.R	ST90ORE_a12_3B_4	1011	1	98.28	2.14
Oregon.R	ST90ORE_a12_3B_5	1011	1	4.49	8.25
Oregon.R	ST90ORE_a12_3B_6	1011	1	3.36	0
Oregon.R	ST90ORE_a12_3B_7	1011	1	98.4	3.11
Oregon.R	ST90ORE_a12_3B_8	1011	1	2.9	0
Oregon.R	ST90ORE_a12_3B_9	1011	1	98.27	1.26
Oregon.R	ST90ORE_a12_4A_1	1011	1	11.87	1.04
Oregon.R	ST90ORE_a12_4A_10	1011	1	98.21	2.02
Oregon.R	ST90ORE_a12_4A_11	1011	1	76.82	56.38
Oregon.R	ST90ORE_a12_4A_2	1011	1	2.69	0
Oregon.R	ST90ORE_a12_4A_4	1011	1	88.37	2
Oregon.R	ST90ORE_a12_4A_5	1011	1	43.38	3.38
Oregon.R	ST90ORE_a12_4A_6	1011	1	98.18	2.18
Oregon.R	ST90ORE_a12_4A_7	1011	1	94.81	3.27
Oregon.S	ST90ORE_a15_2A_11	1011	1	98.16	4.14
Oregon.S	ST90ORE_a15_2A_13	1011	1	98.43	1.76
Oregon.S	ST90ORE_a15_2A_14	1011	1	18.63	0.66
Oregon.S	ST90ORE_a15_2A_16	1011	1	97.81	1.03
Oregon.S	ST90ORE_a15_2A_20	1011	1	98.4	1.78
Oregon.S	ST90ORE_a15_2A_6	1011	1	99.48	2.9
Oregon.S	ST90ORE_a15_2A_7	1011	1	100	8.54
Oregon.S	ST90ORE_a15_2A_8	1011	1	98.44	2.59
Oregon.S	ST90ORE_a15_3B_1	1011	1	98.33	2.33
Oregon.S	ST90ORE_a15_3B_10	1011	1	8.75	0
Oregon.S	ST90ORE_a15_3B_13	1011	1	98.33	0.79
Oregon.S	ST90ORE_a15_3B_15	1011	1	6.24	0
Oregon.S	ST90ORE_a15_3B_18	1011	1	28.64	0.46
Oregon.S	ST90ORE_a15_3B_19	1011	1	98.43	5.57
Oregon.S	ST90ORE_a15_3B_3	1011	1	71.49	3.39
Oregon.S	ST90ORE_a15_3B_4	1011	1	69.74	3.42
Oregon.S	ST90ORE_a15_3B_5	1011	1	97.66	0.73
Oregon.S	ST90ORE_a15_3B_6	1011	1	98.37	2.47
Oregon.S	ST90ORE_a15_3B_9	1011	1	98.35	0.63
Oregon.S	ST90ORE_a15_4A_10	1011	1	6.98	0
Oregon.S	ST90ORE_a15_4A_11	1011	1	14.74	9.6
Oregon.S	ST90ORE_a15_4A_13	1011	1	78.59	1.38
Oregon.S	ST90ORE_a15_4A_15	1011	1	80.49	2.64
Oregon.S	ST90ORE_a15_4A_17	1011	1	98.41	2.28
Oregon.S	ST90ORE_a15_4A_19	1011	1	2.39	0
Oregon.S	ST90ORE_a15_4A_2	1011	1	98.52	3.25
Oregon.S	ST90ORE_a15_4A_3	1011	1	41.24	0.37
Oregon.S	ST90ORE_a15_4A_4	1011	1	85.28	1.17
Oregon.S	ST90ORE_a15_4A_7	1011	1	43.81	1.7
Australia	ST01AUS_1A4	1011	1	3.39	0
Australia	ST01AUS_1A5	1011	1	4.55	0
Australia	ST01AUS_1A6	1011	1	3.46	0
Australia	ST01AUS_1A9	1011	1	2.8	0
Australia	ST01AUS_1B1	1011	1	4.45	3.03
Australia	ST01AUS_1B2	1011	1	2.25	0
Australia	ST01AUS_1B7	1011	1	3.37	0
Australia	ST01AUS_1B8	1011	1	3.82	0
Australia	ST01AUS_1C1	1011	1	1.72	0
Australia	ST01AUS_1C2	1011	1	5.61	2.33
Australia	ST01AUS_1C3	1011	1	10.29	2.35
Australia	ST01AUS_1C6	1011	1	2.52	0
Australia	ST01AUS_1C8	1011	1	3.04	0
Australia	ST01AUS_1D4	1011	1	2.95	0
Australia	ST01AUS_1D5	1011	1	3.14	0
Australia	ST01AUS_1D8	1011	1	2.5	0
Australia	ST01AUS_1E1	1011	1	3.95	0
Australia	ST01AUS_1E4	1011	1	3.6	0
Australia	ST01AUS_1F2	1011	1	4.01	0
Australia	ST01AUS_1F3	1011	1	2.58	0
Australia	ST01AUS_1F8	1011	1	4.18	0
Australia	ST01AUS_1G2	1011	1	3.43	0
Australia	ST01AUS_1G5	1011	1	4.02	0
Australia	ST01AUS_1H2	1011	1	50.51	1.78
Australia	ST01AUS_1H6	1011	1	5.19	0
Australia	ST01AUS_1H8	1011	1	2.25	0
Switzerland	ST99CH_1A5	1011	1	98.57	1.13
Switzerland	ST99CH_1E4	1011	1	58.57	1.46
Switzerland	ST99CH_28	1011	1	2.9	0
Switzerland	ST99CH_3A1	1011	1	3.19	0
Switzerland	ST99CH_3A10	1011	1	2.85	0
Switzerland	ST99CH_3A2	1011	1	96.66	1.38
Switzerland	ST99CH_3A4	1011	1	2.9	0
Switzerland	ST99CH_3A5	1011	1	6.37	0
Switzerland	ST99CH_3A6	1011	1	3.12	0
Switzerland	ST99CH_3A8	1011	1	4.34	0
Switzerland	ST99CH_3A9	1011	1	3.65	0
Switzerland	ST99CH_3B2	1011	1	5.58	2.5
Switzerland	ST99CH_3B4	1011	1	3.29	0
Switzerland	ST99CH_3B8	1011	1	6.4	0
Switzerland	ST99CH_3C4	1011	1	83.52	1.75
Switzerland	ST99CH_3C7	1011	1	35.54	7.31
Switzerland	ST99CH_3D1	1011	1	2.8	0
Switzerland	ST99CH_3D3	1011	1	68.39	4.25
Switzerland	ST99CH_3D5	1011	1	98.15	5.7
Switzerland	ST99CH_3D7	1011	1	70.52	6.2
Switzerland	ST99CH_3D8	1011	1	61.05	2.34
Switzerland	ST99CH_3F1	1011	1	98.16	1.43
Switzerland	ST99CH_3F2	1011	1	97.19	3.52
Switzerland	ST99CH_3F3	1011	1	2.93	0
Switzerland	ST99CH_3F4	1011	1	2.57	0
Switzerland	ST99CH_3F5	1011	1	98.4	3.71
Switzerland	ST99CH_3G2	1011	1	16.36	5.67
Switzerland	ST99CH_3G3	1011	1	93.46	4.38
Switzerland	ST99CH_3G6	1011	1	3.97	0
Switzerland	ST99CH_3H1	1011	1	5.22	0
Switzerland	ST99CH_3H3	1011	1	84.35	1.63
Switzerland	ST99CH_3H4	1011	1	3.13	0
Israel	ST92ISR_Ar_11g	1011	1	2.24	0
Israel	ST92ISR_Ar_11i	1011	1	2.55	0
Israel	ST92ISR_Ar_12d	1011	1	3.14	0
Israel	ST92ISR_Ar_12e	1011	1	4.79	0
Israel	ST92ISR_Ar_12f	1011	1	2.68	0
Israel	ST92ISR_Ar_15a	1011	1	3.05	0
Israel	ST92ISR_Ar_15c	1011	1	2.63	0
Israel	ST92ISR_Ar_16a	1011	1	24.75	0
Israel	ST92ISR_Ar_16h	1011	1	10.95	5
Israel	ST92ISR_Ar_17b	1011	1	2.08	0
Israel	ST92ISR_Ar_17d	1011	1	4	0
Israel	ST92ISR_Ar_17e	1011	1	71.32	2.1
Israel	ST92ISR_Ar_17i	1011	1	2.68	0
Israel	ST92ISR_Ar_17r	1011	1	98.32	1.76
Israel	ST92ISR_Ar_18b	1011	1	25.81	1.22
Israel	ST92ISR_Ar_19e	1011	1	2.67	0
Israel	ST92ISR_Ar_1b	1011	1	3.61	0
Israel	ST92ISR_Ar_1c	1011	1	77.3	4.25
Israel	ST92ISR_Ar_1j	1011	1	84.23	4.49
Israel	ST92ISR_Ar_21a	1011	1	4.43	0
Israel	ST92ISR_Ar_22f	1011	1	5.12	0
Israel	ST92ISR_Ar_2b	1011	1	98.34	1.46
Israel	ST92ISR_Ar_2c	1011	1	40.95	3.77
Israel	ST92ISR_Ar_2f	1011	1	3.93	0
Israel	ST92ISR_Ar_4b	1011	1	2.02	0
Israel	ST92ISR_Ar_4e	1011	1	32.69	4.06
Israel	ST92ISR_Ar_4f	1011	1	12.21	14.53
Israel	ST92ISR_Ar_4g	1011	1	3.27	0
Israel	ST92ISR_Ar_5a	1011	1	3.54	0
Israel	ST92ISR_Ar_5g	1011	1	3.07	0
Oregon.R	ST90ORE_a12_3B_10	1204	1	97.78	54.49
Oregon.R	ST90ORE_a12_3B_10	1204	1	97.65	23.91
Oregon.R	ST90ORE_a12_3B_11	1204	1	97.91	258.53
Oregon.R	ST90ORE_a12_3B_11	1204	1	97.8	188.83
Oregon.R	ST90ORE_a12_3B_12	1204	1	97.93	220.26
Oregon.R	ST90ORE_a12_3B_12	1204	1	97.85	159.31
Oregon.R	ST90ORE_a12_3B_13	1204	1	98.1	292.21
Oregon.R	ST90ORE_a12_3B_13	1204	1	97.8	336.31
Oregon.R	ST90ORE_a12_3B_14	1204	1	98.14	73.92
Oregon.R	ST90ORE_a12_3B_14	1204	1	89.98	191.88
Oregon.R	ST90ORE_a12_3B_15	1204	1	98.2	248.81
Oregon.R	ST90ORE_a12_3B_15	1204	1	98.19	146.98
Oregon.R	ST90ORE_a12_3B_17	1204	1	98.11	34.16
Oregon.R	ST90ORE_a12_3B_17	1204	1	97.77	2.39
Oregon.R	ST90ORE_a12_3B_18	1204	1	98.1	116.37
Oregon.R	ST90ORE_a12_3B_18	1204	1	55.26	137.3
Oregon.R	ST90ORE_a12_3B_19	1204	1	98.03	26.99
Oregon.R	ST90ORE_a12_3B_19	1204	1	97.85	50.38
Oregon.R	ST90ORE_a12_3B_2	1204	1	98.32	186.01
Oregon.R	ST90ORE_a12_3B_2	1204	1	97.9	275.55
Oregon.R	ST90ORE_a12_3B_21	1204	1	98.16	131.05
Oregon.R	ST90ORE_a12_3B_21	1204	1	93.37	84.51
Oregon.R	ST90ORE_a12_3B_3	1204	1	98.1	124.79
Oregon.R	ST90ORE_a12_3B_3	1204	1	98.05	65.41
Oregon.R	ST90ORE_a12_3B_4	1204	1	98.13	61.19
Oregon.R	ST90ORE_a12_3B_4	1204	1	97.97	45.89
Oregon.R	ST90ORE_a12_3B_5	1204	1	98.17	88.6
Oregon.R	ST90ORE_a12_3B_5	1204	1	97.67	123.15
Oregon.R	ST90ORE_a12_3B_6	1204	1	98.08	149.41
Oregon.R	ST90ORE_a12_3B_6	1204	1	97.98	86.46
Oregon.R	ST90ORE_a12_3B_7	1204	1	98.04	23.2
Oregon.R	ST90ORE_a12_3B_7	1204	1	97.57	71.34
Oregon.R	ST90ORE_a12_3B_8	1204	1	98.06	67.77
Oregon.R	ST90ORE_a12_3B_8	1204	1	53.59	47.06
Oregon.R	ST90ORE_a12_3B_9	1204	1	98.12	54.44
Oregon.R	ST90ORE_a12_3B_9	1204	1	97.73	67.48
Oregon.R	ST90ORE_a12_4A_1	1204	1	98.07	192.43
Oregon.R	ST90ORE_a12_4A_1	1204	1	97.97	219.5
Oregon.R	ST90ORE_a12_4A_10	1204	1	98.28	81.8
Oregon.R	ST90ORE_a12_4A_10	1204	1	98.17	78.17
Oregon.R	ST90ORE_a12_4A_11	1204	1	98.34	134.73
Oregon.R	ST90ORE_a12_4A_11	1204	1	98.16	219.84
Oregon.R	ST90ORE_a12_4A_2	1204	1	98.26	28.3
Oregon.R	ST90ORE_a12_4A_2	1204	1	98.24	61.66
Oregon.R	ST90ORE_a12_4A_4	1204	1	98.19	51.73
Oregon.R	ST90ORE_a12_4A_4	1204	1	97.94	59.12
Oregon.R	ST90ORE_a12_4A_5	1204	1	98.08	80.03
Oregon.R	ST90ORE_a12_4A_5	1204	1	96.67	109.06
Oregon.R	ST90ORE_a12_4A_6	1204	1	98.05	54.19
Oregon.R	ST90ORE_a12_4A_6	1204	1	97.84	93.25
Oregon.R	ST90ORE_a12_4A_7	1204	1	98.17	41.1
Oregon.R	ST90ORE_a12_4A_7	1204	1	97.74	55.23
Oregon.S	ST90ORE_a15_2A_11	1204	1	98.16	101.09
Oregon.S	ST90ORE_a15_2A_11	1204	1	93.53	125.2
Oregon.S	ST90ORE_a15_2A_13	1204	1	98.18	56.2
Oregon.S	ST90ORE_a15_2A_13	1204	1	98.03	102.39
Oregon.S	ST90ORE_a15_2A_14	1204	1	38.45	0.53
Oregon.S	ST90ORE_a15_2A_15	1204	1	23.68	34.67
Oregon.S	ST90ORE_a15_2A_15	1204	1	6.04	0
Oregon.S	ST90ORE_a15_2A_16	1204	1	98.33	98.89
Oregon.S	ST90ORE_a15_2A_16	1204	1	98.27	43.23
Oregon.S	ST90ORE_a15_2A_20	1204	1	98.21	8.55
Oregon.S	ST90ORE_a15_2A_20	1204	1	98.03	6.56
Oregon.S	ST90ORE_a15_2A_6	1204	1	97.99	19.48
Oregon.S	ST90ORE_a15_2A_6	1204	1	97.8	3.56
Oregon.S	ST90ORE_a15_2A_7	1204	1	98.11	235.75
Oregon.S	ST90ORE_a15_2A_8	1204	1	97.7	109.77
Oregon.S	ST90ORE_a15_2A_8	1204	1	70.49	196.46
Oregon.S	ST90ORE_a15_3B_1	1204	1	97.94	12.61
Oregon.S	ST90ORE_a15_3B_1	1204	1	97.43	20.07
Oregon.S	ST90ORE_a15_3B_10	1204	1	98.05	70.9
Oregon.S	ST90ORE_a15_3B_10	1204	1	97.88	150
Oregon.S	ST90ORE_a15_3B_13	1204	1	97.88	8.25
Oregon.S	ST90ORE_a15_3B_13	1204	1	95.78	21.5
Oregon.S	ST90ORE_a15_3B_15	1204	1	65.94	24.74
Oregon.S	ST90ORE_a15_3B_15	1204	1	30.71	3.57
Oregon.S	ST90ORE_a15_3B_18	1204	1	70.24	50.38
Oregon.S	ST90ORE_a15_3B_18	1204	1	44.79	64.06
Oregon.S	ST90ORE_a15_3B_19	1204	1	96	7.6
Oregon.S	ST90ORE_a15_3B_3	1204	1	97.91	23.84
Oregon.S	ST90ORE_a15_3B_3	1204	1	97.91	39.96
Oregon.S	ST90ORE_a15_3B_4	1204	1	89.56	6.35
Oregon.S	ST90ORE_a15_3B_5	1204	1	75.3	16.21
Oregon.S	ST90ORE_a15_3B_5	1204	1	67.1	21.54
Oregon.S	ST90ORE_a15_3B_6	1204	1	98.24	29.77
Oregon.S	ST90ORE_a15_3B_6	1204	1	97.9	76.51
Oregon.S	ST90ORE_a15_3B_9	1204	1	98.14	47.12
Oregon.S	ST90ORE_a15_3B_9	1204	1	98.08	32.72
Oregon.S	ST90ORE_a15_4A_10	1204	1	0	0
Oregon.S	ST90ORE_a15_4A_10	1204	1	0	0
Oregon.S	ST90ORE_a15_4A_11	1204	1	4.91	11.08
Oregon.S	ST90ORE_a15_4A_11	1204	1	1.67	44.75
Oregon.S	ST90ORE_a15_4A_13	1204	1	98.09	87.15
Oregon.S	ST90ORE_a15_4A_13	1204	1	97.76	100.49
Oregon.S	ST90ORE_a15_4A_15	1204	1	94	48.45
Oregon.S	ST90ORE_a15_4A_15	1204	1	32.4	28.01
Oregon.S	ST90ORE_a15_4A_17	1204	1	78.32	52.53
Oregon.S	ST90ORE_a15_4A_17	1204	1	70.45	31.53
Oregon.S	ST90ORE_a15_4A_19	1204	1	7.37	6.08
Oregon.S	ST90ORE_a15_4A_19	1204	1	2.93	0
Oregon.S	ST90ORE_a15_4A_2	1204	1	98.19	9.05
Oregon.S	ST90ORE_a15_4A_2	1204	1	97.42	8.44
Oregon.S	ST90ORE_a15_4A_3	1204	1	35.41	19.85
Oregon.S	ST90ORE_a15_4A_3	1204	1	23.25	2.18
Oregon.S	ST90ORE_a15_4A_4	1204	1	98.31	85.23
Oregon.S	ST90ORE_a15_4A_4	1204	1	98	78.86
Oregon.S	ST90ORE_a15_4A_7	1204	1	98.25	8.03
Oregon.S	ST90ORE_a15_4A_7	1204	1	87.26	3.47
Australia	ST01AUS_1A4	1204	1	71.43	22.22
Australia	ST01AUS_1A4	1204	1	54.33	7.73
Australia	ST01AUS_1A5	1204	1	84.99	18.01
Australia	ST01AUS_1A5	1204	1	4.24	16.66
Australia	ST01AUS_1A6	1204	1	95.46	261.1
Australia	ST01AUS_1A6	1204	1	61.57	275.39
Australia	ST01AUS_1A9	1204	1	98.27	30.61
Australia	ST01AUS_1A9	1204	1	98.02	35.46
Australia	ST01AUS_1B1	1204	1	97.92	45.55
Australia	ST01AUS_1B1	1204	1	97.49	198.86
Australia	ST01AUS_1B2	1204	1	2.75	0
Australia	ST01AUS_1B2	1204	1	0	0
Australia	ST01AUS_1B7	1204	1	97.76	23.7
Australia	ST01AUS_1B8	1204	1	3.83	9.73
Australia	ST01AUS_1B8	1204	1	0	0
Australia	ST01AUS_1C1	1204	1	98.39	2.24
Australia	ST01AUS_1C1	1204	1	97.48	11.49
Australia	ST01AUS_1C2	1204	1	22.97	75.39
Australia	ST01AUS_1C2	1204	1	8.97	4.11
Australia	ST01AUS_1C3	1204	1	96.76	53.68
Australia	ST01AUS_1C3	1204	1	95.06	140.92
Australia	ST01AUS_1C6	1204	1	98.28	56.57
Australia	ST01AUS_1C6	1204	1	98.18	59.33
Australia	ST01AUS_1C8	1204	1	98.2	161.28
Australia	ST01AUS_1C8	1204	1	98.13	196.01
Australia	ST01AUS_1D4	1204	1	98.11	20.59
Australia	ST01AUS_1D4	1204	1	97.82	23.37
Australia	ST01AUS_1D5	1204	1	4.99	14.64
Australia	ST01AUS_1D5	1204	1	0	0
Australia	ST01AUS_1D8	1204	1	0	0
Australia	ST01AUS_1D8	1204	1	0	0
Australia	ST01AUS_1E1	1204	1	96.25	5.02
Australia	ST01AUS_1E1	1204	1	87.71	6.85
Australia	ST01AUS_1E4	1204	1	60.12	5.12
Australia	ST01AUS_1E4	1204	1	32.98	1.52
Australia	ST01AUS_1E5	1204	1	97.62	7.57
Australia	ST01AUS_1E5	1204	1	96.97	5.7
Australia	ST01AUS_1F2	1204	1	68.43	10.19
Australia	ST01AUS_1F2	1204	1	44.64	12.71
Australia	ST01AUS_1F3	1204	1	98.17	15.79
Australia	ST01AUS_1F3	1204	1	96.87	17.27
Australia	ST01AUS_1F8	1204	1	6.14	8.74
Australia	ST01AUS_1F8	1204	1	1.57	0
Australia	ST01AUS_1G2	1204	1	98.07	9.89
Australia	ST01AUS_1G2	1204	1	92.07	12.06
Australia	ST01AUS_1G5	1204	1	4.5	0
Australia	ST01AUS_1G5	1204	1	3.66	0
Australia	ST01AUS_1H2	1204	1	97.97	8.29
Australia	ST01AUS_1H2	1204	1	94.38	4.4
Australia	ST01AUS_1H6	1204	1	69.55	8.92
Australia	ST01AUS_1H6	1204	1	64.79	4.9
Australia	ST01AUS_1H8	1204	1	5.98	35.08
Australia	ST01AUS_1H8	1204	1	1.15	224.05
Switzerland	ST99CH_1A5	1204	1	81.92	2.54
Switzerland	ST99CH_1A5	1204	1	21.96	5.66
Switzerland	ST99CH_1E4	1204	1	4.21	0
Switzerland	ST99CH_1E4	1204	1	2.12	8.49
Switzerland	ST99CH_28	1204	1	85.6	30.41
Switzerland	ST99CH_28	1204	1	49.42	7.39
Switzerland	ST99CH_3A1	1204	1	69.38	16.28
Switzerland	ST99CH_3A1	1204	1	68.12	17.04
Switzerland	ST99CH_3A10	1204	1	39.47	3.78
Switzerland	ST99CH_3A2	1204	1	15.42	12.94
Switzerland	ST99CH_3A4	1204	1	53.79	30.92
Switzerland	ST99CH_3A4	1204	1	50.77	27.36
Switzerland	ST99CH_3A5	1204	1	98.15	3.39
Switzerland	ST99CH_3A6	1204	1	4.6	4.87
Switzerland	ST99CH_3A6	1204	1	3.59	4.62
Switzerland	ST99CH_3A8	1204	1	98.32	57.46
Switzerland	ST99CH_3A8	1204	1	64.75	10.77
Switzerland	ST99CH_3A9	1204	1	66.21	45.64
Switzerland	ST99CH_3A9	1204	1	24.61	21.82
Switzerland	ST99CH_3B2	1204	1	98.14	32.43
Switzerland	ST99CH_3B2	1204	1	88.61	28.05
Switzerland	ST99CH_3B4	1204	1	92.65	6.25
Switzerland	ST99CH_3B4	1204	1	69.14	3.34
Switzerland	ST99CH_3B8	1204	1	98.24	21.46
Switzerland	ST99CH_3B8	1204	1	97.88	34.17
Switzerland	ST99CH_3C4	1204	1	85.27	43.27
Switzerland	ST99CH_3C4	1204	1	75.77	37.63
Switzerland	ST99CH_3C7	1204	1	18.41	25.29
Switzerland	ST99CH_3C7	1204	1	3.53	14.16
Switzerland	ST99CH_3D1	1204	1	98.24	8.1
Switzerland	ST99CH_3D3	1204	1	97.81	27.01
Switzerland	ST99CH_3D3	1204	1	94.22	30.95
Switzerland	ST99CH_3D5	1204	1	98.09	6.67
Switzerland	ST99CH_3D5	1204	1	92.11	24.47
Switzerland	ST99CH_3D7	1204	1	54.27	19.21
Switzerland	ST99CH_3D7	1204	1	44.66	27.97
Switzerland	ST99CH_3D8	1204	1	98.21	33.87
Switzerland	ST99CH_3D8	1204	1	98.11	37.96
Switzerland	ST99CH_3F1	1204	1	98.24	13.83
Switzerland	ST99CH_3F1	1204	1	98.18	53.06
Switzerland	ST99CH_3F2	1204	1	98.11	4.57
Switzerland	ST99CH_3F3	1204	1	95.52	16.74
Switzerland	ST99CH_3F3	1204	1	91.26	12.61
Switzerland	ST99CH_3F4	1204	1	76.37	3.37
Switzerland	ST99CH_3F5	1204	1	97.99	28.36
Switzerland	ST99CH_3F5	1204	1	97.93	17.38
Switzerland	ST99CH_3G2	1204	1	98.04	15.93
Switzerland	ST99CH_3G2	1204	1	97.98	14.23
Switzerland	ST99CH_3G3	1204	1	97.66	117.61
Switzerland	ST99CH_3G3	1204	1	81.11	56.3
Switzerland	ST99CH_3G6	1204	1	4.54	0
Switzerland	ST99CH_3G6	1204	1	0	0
Switzerland	ST99CH_3H1	1204	1	98.21	0.89
Switzerland	ST99CH_3H3	1204	1	1.59	0
Switzerland	ST99CH_3H3	1204	1	1.04	0
Switzerland	ST99CH_3H4	1204	1	35.51	35.46
Switzerland	ST99CH_3H4	1204	1	9.23	0
Israel	ST92ISR_Ar_11g	1204	1	97.67	135.36
Israel	ST92ISR_Ar_11g	1204	1	77.19	121.86
Israel	ST92ISR_Ar_11i	1204	1	97.72	631.85
Israel	ST92ISR_Ar_11i	1204	1	92.09	503.51
Israel	ST92ISR_Ar_12d	1204	1	95.89	215.63
Israel	ST92ISR_Ar_12d	1204	1	36.26	281.52
Israel	ST92ISR_Ar_12e	1204	1	98.15	8.71
Israel	ST92ISR_Ar_12e	1204	1	97.83	63.92
Israel	ST92ISR_Ar_12f	1204	1	96.09	191.51
Israel	ST92ISR_Ar_12f	1204	1	94.23	333.83
Israel	ST92ISR_Ar_15a	1204	1	98.01	17.41
Israel	ST92ISR_Ar_15a	1204	1	97.65	1.8
Israel	ST92ISR_Ar_15c	1204	1	98.2	236.2
Israel	ST92ISR_Ar_15c	1204	1	93.26	158.79
Israel	ST92ISR_Ar_16a	1204	1	98.43	2.24
Israel	ST92ISR_Ar_16a	1204	1	66.95	15.96
Israel	ST92ISR_Ar_16h	1204	1	98.22	347.52
Israel	ST92ISR_Ar_16h	1204	1	98.2	186.55
Israel	ST92ISR_Ar_17b	1204	1	74.6	196.08
Israel	ST92ISR_Ar_17b	1204	1	25.46	143.69
Israel	ST92ISR_Ar_17d	1204	1	98.15	380.83
Israel	ST92ISR_Ar_17d	1204	1	60.47	156.11
Israel	ST92ISR_Ar_17e	1204	1	64.09	258.47
Israel	ST92ISR_Ar_17e	1204	1	53.02	135.26
Israel	ST92ISR_Ar_17i	1204	1	96.99	106.96
Israel	ST92ISR_Ar_17i	1204	1	63	250.42
Israel	ST92ISR_Ar_17r	1204	1	64.84	186.23
Israel	ST92ISR_Ar_17r	1204	1	50.98	177.87
Israel	ST92ISR_Ar_18b	1204	1	97.07	434.96
Israel	ST92ISR_Ar_18b	1204	1	76.67	281.76
Israel	ST92ISR_Ar_19e	1204	1	97.83	292.39
Israel	ST92ISR_Ar_19e	1204	1	97.45	297.19
Israel	ST92ISR_Ar_1b	1204	1	100	157.17
Israel	ST92ISR_Ar_1b	1204	1	81.17	105
Israel	ST92ISR_Ar_1c	1204	1	97.23	235.97
Israel	ST92ISR_Ar_1c	1204	1	68.78	222.16
Israel	ST92ISR_Ar_1j	1204	1	96.67	259.38
Israel	ST92ISR_Ar_1j	1204	1	46.81	413.48
Israel	ST92ISR_Ar_21a	1204	1	98.32	65.36
Israel	ST92ISR_Ar_21a	1204	1	98.05	134.69
Israel	ST92ISR_Ar_22f	1204	1	83.63	278.43
Israel	ST92ISR_Ar_22f	1204	1	81.95	211.92
Israel	ST92ISR_Ar_2b	1204	1	97.39	670.96
Israel	ST92ISR_Ar_2b	1204	1	91.31	642.56
Israel	ST92ISR_Ar_2c	1204	1	55.26	149.89
Israel	ST92ISR_Ar_2c	1204	1	5.33	0
Israel	ST92ISR_Ar_2f	1204	1	97.54	58.64
Israel	ST92ISR_Ar_2f	1204	1	91.77	47.13
Israel	ST92ISR_Ar_4b	1204	1	91.25	275.87
Israel	ST92ISR_Ar_4b	1204	1	88.31	393.06
Israel	ST92ISR_Ar_4e	1204	1	0	0
Israel	ST92ISR_Ar_4e	1204	1	0	0
Israel	ST92ISR_Ar_4f	1204	1	95.77	331.18
Israel	ST92ISR_Ar_4f	1204	1	91.27	289.36
Israel	ST92ISR_Ar_4g	1204	1	0	0
Israel	ST92ISR_Ar_4g	1204	1	0	0
Israel	ST92ISR_Ar_5a	1204	1	96.85	185.46
Israel	ST92ISR_Ar_5a	1204	1	53.83	158.41
Israel	ST92ISR_Ar_5g	1204	1	98.31	366.49
Israel	ST92ISR_Ar_5g	1204	1	98.26	422.26
Oregon.R	ST90ORE_a12_3B_10	4391	1	98.15	114.66
Oregon.R	ST90ORE_a12_3B_10	4391	1	97.99	203.47
Oregon.R	ST90ORE_a12_3B_11	4391	1	98.13	257.15
Oregon.R	ST90ORE_a12_3B_11	4391	1	98.04	176.08
Oregon.R	ST90ORE_a12_3B_12	4391	1	98.12	77.18
Oregon.R	ST90ORE_a12_3B_12	4391	1	98.04	349.54
Oregon.R	ST90ORE_a12_3B_13	4391	1	98.29	71.55
Oregon.R	ST90ORE_a12_3B_13	4391	1	97.74	144.67
Oregon.R	ST90ORE_a12_3B_14	4391	1	97.98	165.84
Oregon.R	ST90ORE_a12_3B_14	4391	1	97.87	176.48
Oregon.R	ST90ORE_a12_3B_15	4391	1	98.25	588.41
Oregon.R	ST90ORE_a12_3B_15	4391	1	98.21	263.64
Oregon.R	ST90ORE_a12_3B_17	4391	1	97.78	31.11
Oregon.R	ST90ORE_a12_3B_17	4391	1	97.68	62.42
Oregon.R	ST90ORE_a12_3B_18	4391	1	98.13	182.43
Oregon.R	ST90ORE_a12_3B_18	4391	1	93.12	201.19
Oregon.R	ST90ORE_a12_3B_19	4391	1	98.21	126.69
Oregon.R	ST90ORE_a12_3B_19	4391	1	97.93	75.49
Oregon.R	ST90ORE_a12_3B_2	4391	1	98.17	118.29
Oregon.R	ST90ORE_a12_3B_2	4391	1	98.11	50.2
Oregon.R	ST90ORE_a12_3B_21	4391	1	97.94	396.88
Oregon.R	ST90ORE_a12_3B_21	4391	1	97.89	349.43
Oregon.R	ST90ORE_a12_3B_3	4391	1	98.16	147.77
Oregon.R	ST90ORE_a12_3B_4	4391	1	98.15	160.94
Oregon.R	ST90ORE_a12_3B_4	4391	1	98.13	52.66
Oregon.R	ST90ORE_a12_3B_5	4391	1	98.21	110.53
Oregon.R	ST90ORE_a12_3B_5	4391	1	98.08	71.52
Oregon.R	ST90ORE_a12_3B_6	4391	1	98.26	130.53
Oregon.R	ST90ORE_a12_3B_6	4391	1	98.16	89.22
Oregon.R	ST90ORE_a12_3B_7	4391	1	98.2	133.92
Oregon.R	ST90ORE_a12_3B_7	4391	1	98.02	116.91
Oregon.R	ST90ORE_a12_3B_8	4391	1	98.23	199.94
Oregon.R	ST90ORE_a12_3B_8	4391	1	97.81	100.18
Oregon.R	ST90ORE_a12_3B_9	4391	1	97.83	147.81
Oregon.R	ST90ORE_a12_3B_9	4391	1	97.71	104.72
Oregon.R	ST90ORE_a12_4A_1	4391	1	97.83	469.19
Oregon.R	ST90ORE_a12_4A_1	4391	1	97.72	88.44
Oregon.R	ST90ORE_a12_4A_10	4391	1	97.93	40.19
Oregon.R	ST90ORE_a12_4A_10	4391	1	97.81	29.89
Oregon.R	ST90ORE_a12_4A_11	4391	1	98.14	134.02
Oregon.R	ST90ORE_a12_4A_11	4391	1	98	198.51
Oregon.R	ST90ORE_a12_4A_2	4391	1	98.21	135.89
Oregon.R	ST90ORE_a12_4A_2	4391	1	84.17	341.72
Oregon.R	ST90ORE_a12_4A_4	4391	1	97.91	53.53
Oregon.R	ST90ORE_a12_4A_4	4391	1	97.67	17.13
Oregon.R	ST90ORE_a12_4A_5	4391	1	97.89	101.36
Oregon.R	ST90ORE_a12_4A_5	4391	1	87.46	78.88
Oregon.R	ST90ORE_a12_4A_6	4391	1	98.17	117.89
Oregon.R	ST90ORE_a12_4A_6	4391	1	97.88	61.96
Oregon.R	ST90ORE_a12_4A_7	4391	1	98.18	43.73
Oregon.R	ST90ORE_a12_4A_7	4391	1	98.1	23.07
Oregon.S	ST90ORE_a15_2A_11	4391	1	98.19	271.69
Oregon.S	ST90ORE_a15_2A_11	4391	1	96.18	353.39
Oregon.S	ST90ORE_a15_2A_13	4391	1	98.07	184.13
Oregon.S	ST90ORE_a15_2A_13	4391	1	97.97	110.27
Oregon.S	ST90ORE_a15_2A_14	4391	1	64.62	52.87
Oregon.S	ST90ORE_a15_2A_15	4391	1	52.73	42.06
Oregon.S	ST90ORE_a15_2A_16	4391	1	97.81	32.97
Oregon.S	ST90ORE_a15_2A_16	4391	1	70.28	83.07
Oregon.S	ST90ORE_a15_2A_20	4391	1	97.87	21.25
Oregon.S	ST90ORE_a15_2A_20	4391	1	97.78	5.68
Oregon.S	ST90ORE_a15_2A_6	4391	1	98.04	278.91
Oregon.S	ST90ORE_a15_2A_6	4391	1	97.88	425.97
Oregon.S	ST90ORE_a15_2A_7	4391	1	98.22	84.9
Oregon.S	ST90ORE_a15_2A_7	4391	1	98.05	101.23
Oregon.S	ST90ORE_a15_2A_8	4391	1	98.18	144.71
Oregon.S	ST90ORE_a15_2A_8	4391	1	97.75	100.32
Oregon.S	ST90ORE_a15_3B_1	4391	1	98.26	56.7
Oregon.S	ST90ORE_a15_3B_1	4391	1	98.05	51.46
Oregon.S	ST90ORE_a15_3B_10	4391	1	98.01	180.02
Oregon.S	ST90ORE_a15_3B_10	4391	1	97.95	234.2
Oregon.S	ST90ORE_a15_3B_13	4391	1	91.76	19.46
Oregon.S	ST90ORE_a15_3B_15	4391	1	84.44	196.14
Oregon.S	ST90ORE_a15_3B_15	4391	1	48.79	94.23
Oregon.S	ST90ORE_a15_3B_18	4391	1	69.04	112.23
Oregon.S	ST90ORE_a15_3B_19	4391	1	97.66	31.05
Oregon.S	ST90ORE_a15_3B_19	4391	1	96.93	41.95
Oregon.S	ST90ORE_a15_3B_3	4391	1	98.1	46.41
Oregon.S	ST90ORE_a15_3B_3	4391	1	97.98	18.11
Oregon.S	ST90ORE_a15_3B_4	4391	1	66.96	14.35
Oregon.S	ST90ORE_a15_3B_4	4391	1	60.01	21.57
Oregon.S	ST90ORE_a15_3B_5	4391	1	98.35	57.81
Oregon.S	ST90ORE_a15_3B_5	4391	1	92.53	97.46
Oregon.S	ST90ORE_a15_3B_6	4391	1	97.81	9.87
Oregon.S	ST90ORE_a15_3B_9	4391	1	98.55	9.93
Oregon.S	ST90ORE_a15_3B_9	4391	1	97.84	33.54
Oregon.S	ST90ORE_a15_4A_10	4391	1	8.48	60.96
Oregon.S	ST90ORE_a15_4A_11	4391	1	49.27	30.56
Oregon.S	ST90ORE_a15_4A_11	4391	1	15.77	107.39
Oregon.S	ST90ORE_a15_4A_13	4391	1	98.18	55.99
Oregon.S	ST90ORE_a15_4A_13	4391	1	67.12	50.58
Oregon.S	ST90ORE_a15_4A_15	4391	1	98.29	35.18
Oregon.S	ST90ORE_a15_4A_15	4391	1	97.65	34.25
Oregon.S	ST90ORE_a15_4A_17	4391	1	97.78	30.41
Oregon.S	ST90ORE_a15_4A_17	4391	1	87.08	30.97
Oregon.S	ST90ORE_a15_4A_19	4391	1	27.33	27.95
Oregon.S	ST90ORE_a15_4A_19	4391	1	9.57	1.8
Oregon.S	ST90ORE_a15_4A_2	4391	1	98.25	71.31
Oregon.S	ST90ORE_a15_4A_2	4391	1	92.4	47.83
Oregon.S	ST90ORE_a15_4A_3	4391	1	35.02	11.86
Oregon.S	ST90ORE_a15_4A_3	4391	1	24.19	24.15
Oregon.S	ST90ORE_a15_4A_4	4391	1	98.21	92.48
Oregon.S	ST90ORE_a15_4A_4	4391	1	98.01	33.12
Oregon.S	ST90ORE_a15_4A_7	4391	1	27.36	17.05
Oregon.S	ST90ORE_a15_4A_7	4391	1	14.59	6.81
Australia	ST01AUS_1A4	4391	1	98.2	69.27
Australia	ST01AUS_1A4	4391	1	83.68	37.17
Australia	ST01AUS_1A5	4391	1	75.19	12.11
Australia	ST01AUS_1A5	4391	1	33.24	16.73
Australia	ST01AUS_1A6	4391	1	96.61	65.76
Australia	ST01AUS_1A6	4391	1	88.75	65.75
Australia	ST01AUS_1A9	4391	1	98.14	52.4
Australia	ST01AUS_1A9	4391	1	98.12	45.91
Australia	ST01AUS_1B1	4391	1	97.87	11.04
Australia	ST01AUS_1B1	4391	1	97.25	52.39
Australia	ST01AUS_1B2	4391	1	90.26	233.6
Australia	ST01AUS_1B2	4391	1	85.08	86.37
Australia	ST01AUS_1B7	4391	1	97.97	21.62
Australia	ST01AUS_1B7	4391	1	97.53	28.01
Australia	ST01AUS_1B8	4391	1	28.72	6.43
Australia	ST01AUS_1B8	4391	1	3.48	0
Australia	ST01AUS_1C1	4391	1	98.07	28.52
Australia	ST01AUS_1C1	4391	1	93.16	27.65
Australia	ST01AUS_1C2	4391	1	87.51	87.85
Australia	ST01AUS_1C2	4391	1	75.8	39.91
Australia	ST01AUS_1C3	4391	1	98.26	48.73
Australia	ST01AUS_1C3	4391	1	90.69	72.71
Australia	ST01AUS_1C6	4391	1	98.21	54.67
Australia	ST01AUS_1C6	4391	1	98.09	47.9
Australia	ST01AUS_1C8	4391	1	98.05	28.72
Australia	ST01AUS_1C8	4391	1	97.07	18.13
Australia	ST01AUS_1D4	4391	1	98.05	37.23
Australia	ST01AUS_1D4	4391	1	97.37	31.88
Australia	ST01AUS_1D5	4391	1	6.22	0
Australia	ST01AUS_1D5	4391	1	5.24	0
Australia	ST01AUS_1D8	4391	1	6.22	0
Australia	ST01AUS_1E1	4391	1	97.64	19.89
Australia	ST01AUS_1E1	4391	1	97.53	34.39
Australia	ST01AUS_1E4	4391	1	95.57	4.86
Australia	ST01AUS_1E4	4391	1	79.51	5.24
Australia	ST01AUS_1E5	4391	1	97.92	19.89
Australia	ST01AUS_1E5	4391	1	97.49	22.79
Australia	ST01AUS_1F2	4391	1	59.93	12.94
Australia	ST01AUS_1F2	4391	1	51.19	9.87
Australia	ST01AUS_1F3	4391	1	92.43	23.82
Australia	ST01AUS_1F3	4391	1	81.23	26
Australia	ST01AUS_1F8	4391	1	10.51	10.26
Australia	ST01AUS_1F8	4391	1	8.23	5.88
Australia	ST01AUS_1G2	4391	1	97.93	12.42
Australia	ST01AUS_1G2	4391	1	97.73	9.6
Australia	ST01AUS_1G5	4391	1	86.16	13.66
Australia	ST01AUS_1G5	4391	1	83.49	9.16
Australia	ST01AUS_1H2	4391	1	90.69	10.01
Australia	ST01AUS_1H2	4391	1	71.36	26.66
Australia	ST01AUS_1H6	4391	1	64.03	7.47
Australia	ST01AUS_1H6	4391	1	62.57	12.08
Australia	ST01AUS_1H8	4391	1	12.31	40.83
Australia	ST01AUS_1H8	4391	1	5.65	0
Switzerland	ST99CH_1A5	4391	1	98.36	12.64
Switzerland	ST99CH_1E4	4391	1	74.97	31.49
Switzerland	ST99CH_1E4	4391	1	12.04	37.82
Switzerland	ST99CH_28	4391	1	98	43.19
Switzerland	ST99CH_28	4391	1	93.75	62.19
Switzerland	ST99CH_3A1	4391	1	96.54	32.7
Switzerland	ST99CH_3A1	4391	1	96.38	34.52
Switzerland	ST99CH_3A10	4391	1	29.08	17.43
Switzerland	ST99CH_3A10	4391	1	9.31	1.63
Switzerland	ST99CH_3A2	4391	1	3.33	12.93
Switzerland	ST99CH_3A2	4391	1	2.76	6.98
Switzerland	ST99CH_3A4	4391	1	84.79	65.13
Switzerland	ST99CH_3A4	4391	1	57.7	109.64
Switzerland	ST99CH_3A5	4391	1	97.89	70.83
Switzerland	ST99CH_3A5	4391	1	97.86	65.44
Switzerland	ST99CH_3A6	4391	1	84.3	29.03
Switzerland	ST99CH_3A6	4391	1	40.81	25.82
Switzerland	ST99CH_3A8	4391	1	98.24	180.66
Switzerland	ST99CH_3A8	4391	1	97.07	72.66
Switzerland	ST99CH_3A9	4391	1	98.24	156.52
Switzerland	ST99CH_3A9	4391	1	92.02	63.28
Switzerland	ST99CH_3B2	4391	1	98.17	51.55
Switzerland	ST99CH_3B2	4391	1	98.11	127.1
Switzerland	ST99CH_3B4	4391	1	94.88	9.67
Switzerland	ST99CH_3B8	4391	1	98.22	122.73
Switzerland	ST99CH_3B8	4391	1	98.04	103.76
Switzerland	ST99CH_3C4	4391	1	98.36	89.12
Switzerland	ST99CH_3C4	4391	1	98.27	39.49
Switzerland	ST99CH_3C7	4391	1	76.09	46.46
Switzerland	ST99CH_3C7	4391	1	69.87	91.74
Switzerland	ST99CH_3D1	4391	1	97.96	24.72
Switzerland	ST99CH_3D1	4391	1	90.78	17.13
Switzerland	ST99CH_3D3	4391	1	97.82	21.33
Switzerland	ST99CH_3D5	4391	1	98.15	49.6
Switzerland	ST99CH_3D7	4391	1	98.28	257.67
Switzerland	ST99CH_3D7	4391	1	52.25	167.42
Switzerland	ST99CH_3D8	4391	1	97.96	80.39
Switzerland	ST99CH_3D8	4391	1	97.55	62.79
Switzerland	ST99CH_3F1	4391	1	98.14	176.95
Switzerland	ST99CH_3F1	4391	1	98.11	83.01
Switzerland	ST99CH_3F2	4391	1	96.23	93.67
Switzerland	ST99CH_3F2	4391	1	58.46	38.47
Switzerland	ST99CH_3F3	4391	1	98.25	42.81
Switzerland	ST99CH_3F3	4391	1	98.16	67.17
Switzerland	ST99CH_3F4	4391	1	98.24	14.22
Switzerland	ST99CH_3F4	4391	1	66.36	21.66
Switzerland	ST99CH_3F5	4391	1	98.26	24.58
Switzerland	ST99CH_3F5	4391	1	98.19	8.36
Switzerland	ST99CH_3G2	4391	1	98.27	124.22
Switzerland	ST99CH_3G2	4391	1	98.19	80.02
Switzerland	ST99CH_3G3	4391	1	80.43	67.24
Switzerland	ST99CH_3G3	4391	1	56.13	144.21
Switzerland	ST99CH_3G6	4391	1	53.31	39.09
Switzerland	ST99CH_3G6	4391	1	41.11	37.49
Switzerland	ST99CH_3H1	4391	1	97.99	24.02
Switzerland	ST99CH_3H1	4391	1	97.78	15.78
Switzerland	ST99CH_3H3	4391	1	44.2	68.36
Switzerland	ST99CH_3H3	4391	1	11.06	19.57
Switzerland	ST99CH_3H4	4391	1	97.99	56.31
Switzerland	ST99CH_3H4	4391	1	89.74	93.89
Israel	ST92ISR_Ar_11g	4391	1	98.16	169.5
Israel	ST92ISR_Ar_11g	4391	1	95.81	332.03
Israel	ST92ISR_Ar_11i	4391	1	98.14	352.82
Israel	ST92ISR_Ar_11i	4391	1	97.96	452.85
Israel	ST92ISR_Ar_12d	4391	1	98.11	145.57
Israel	ST92ISR_Ar_12d	4391	1	97.13	110.19
Israel	ST92ISR_Ar_12e	4391	1	98.22	158.73
Israel	ST92ISR_Ar_12e	4391	1	72.09	148.61
Israel	ST92ISR_Ar_12f	4391	1	56.75	317.78
Israel	ST92ISR_Ar_12f	4391	1	55.43	167.48
Israel	ST92ISR_Ar_15a	4391	1	98.25	220.51
Israel	ST92ISR_Ar_15a	4391	1	96.95	336.48
Israel	ST92ISR_Ar_15c	4391	1	98.17	115.31
Israel	ST92ISR_Ar_16a	4391	1	49.06	128.05
Israel	ST92ISR_Ar_16a	4391	1	48.58	89.07
Israel	ST92ISR_Ar_16h	4391	1	98.28	277.5
Israel	ST92ISR_Ar_16h	4391	1	98.24	208.79
Israel	ST92ISR_Ar_17b	4391	1	52.1	67.36
Israel	ST92ISR_Ar_17b	4391	1	16.52	213.65
Israel	ST92ISR_Ar_17d	4391	1	69.58	84.9
Israel	ST92ISR_Ar_17d	4391	1	31.39	173.01
Israel	ST92ISR_Ar_17e	4391	1	98.15	241.19
Israel	ST92ISR_Ar_17e	4391	1	98.1	303.7
Israel	ST92ISR_Ar_17i	4391	1	14.94	242.1
Israel	ST92ISR_Ar_17i	4391	1	11.77	27.54
Israel	ST92ISR_Ar_17r	4391	1	98.09	219.24
Israel	ST92ISR_Ar_17r	4391	1	96.35	283.91
Israel	ST92ISR_Ar_18b	4391	1	98.19	321.82
Israel	ST92ISR_Ar_18b	4391	1	88.25	203.04
Israel	ST92ISR_Ar_19e	4391	1	98.03	234.73
Israel	ST92ISR_Ar_19e	4391	1	97.98	259.21
Israel	ST92ISR_Ar_1b	4391	1	98.05	179.38
Israel	ST92ISR_Ar_1b	4391	1	66.85	274.37
Israel	ST92ISR_Ar_1c	4391	1	81.39	269.33
Israel	ST92ISR_Ar_1c	4391	1	77.44	263.95
Israel	ST92ISR_Ar_1j	4391	1	66.32	53.23
Israel	ST92ISR_Ar_1j	4391	1	13.2	93.18
Israel	ST92ISR_Ar_21a	4391	1	98.27	105.24
Israel	ST92ISR_Ar_21a	4391	1	98.18	58.31
Israel	ST92ISR_Ar_22f	4391	1	49.95	339.88
Israel	ST92ISR_Ar_2b	4391	1	88.89	157.06
Israel	ST92ISR_Ar_2c	4391	1	23.51	321.3
Israel	ST92ISR_Ar_2c	4391	1	8.64	216.36
Israel	ST92ISR_Ar_2f	4391	1	98.29	52.96
Israel	ST92ISR_Ar_2f	4391	1	98.06	47.34
Israel	ST92ISR_Ar_4b	4391	1	97.33	154.96
Israel	ST92ISR_Ar_4b	4391	1	92.51	55.52
Israel	ST92ISR_Ar_4e	4391	1	84.17	320.96
Israel	ST92ISR_Ar_4e	4391	1	14.23	231.81
Israel	ST92ISR_Ar_4f	4391	1	98.16	216.66
Israel	ST92ISR_Ar_4f	4391	1	98.1	217.05
Israel	ST92ISR_Ar_4g	4391	1	98.09	316.25
Israel	ST92ISR_Ar_4g	4391	1	67.25	248.74
Israel	ST92ISR_Ar_5a	4391	1	80.68	145.81
Israel	ST92ISR_Ar_5g	4391	1	98.14	266.35
Israel	ST92ISR_Ar_5g	4391	1	98.11	302.26
Oregon.R	ST90ORE_a12_3B_10	5254	1	22.86	1.04
Oregon.R	ST90ORE_a12_3B_11	5254	1	94.93	1.84
Oregon.R	ST90ORE_a12_3B_12	5254	1	96.37	4.66
Oregon.R	ST90ORE_a12_3B_13	5254	1	100	6.13
Oregon.R	ST90ORE_a12_3B_14	5254	1	97.16	56.18
Oregon.R	ST90ORE_a12_3B_15	5254	1	100	4.54
Oregon.R	ST90ORE_a12_3B_17	5254	1	96.94	36.01
Oregon.R	ST90ORE_a12_3B_18	5254	1	96.4	3.2
Oregon.R	ST90ORE_a12_3B_19	5254	1	5.07	17.69
Oregon.R	ST90ORE_a12_3B_2	5254	1	98.42	1.7
Oregon.R	ST90ORE_a12_3B_21	5254	1	98.49	5.46
Oregon.R	ST90ORE_a12_3B_3	5254	1	98.35	0.81
Oregon.R	ST90ORE_a12_3B_4	5254	1	97.55	40.79
Oregon.R	ST90ORE_a12_3B_5	5254	1	1	0
Oregon.R	ST90ORE_a12_3B_6	5254	1	70.95	4.1
Oregon.R	ST90ORE_a12_3B_7	5254	1	98.2	3.2
Oregon.R	ST90ORE_a12_3B_8	5254	1	21.77	0.63
Oregon.R	ST90ORE_a12_3B_9	5254	1	98.19	0.64
Oregon.R	ST90ORE_a12_4A_1	5254	1	69.13	4.4
Oregon.R	ST90ORE_a12_4A_10	5254	1	98.55	2.3
Oregon.R	ST90ORE_a12_4A_11	5254	1	98.28	12.52
Oregon.R	ST90ORE_a12_4A_2	5254	1	97.18	1.12
Oregon.R	ST90ORE_a12_4A_4	5254	1	98.44	19.65
Oregon.R	ST90ORE_a12_4A_5	5254	1	91.2	11.45
Oregon.R	ST90ORE_a12_4A_6	5254	1	100	3.2
Oregon.R	ST90ORE_a12_4A_7	5254	1	97.23	10.29
Oregon.S	ST90ORE_a15_2A_11	5254	1	98.39	59.39
Oregon.S	ST90ORE_a15_2A_13	5254	1	98.34	30.02
Oregon.S	ST90ORE_a15_2A_14	5254	1	98.32	1.51
Oregon.S	ST90ORE_a15_2A_15	5254	1	98.44	27.2
Oregon.S	ST90ORE_a15_2A_16	5254	1	20.32	8.42
Oregon.S	ST90ORE_a15_2A_20	5254	1	98.23	11.58
Oregon.S	ST90ORE_a15_2A_6	5254	1	98.4	59.9
Oregon.S	ST90ORE_a15_2A_7	5254	1	98.26	7.57
Oregon.S	ST90ORE_a15_2A_8	5254	1	100	5.89
Oregon.S	ST90ORE_a15_3B_1	5254	1	100	5.6
Oregon.S	ST90ORE_a15_3B_10	5254	1	97.98	4.82
Oregon.S	ST90ORE_a15_3B_13	5254	1	97.26	0.69
Oregon.S	ST90ORE_a15_3B_15	5254	1	97.49	20.27
Oregon.S	ST90ORE_a15_3B_18	5254	1	19.32	0
Oregon.S	ST90ORE_a15_3B_19	5254	1	97.29	11.69
Oregon.S	ST90ORE_a15_3B_3	5254	1	97.5	1.66
Oregon.S	ST90ORE_a15_3B_4	5254	1	98.43	2.9
Oregon.S	ST90ORE_a15_3B_5	5254	1	98.46	4.61
Oregon.S	ST90ORE_a15_3B_6	5254	1	98.23	1.55
Oregon.S	ST90ORE_a15_4A_10	5254	1	98.31	13.29
Oregon.S	ST90ORE_a15_4A_13	5254	1	98.31	36.6
Oregon.S	ST90ORE_a15_4A_15	5254	1	98.57	25.13
Oregon.S	ST90ORE_a15_4A_17	5254	1	98.53	0.72
Oregon.S	ST90ORE_a15_4A_19	5254	1	67.81	1.59
Oregon.S	ST90ORE_a15_4A_2	5254	1	97.94	4.54
Oregon.S	ST90ORE_a15_4A_3	5254	1	98.39	3.42
Oregon.S	ST90ORE_a15_4A_4	5254	1	98.42	1.56
Australia	ST01AUS_1A4	5254	1	2.6	11.25
Australia	ST01AUS_1A5	5254	1	19.24	2.34
Australia	ST01AUS_1A6	5254	1	0	0
Australia	ST01AUS_1A9	5254	1	3.94	7.58
Australia	ST01AUS_1B1	5254	1	0.78	0
Australia	ST01AUS_1B2	5254	1	0	0
Australia	ST01AUS_1B7	5254	1	1.67	0
Australia	ST01AUS_1B8	5254	1	1.15	0
Australia	ST01AUS_1C1	5254	1	5.42	2.99
Australia	ST01AUS_1C2	5254	1	11.55	2.65
Australia	ST01AUS_1C3	5254	1	14.7	0
Australia	ST01AUS_1C6	5254	1	51.61	6.93
Australia	ST01AUS_1C8	5254	1	9.87	0
Australia	ST01AUS_1D4	5254	1	37.39	5.74
Australia	ST01AUS_1D5	5254	1	7.1	2.09
Australia	ST01AUS_1D8	5254	1	10.7	5.66
Australia	ST01AUS_1E1	5254	1	94.22	1.43
Australia	ST01AUS_1E4	5254	1	35.69	3.46
Australia	ST01AUS_1E5	5254	1	74.82	0.64
Australia	ST01AUS_1F2	5254	1	22.96	0.5
Australia	ST01AUS_1F3	5254	1	24.41	2.22
Australia	ST01AUS_1F8	5254	1	26.65	0.44
Australia	ST01AUS_1G2	5254	1	31.95	2.88
Australia	ST01AUS_1G5	5254	1	20.58	2.11
Australia	ST01AUS_1H2	5254	1	30.86	4.37
Australia	ST01AUS_1H6	5254	1	18.01	3.89
Australia	ST01AUS_1H8	5254	1	33.17	1.36
Switzerland	ST99CH_1A5	5254	1	98.39	2.35
Switzerland	ST99CH_1E4	5254	1	98.35	2.38
Switzerland	ST99CH_28	5254	1	98.41	1.07
Switzerland	ST99CH_3A1	5254	1	98.14	9.24
Switzerland	ST99CH_3A10	5254	1	98.34	3.52
Switzerland	ST99CH_3A2	5254	1	98.33	5.58
Switzerland	ST99CH_3A4	5254	1	98.24	11.78
Switzerland	ST99CH_3A5	5254	1	98.41	0.59
Switzerland	ST99CH_3A6	5254	1	88.89	6.36
Switzerland	ST99CH_3A8	5254	1	98.22	5.51
Switzerland	ST99CH_3A9	5254	1	96.13	10.14
Switzerland	ST99CH_3B2	5254	1	98.1	1.79
Switzerland	ST99CH_3B4	5254	1	67.35	5.23
Switzerland	ST99CH_3B8	5254	1	98.42	3.47
Switzerland	ST99CH_3C4	5254	1	98.4	3.77
Switzerland	ST99CH_3C7	5254	1	97.93	4.78
Switzerland	ST99CH_3D1	5254	1	98.39	3.28
Switzerland	ST99CH_3D3	5254	1	100	10.99
Switzerland	ST99CH_3D5	5254	1	100	1.61
Switzerland	ST99CH_3D7	5254	1	98.02	14.24
Switzerland	ST99CH_3D8	5254	1	100	4.74
Switzerland	ST99CH_3F1	5254	1	99.39	1.83
Switzerland	ST99CH_3F2	5254	1	97.73	1.19
Switzerland	ST99CH_3F3	5254	1	100	6.15
Switzerland	ST99CH_3F4	5254	1	95.86	1.18
Switzerland	ST99CH_3F5	5254	1	98.41	1.99
Switzerland	ST99CH_3G2	5254	1	98.48	1.49
Switzerland	ST99CH_3G3	5254	1	98.48	3.98
Switzerland	ST99CH_3G6	5254	1	98.58	1.4
Switzerland	ST99CH_3H1	5254	1	98.32	1.26
Switzerland	ST99CH_3H3	5254	1	98.13	5.54
Switzerland	ST99CH_3H4	5254	1	98.44	2.42
Israel	ST92ISR_Ar_11g	5254	1	29.24	2.4
Israel	ST92ISR_Ar_11i	5254	1	79.33	2.35
Israel	ST92ISR_Ar_12d	5254	1	100	2.05
Israel	ST92ISR_Ar_12e	5254	1	64.01	3.12
Israel	ST92ISR_Ar_12f	5254	1	100	1.63
Israel	ST92ISR_Ar_15a	5254	1	95.41	46.11
Israel	ST92ISR_Ar_15c	5254	1	19.42	0.61
Israel	ST92ISR_Ar_16a	5254	1	53.02	3.09
Israel	ST92ISR_Ar_16h	5254	1	5.29	0
Israel	ST92ISR_Ar_17b	5254	1	25.18	5.82
Israel	ST92ISR_Ar_17d	5254	1	98.34	1.32
Israel	ST92ISR_Ar_17e	5254	1	72.29	3.09
Israel	ST92ISR_Ar_17i	5254	1	14.24	1.02
Israel	ST92ISR_Ar_17r	5254	1	98.12	19.55
Israel	ST92ISR_Ar_18b	5254	1	78.53	0.92
Israel	ST92ISR_Ar_19e	5254	1	98.34	2.09
Israel	ST92ISR_Ar_1b	5254	1	97.98	2.44
Israel	ST92ISR_Ar_1c	5254	1	98.45	5.37
Israel	ST92ISR_Ar_1j	5254	1	24.11	0
Israel	ST92ISR_Ar_21a	5254	1	69.01	4.61
Israel	ST92ISR_Ar_22f	5254	1	52.03	0.52
Israel	ST92ISR_Ar_2b	5254	1	61.39	2.34
Israel	ST92ISR_Ar_2c	5254	1	12.56	0
Israel	ST92ISR_Ar_2f	5254	1	29.39	5.33
Israel	ST92ISR_Ar_4b	5254	1	96.69	17.15
Israel	ST92ISR_Ar_4e	5254	1	100	3.81
Israel	ST92ISR_Ar_4f	5254	1	100	1.09
Israel	ST92ISR_Ar_4g	5254	1	82.15	3.77
Israel	ST92ISR_Ar_5a	5254	1	61.01	1.11
Israel	ST92ISR_Ar_5g	5254	1	67.05	57.59
Oregon.R	ST90ORE_a12_3B_10	ArinaLr34	1	81.37	20.33
Oregon.R	ST90ORE_a12_3B_10	ArinaLr34	1	9.92	65.63
Oregon.R	ST90ORE_a12_3B_11	ArinaLr34	1	98.28	38.87
Oregon.R	ST90ORE_a12_3B_11	ArinaLr34	1	98.09	78.54
Oregon.R	ST90ORE_a12_3B_12	ArinaLr34	1	98.46	4.93
Oregon.R	ST90ORE_a12_3B_12	ArinaLr34	1	98.44	9.86
Oregon.R	ST90ORE_a12_3B_13	ArinaLr34	1	98.35	20.57
Oregon.R	ST90ORE_a12_3B_13	ArinaLr34	1	80.9	23.32
Oregon.R	ST90ORE_a12_3B_14	ArinaLr34	1	98.53	124.17
Oregon.R	ST90ORE_a12_3B_14	ArinaLr34	1	52.5	151.29
Oregon.R	ST90ORE_a12_3B_15	ArinaLr34	1	98.47	16.73
Oregon.R	ST90ORE_a12_3B_15	ArinaLr34	1	65.79	17.59
Oregon.R	ST90ORE_a12_3B_17	ArinaLr34	1	97.32	9.06
Oregon.R	ST90ORE_a12_3B_17	ArinaLr34	1	94.75	24.36
Oregon.R	ST90ORE_a12_3B_18	ArinaLr34	1	98.43	56.51
Oregon.R	ST90ORE_a12_3B_18	ArinaLr34	1	63.9	22.25
Oregon.R	ST90ORE_a12_3B_19	ArinaLr34	1	39.95	7.44
Oregon.R	ST90ORE_a12_3B_19	ArinaLr34	1	6.5	7.01
Oregon.R	ST90ORE_a12_3B_2	ArinaLr34	1	91.42	30.17
Oregon.R	ST90ORE_a12_3B_2	ArinaLr34	1	53.4	23.21
Oregon.R	ST90ORE_a12_3B_21	ArinaLr34	1	86.5	60.56
Oregon.R	ST90ORE_a12_3B_21	ArinaLr34	1	68.19	81.59
Oregon.R	ST90ORE_a12_3B_3	ArinaLr34	1	98.42	9.66
Oregon.R	ST90ORE_a12_3B_3	ArinaLr34	1	98.37	72.97
Oregon.R	ST90ORE_a12_3B_4	ArinaLr34	1	98.07	16.31
Oregon.R	ST90ORE_a12_3B_4	ArinaLr34	1	98	36.34
Oregon.R	ST90ORE_a12_3B_5	ArinaLr34	1	36.05	30.07
Oregon.R	ST90ORE_a12_3B_6	ArinaLr34	1	62.52	9.12
Oregon.R	ST90ORE_a12_3B_6	ArinaLr34	1	19.9	43.6
Oregon.R	ST90ORE_a12_3B_7	ArinaLr34	1	92.97	21.39
Oregon.R	ST90ORE_a12_3B_7	ArinaLr34	1	49.97	16.98
Oregon.R	ST90ORE_a12_3B_8	ArinaLr34	1	20.45	11.66
Oregon.R	ST90ORE_a12_3B_8	ArinaLr34	1	7.28	11.81
Oregon.R	ST90ORE_a12_3B_9	ArinaLr34	1	98.08	2.81
Oregon.R	ST90ORE_a12_3B_9	ArinaLr34	1	96.56	4.28
Oregon.R	ST90ORE_a12_4A_1	ArinaLr34	1	87.21	47.88
Oregon.R	ST90ORE_a12_4A_1	ArinaLr34	1	47.47	39.74
Oregon.R	ST90ORE_a12_4A_10	ArinaLr34	1	98.49	15.62
Oregon.R	ST90ORE_a12_4A_10	ArinaLr34	1	98.42	21.43
Oregon.R	ST90ORE_a12_4A_11	ArinaLr34	1	88.83	18.27
Oregon.R	ST90ORE_a12_4A_11	ArinaLr34	1	36.56	19.55
Oregon.R	ST90ORE_a12_4A_2	ArinaLr34	1	98.12	2.39
Oregon.R	ST90ORE_a12_4A_2	ArinaLr34	1	92.31	8.26
Oregon.R	ST90ORE_a12_4A_4	ArinaLr34	1	35.47	1.77
Oregon.R	ST90ORE_a12_4A_4	ArinaLr34	1	23.64	4.97
Oregon.R	ST90ORE_a12_4A_5	ArinaLr34	1	32.43	15.62
Oregon.R	ST90ORE_a12_4A_5	ArinaLr34	1	21.77	11.65
Oregon.R	ST90ORE_a12_4A_6	ArinaLr34	1	98.35	16.72
Oregon.R	ST90ORE_a12_4A_6	ArinaLr34	1	91.15	22.56
Oregon.R	ST90ORE_a12_4A_7	ArinaLr34	1	98.34	16.27
Oregon.R	ST90ORE_a12_4A_7	ArinaLr34	1	97.36	13.1
Oregon.S	ST90ORE_a15_2A_11	ArinaLr34	1	98.22	51.09
Oregon.S	ST90ORE_a15_2A_11	ArinaLr34	1	97.75	25.51
Oregon.S	ST90ORE_a15_2A_13	ArinaLr34	1	98.23	5.59
Oregon.S	ST90ORE_a15_2A_13	ArinaLr34	1	98.08	9.79
Oregon.S	ST90ORE_a15_2A_14	ArinaLr34	1	98.43	28.14
Oregon.S	ST90ORE_a15_2A_14	ArinaLr34	1	98.19	33.09
Oregon.S	ST90ORE_a15_2A_15	ArinaLr34	1	98.54	14.88
Oregon.S	ST90ORE_a15_2A_15	ArinaLr34	1	98.46	2.15
Oregon.S	ST90ORE_a15_2A_16	ArinaLr34	1	98.28	4.55
Oregon.S	ST90ORE_a15_2A_16	ArinaLr34	1	98.27	2.45
Oregon.S	ST90ORE_a15_2A_20	ArinaLr34	1	98.23	3.35
Oregon.S	ST90ORE_a15_2A_20	ArinaLr34	1	90.6	5.02
Oregon.S	ST90ORE_a15_2A_6	ArinaLr34	1	98.37	18.13
Oregon.S	ST90ORE_a15_2A_6	ArinaLr34	1	98.34	3.63
Oregon.S	ST90ORE_a15_2A_7	ArinaLr34	1	98.49	2.9
Oregon.S	ST90ORE_a15_2A_7	ArinaLr34	1	98.35	2.83
Oregon.S	ST90ORE_a15_2A_8	ArinaLr34	1	98.31	6.83
Oregon.S	ST90ORE_a15_2A_8	ArinaLr34	1	97.9	9.6
Oregon.S	ST90ORE_a15_3B_1	ArinaLr34	1	98.21	12.22
Oregon.S	ST90ORE_a15_3B_1	ArinaLr34	1	97.85	5.05
Oregon.S	ST90ORE_a15_3B_10	ArinaLr34	1	98.27	14.02
Oregon.S	ST90ORE_a15_3B_10	ArinaLr34	1	86.34	12.67
Oregon.S	ST90ORE_a15_3B_13	ArinaLr34	1	98.18	2.67
Oregon.S	ST90ORE_a15_3B_13	ArinaLr34	1	61.23	2.64
Oregon.S	ST90ORE_a15_3B_15	ArinaLr34	1	98.48	43.12
Oregon.S	ST90ORE_a15_3B_15	ArinaLr34	1	75.87	15.78
Oregon.S	ST90ORE_a15_3B_18	ArinaLr34	1	86.15	32.83
Oregon.S	ST90ORE_a15_3B_18	ArinaLr34	1	58.71	22.7
Oregon.S	ST90ORE_a15_3B_19	ArinaLr34	1	98.41	4.98
Oregon.S	ST90ORE_a15_3B_19	ArinaLr34	1	98.04	9.44
Oregon.S	ST90ORE_a15_3B_3	ArinaLr34	1	98.2	4.57
Oregon.S	ST90ORE_a15_3B_3	ArinaLr34	1	98.1	1.47
Oregon.S	ST90ORE_a15_3B_4	ArinaLr34	1	88.35	6.49
Oregon.S	ST90ORE_a15_3B_4	ArinaLr34	1	82.51	5.4
Oregon.S	ST90ORE_a15_3B_5	ArinaLr34	1	98.36	5.62
Oregon.S	ST90ORE_a15_3B_5	ArinaLr34	1	98.31	1.72
Oregon.S	ST90ORE_a15_3B_6	ArinaLr34	1	98.49	15.64
Oregon.S	ST90ORE_a15_3B_6	ArinaLr34	1	98.14	12.24
Oregon.S	ST90ORE_a15_3B_9	ArinaLr34	1	98.34	12.34
Oregon.S	ST90ORE_a15_4A_10	ArinaLr34	1	82.91	39.83
Oregon.S	ST90ORE_a15_4A_10	ArinaLr34	1	24.99	20.99
Oregon.S	ST90ORE_a15_4A_11	ArinaLr34	1	98.4	9.59
Oregon.S	ST90ORE_a15_4A_11	ArinaLr34	1	67.6	7.81
Oregon.S	ST90ORE_a15_4A_13	ArinaLr34	1	97.57	82.42
Oregon.S	ST90ORE_a15_4A_15	ArinaLr34	1	56.34	13.64
Oregon.S	ST90ORE_a15_4A_15	ArinaLr34	1	9.24	16.89
Oregon.S	ST90ORE_a15_4A_17	ArinaLr34	1	98.43	16.78
Oregon.S	ST90ORE_a15_4A_17	ArinaLr34	1	97.6	20.77
Oregon.S	ST90ORE_a15_4A_19	ArinaLr34	1	20.06	6.35
Oregon.S	ST90ORE_a15_4A_19	ArinaLr34	1	18.29	8.9
Oregon.S	ST90ORE_a15_4A_2	ArinaLr34	1	97.77	6.29
Oregon.S	ST90ORE_a15_4A_2	ArinaLr34	1	97.04	6.95
Oregon.S	ST90ORE_a15_4A_3	ArinaLr34	1	97.5	27.6
Oregon.S	ST90ORE_a15_4A_3	ArinaLr34	1	96.17	5.1
Oregon.S	ST90ORE_a15_4A_4	ArinaLr34	1	98.45	10.9
Oregon.S	ST90ORE_a15_4A_4	ArinaLr34	1	98.45	13.14
Oregon.S	ST90ORE_a15_4A_7	ArinaLr34	1	100	24.08
Oregon.S	ST90ORE_a15_4A_7	ArinaLr34	1	98.32	19.71
Australia	ST01AUS_1A4	ArinaLr34	1	8.05	0
Australia	ST01AUS_1A4	ArinaLr34	1	2.33	0
Australia	ST01AUS_1A5	ArinaLr34	1	59.64	4.48
Australia	ST01AUS_1A5	ArinaLr34	1	17.02	6.34
Australia	ST01AUS_1A6	ArinaLr34	1	11.76	1.29
Australia	ST01AUS_1A6	ArinaLr34	1	11.4	2.91
Australia	ST01AUS_1A9	ArinaLr34	1	14.3	2.15
Australia	ST01AUS_1A9	ArinaLr34	1	12.18	4.34
Australia	ST01AUS_1B1	ArinaLr34	1	9.29	0
Australia	ST01AUS_1B1	ArinaLr34	1	2.51	6.63
Australia	ST01AUS_1B2	ArinaLr34	1	9.31	1.62
Australia	ST01AUS_1B2	ArinaLr34	1	7.51	2.08
Australia	ST01AUS_1B7	ArinaLr34	1	96.01	3.07
Australia	ST01AUS_1B7	ArinaLr34	1	95.17	1.83
Australia	ST01AUS_1B8	ArinaLr34	1	29.02	4.85
Australia	ST01AUS_1B8	ArinaLr34	1	10.46	1.49
Australia	ST01AUS_1C1	ArinaLr34	1	98.34	3.64
Australia	ST01AUS_1C1	ArinaLr34	1	59.34	3.91
Australia	ST01AUS_1C2	ArinaLr34	1	98.49	2.74
Australia	ST01AUS_1C2	ArinaLr34	1	91.62	5.77
Australia	ST01AUS_1C3	ArinaLr34	1	60.53	5.93
Australia	ST01AUS_1C3	ArinaLr34	1	39.98	2.06
Australia	ST01AUS_1C6	ArinaLr34	1	87.1	1.29
Australia	ST01AUS_1C6	ArinaLr34	1	86.64	27.45
Australia	ST01AUS_1C8	ArinaLr34	1	0.83	0
Australia	ST01AUS_1C8	ArinaLr34	1	0	0
Australia	ST01AUS_1D4	ArinaLr34	1	24.31	13.22
Australia	ST01AUS_1D5	ArinaLr34	1	32.69	2.86
Australia	ST01AUS_1D5	ArinaLr34	1	5.23	0
Australia	ST01AUS_1D8	ArinaLr34	1	16.35	30.79
Australia	ST01AUS_1D8	ArinaLr34	1	16.03	0
Australia	ST01AUS_1E1	ArinaLr34	1	23.87	1.71
Australia	ST01AUS_1E4	ArinaLr34	1	64.92	2.17
Australia	ST01AUS_1E4	ArinaLr34	1	56.69	0
Australia	ST01AUS_1E5	ArinaLr34	1	92.84	6.21
Australia	ST01AUS_1E5	ArinaLr34	1	20.61	7.09
Australia	ST01AUS_1F2	ArinaLr34	1	98.28	4.39
Australia	ST01AUS_1F2	ArinaLr34	1	46.56	2.27
Australia	ST01AUS_1F3	ArinaLr34	1	17.6	3.11
Australia	ST01AUS_1F3	ArinaLr34	1	7.94	0
Australia	ST01AUS_1F8	ArinaLr34	1	100	10.29
Australia	ST01AUS_1G2	ArinaLr34	1	8.36	0
Australia	ST01AUS_1G2	ArinaLr34	1	0	0
Australia	ST01AUS_1G5	ArinaLr34	1	98.24	6.55
Australia	ST01AUS_1H2	ArinaLr34	1	98.25	10.53
Australia	ST01AUS_1H6	ArinaLr34	1	62.09	3.79
Australia	ST01AUS_1H6	ArinaLr34	1	53.67	15.46
Australia	ST01AUS_1H8	ArinaLr34	1	98.14	3.48
Australia	ST01AUS_1H8	ArinaLr34	1	64.97	11.43
Switzerland	ST99CH_1A5	ArinaLr34	1	98.31	1.55
Switzerland	ST99CH_1A5	ArinaLr34	1	98.04	2.91
Switzerland	ST99CH_1E4	ArinaLr34	1	27.72	2.02
Switzerland	ST99CH_1E4	ArinaLr34	1	24.76	3.1
Switzerland	ST99CH_28	ArinaLr34	1	91.39	12.37
Switzerland	ST99CH_28	ArinaLr34	1	74.26	12.78
Switzerland	ST99CH_3A1	ArinaLr34	1	96.35	8.98
Switzerland	ST99CH_3A1	ArinaLr34	1	95.27	21.41
Switzerland	ST99CH_3A10	ArinaLr34	1	98.46	34.86
Switzerland	ST99CH_3A10	ArinaLr34	1	89.86	33.75
Switzerland	ST99CH_3A2	ArinaLr34	1	98.49	15.9
Switzerland	ST99CH_3A2	ArinaLr34	1	98.38	7.18
Switzerland	ST99CH_3A4	ArinaLr34	1	98.56	47.27
Switzerland	ST99CH_3A4	ArinaLr34	1	98.47	87.41
Switzerland	ST99CH_3A5	ArinaLr34	1	98.45	2.59
Switzerland	ST99CH_3A5	ArinaLr34	1	98.38	1.52
Switzerland	ST99CH_3A6	ArinaLr34	1	94.09	9.61
Switzerland	ST99CH_3A6	ArinaLr34	1	16.21	8.55
Switzerland	ST99CH_3A8	ArinaLr34	1	98.33	6.74
Switzerland	ST99CH_3A8	ArinaLr34	1	98.2	13.42
Switzerland	ST99CH_3A9	ArinaLr34	1	98.47	37.51
Switzerland	ST99CH_3A9	ArinaLr34	1	98.23	27.76
Switzerland	ST99CH_3B2	ArinaLr34	1	98.31	3.78
Switzerland	ST99CH_3B2	ArinaLr34	1	98.08	2.42
Switzerland	ST99CH_3B4	ArinaLr34	1	98.44	40.21
Switzerland	ST99CH_3B4	ArinaLr34	1	98.42	19.9
Switzerland	ST99CH_3B8	ArinaLr34	1	98.51	6.69
Switzerland	ST99CH_3B8	ArinaLr34	1	98.38	13.2
Switzerland	ST99CH_3C4	ArinaLr34	1	98.39	59.64
Switzerland	ST99CH_3C4	ArinaLr34	1	97.86	43.91
Switzerland	ST99CH_3C7	ArinaLr34	1	98.25	4.69
Switzerland	ST99CH_3C7	ArinaLr34	1	98.23	11.43
Switzerland	ST99CH_3D1	ArinaLr34	1	98.33	4.81
Switzerland	ST99CH_3D3	ArinaLr34	1	98.24	4.86
Switzerland	ST99CH_3D3	ArinaLr34	1	98.15	4.58
Switzerland	ST99CH_3D5	ArinaLr34	1	98.2	1.35
Switzerland	ST99CH_3D5	ArinaLr34	1	97.99	3.12
Switzerland	ST99CH_3D7	ArinaLr34	1	98.13	8.89
Switzerland	ST99CH_3D7	ArinaLr34	1	97.91	4.76
Switzerland	ST99CH_3D8	ArinaLr34	1	98.11	8.12
Switzerland	ST99CH_3D8	ArinaLr34	1	98.07	4.95
Switzerland	ST99CH_3F1	ArinaLr34	1	98.22	8.72
Switzerland	ST99CH_3F1	ArinaLr34	1	98.18	4.06
Switzerland	ST99CH_3F2	ArinaLr34	1	98.43	5.87
Switzerland	ST99CH_3F2	ArinaLr34	1	98.26	1.55
Switzerland	ST99CH_3F3	ArinaLr34	1	98.49	7.87
Switzerland	ST99CH_3F3	ArinaLr34	1	98.16	5.51
Switzerland	ST99CH_3F4	ArinaLr34	1	98.28	13.18
Switzerland	ST99CH_3F4	ArinaLr34	1	98.23	0.88
Switzerland	ST99CH_3F5	ArinaLr34	1	98.34	2.33
Switzerland	ST99CH_3F5	ArinaLr34	1	97.72	3.62
Switzerland	ST99CH_3G2	ArinaLr34	1	98.32	2.62
Switzerland	ST99CH_3G2	ArinaLr34	1	98.19	2.02
Switzerland	ST99CH_3G3	ArinaLr34	1	98.33	11.3
Switzerland	ST99CH_3G3	ArinaLr34	1	97.74	10.21
Switzerland	ST99CH_3G6	ArinaLr34	1	98.26	13.92
Switzerland	ST99CH_3G6	ArinaLr34	1	98.04	1.42
Switzerland	ST99CH_3H1	ArinaLr34	1	98.4	9.9
Switzerland	ST99CH_3H1	ArinaLr34	1	98.25	3.1
Switzerland	ST99CH_3H3	ArinaLr34	1	98.41	2.59
Switzerland	ST99CH_3H3	ArinaLr34	1	98.34	2.49
Switzerland	ST99CH_3H4	ArinaLr34	1	98.42	2.8
Switzerland	ST99CH_3H4	ArinaLr34	1	98.11	8.43
Israel	ST92ISR_Ar_11g	ArinaLr34	1	17.54	3.13
Israel	ST92ISR_Ar_11g	ArinaLr34	1	13.12	1.65
Israel	ST92ISR_Ar_11i	ArinaLr34	1	98.12	1.1
Israel	ST92ISR_Ar_11i	ArinaLr34	1	19.77	5.66
Israel	ST92ISR_Ar_12d	ArinaLr34	1	98.28	4.25
Israel	ST92ISR_Ar_12d	ArinaLr34	1	98.13	15.56
Israel	ST92ISR_Ar_12e	ArinaLr34	1	57.05	5.81
Israel	ST92ISR_Ar_12f	ArinaLr34	1	64.48	2.04
Israel	ST92ISR_Ar_12f	ArinaLr34	1	43.01	4
Israel	ST92ISR_Ar_15a	ArinaLr34	1	97.21	14.93
Israel	ST92ISR_Ar_15a	ArinaLr34	1	96.19	7.63
Israel	ST92ISR_Ar_15c	ArinaLr34	1	50	0
Israel	ST92ISR_Ar_15c	ArinaLr34	1	13.18	0
Israel	ST92ISR_Ar_16a	ArinaLr34	1	98.35	5.77
Israel	ST92ISR_Ar_16a	ArinaLr34	1	50.42	3.1
Israel	ST92ISR_Ar_16h	ArinaLr34	1	98.15	33.02
Israel	ST92ISR_Ar_16h	ArinaLr34	1	42.84	4.56
Israel	ST92ISR_Ar_17b	ArinaLr34	1	98.48	9.65
Israel	ST92ISR_Ar_17b	ArinaLr34	1	66.36	2.04
Israel	ST92ISR_Ar_17d	ArinaLr34	1	69.28	34.83
Israel	ST92ISR_Ar_17d	ArinaLr34	1	66.04	12.56
Israel	ST92ISR_Ar_17e	ArinaLr34	1	98.49	2.84
Israel	ST92ISR_Ar_17e	ArinaLr34	1	96.88	17.57
Israel	ST92ISR_Ar_17i	ArinaLr34	1	15.33	4.31
Israel	ST92ISR_Ar_17i	ArinaLr34	1	9.34	1.88
Israel	ST92ISR_Ar_17r	ArinaLr34	1	98.16	5.37
Israel	ST92ISR_Ar_17r	ArinaLr34	1	97.99	2.17
Israel	ST92ISR_Ar_18b	ArinaLr34	1	98.17	17.21
Israel	ST92ISR_Ar_18b	ArinaLr34	1	97.41	91.58
Israel	ST92ISR_Ar_19e	ArinaLr34	1	35.88	2.62
Israel	ST92ISR_Ar_19e	ArinaLr34	1	16.58	1.21
Israel	ST92ISR_Ar_1b	ArinaLr34	1	91.31	11.44
Israel	ST92ISR_Ar_1b	ArinaLr34	1	58.96	4.3
Israel	ST92ISR_Ar_1c	ArinaLr34	1	100	1.14
Israel	ST92ISR_Ar_1c	ArinaLr34	1	98.1	2.42
Israel	ST92ISR_Ar_1j	ArinaLr34	1	98.39	13.08
Israel	ST92ISR_Ar_1j	ArinaLr34	1	98.19	11.14
Israel	ST92ISR_Ar_21a	ArinaLr34	1	98.29	7.79
Israel	ST92ISR_Ar_21a	ArinaLr34	1	95.03	6.04
Israel	ST92ISR_Ar_22f	ArinaLr34	1	98.49	18.11
Israel	ST92ISR_Ar_22f	ArinaLr34	1	95.97	5.31
Israel	ST92ISR_Ar_2b	ArinaLr34	1	60.02	3.1
Israel	ST92ISR_Ar_2b	ArinaLr34	1	56.45	1.91
Israel	ST92ISR_Ar_2c	ArinaLr34	1	98.31	17.6
Israel	ST92ISR_Ar_2c	ArinaLr34	1	98.26	24.56
Israel	ST92ISR_Ar_2f	ArinaLr34	1	98.46	2.87
Israel	ST92ISR_Ar_2f	ArinaLr34	1	97.09	0.94
Israel	ST92ISR_Ar_4b	ArinaLr34	1	98.2	1.81
Israel	ST92ISR_Ar_4b	ArinaLr34	1	85.1	14.82
Israel	ST92ISR_Ar_4e	ArinaLr34	1	65.46	1.1
Israel	ST92ISR_Ar_4e	ArinaLr34	1	56.51	1.65
Israel	ST92ISR_Ar_4f	ArinaLr34	1	94.25	15.03
Israel	ST92ISR_Ar_4f	ArinaLr34	1	90.81	19.18
Israel	ST92ISR_Ar_4g	ArinaLr34	1	17.36	3.93
Israel	ST92ISR_Ar_4g	ArinaLr34	1	9.32	0
Israel	ST92ISR_Ar_5a	ArinaLr34	1	85.67	12.6
Israel	ST92ISR_Ar_5a	ArinaLr34	1	71.11	22.78
Israel	ST92ISR_Ar_5g	ArinaLr34	1	98.51	20
Israel	ST92ISR_Ar_5g	ArinaLr34	1	71.82	2.69
Oregon.R	ST90ORE_a12_3B_10	Chinese_Spring	1	62.79	13.75
Oregon.R	ST90ORE_a12_3B_10	Chinese_Spring	1	9.99	18.34
Oregon.R	ST90ORE_a12_3B_10	Chinese_Spring	1	8.53	0
Oregon.R	ST90ORE_a12_3B_11	Chinese_Spring	1	98.34	34.08
Oregon.R	ST90ORE_a12_3B_11	Chinese_Spring	1	85.03	40.84
Oregon.R	ST90ORE_a12_3B_11	Chinese_Spring	1	78.54	12.77
Oregon.R	ST90ORE_a12_3B_12	Chinese_Spring	1	98.16	127.99
Oregon.R	ST90ORE_a12_3B_12	Chinese_Spring	1	98.11	41.27
Oregon.R	ST90ORE_a12_3B_13	Chinese_Spring	1	98.31	56.65
Oregon.R	ST90ORE_a12_3B_13	Chinese_Spring	1	97.57	11.17
Oregon.R	ST90ORE_a12_3B_13	Chinese_Spring	1	82.7	4.11
Oregon.R	ST90ORE_a12_3B_14	Chinese_Spring	1	100	76.73
Oregon.R	ST90ORE_a12_3B_14	Chinese_Spring	1	98.04	74.11
Oregon.R	ST90ORE_a12_3B_14	Chinese_Spring	1	94.16	153.46
Oregon.R	ST90ORE_a12_3B_15	Chinese_Spring	1	98.26	6.61
Oregon.R	ST90ORE_a12_3B_15	Chinese_Spring	1	98.11	1.75
Oregon.R	ST90ORE_a12_3B_15	Chinese_Spring	1	97.97	2.35
Oregon.R	ST90ORE_a12_3B_17	Chinese_Spring	1	51.34	6.39
Oregon.R	ST90ORE_a12_3B_17	Chinese_Spring	1	12.82	3.04
Oregon.R	ST90ORE_a12_3B_18	Chinese_Spring	1	54.27	3.85
Oregon.R	ST90ORE_a12_3B_18	Chinese_Spring	1	4.29	0
Oregon.R	ST90ORE_a12_3B_18	Chinese_Spring	1	4.03	0
Oregon.R	ST90ORE_a12_3B_19	Chinese_Spring	1	46.69	1.32
Oregon.R	ST90ORE_a12_3B_19	Chinese_Spring	1	28.02	0.65
Oregon.R	ST90ORE_a12_3B_19	Chinese_Spring	1	23.54	0
Oregon.R	ST90ORE_a12_3B_2	Chinese_Spring	1	97.85	0.85
Oregon.R	ST90ORE_a12_3B_2	Chinese_Spring	1	97.75	2.36
Oregon.R	ST90ORE_a12_3B_2	Chinese_Spring	1	69.05	4.56
Oregon.R	ST90ORE_a12_3B_21	Chinese_Spring	1	78.36	72.87
Oregon.R	ST90ORE_a12_3B_21	Chinese_Spring	1	15	1.51
Oregon.R	ST90ORE_a12_3B_21	Chinese_Spring	1	4.55	0
Oregon.R	ST90ORE_a12_3B_3	Chinese_Spring	1	98.09	3.02
Oregon.R	ST90ORE_a12_3B_3	Chinese_Spring	1	98	1.04
Oregon.R	ST90ORE_a12_3B_3	Chinese_Spring	1	97.99	2.11
Oregon.R	ST90ORE_a12_3B_4	Chinese_Spring	1	90.53	60.15
Oregon.R	ST90ORE_a12_3B_4	Chinese_Spring	1	84.15	84.22
Oregon.R	ST90ORE_a12_3B_4	Chinese_Spring	1	77.78	115.58
Oregon.R	ST90ORE_a12_3B_5	Chinese_Spring	1	96.35	37.06
Oregon.R	ST90ORE_a12_3B_5	Chinese_Spring	1	89.01	50.48
Oregon.R	ST90ORE_a12_3B_5	Chinese_Spring	1	87.58	18.41
Oregon.R	ST90ORE_a12_3B_6	Chinese_Spring	1	12.69	0
Oregon.R	ST90ORE_a12_3B_6	Chinese_Spring	1	8.43	4.67
Oregon.R	ST90ORE_a12_3B_6	Chinese_Spring	1	3.44	0
Oregon.R	ST90ORE_a12_3B_7	Chinese_Spring	1	98.24	18.3
Oregon.R	ST90ORE_a12_3B_7	Chinese_Spring	1	98.17	16.9
Oregon.R	ST90ORE_a12_3B_7	Chinese_Spring	1	98.12	6.34
Oregon.R	ST90ORE_a12_3B_8	Chinese_Spring	1	41.08	7.37
Oregon.R	ST90ORE_a12_3B_8	Chinese_Spring	1	17.19	108.09
Oregon.R	ST90ORE_a12_3B_8	Chinese_Spring	1	3.75	0
Oregon.R	ST90ORE_a12_3B_9	Chinese_Spring	1	4.56	0
Oregon.R	ST90ORE_a12_3B_9	Chinese_Spring	1	4.09	0
Oregon.R	ST90ORE_a12_4A_1	Chinese_Spring	1	32.05	2.61
Oregon.R	ST90ORE_a12_4A_1	Chinese_Spring	1	20.08	24.02
Oregon.R	ST90ORE_a12_4A_1	Chinese_Spring	1	14.72	77
Oregon.R	ST90ORE_a12_4A_10	Chinese_Spring	1	98.28	21.98
Oregon.R	ST90ORE_a12_4A_10	Chinese_Spring	1	91.31	5.27
Oregon.R	ST90ORE_a12_4A_10	Chinese_Spring	1	60.09	13.64
Oregon.R	ST90ORE_a12_4A_11	Chinese_Spring	1	90.67	22.32
Oregon.R	ST90ORE_a12_4A_11	Chinese_Spring	1	79.48	4.48
Oregon.R	ST90ORE_a12_4A_11	Chinese_Spring	1	61.49	6.63
Oregon.R	ST90ORE_a12_4A_2	Chinese_Spring	1	78.54	14.8
Oregon.R	ST90ORE_a12_4A_2	Chinese_Spring	1	54.55	12.42
Oregon.R	ST90ORE_a12_4A_4	Chinese_Spring	1	36.75	1.45
Oregon.R	ST90ORE_a12_4A_4	Chinese_Spring	1	4.96	3.76
Oregon.R	ST90ORE_a12_4A_4	Chinese_Spring	1	3.69	0
Oregon.R	ST90ORE_a12_4A_5	Chinese_Spring	1	100	0.7
Oregon.R	ST90ORE_a12_4A_5	Chinese_Spring	1	98.12	75.14
Oregon.R	ST90ORE_a12_4A_5	Chinese_Spring	1	98	2.75
Oregon.R	ST90ORE_a12_4A_6	Chinese_Spring	1	98.42	42.73
Oregon.R	ST90ORE_a12_4A_6	Chinese_Spring	1	97.82	12.97
Oregon.R	ST90ORE_a12_4A_6	Chinese_Spring	1	97.59	1.01
Oregon.R	ST90ORE_a12_4A_7	Chinese_Spring	1	97.95	2.39
Oregon.R	ST90ORE_a12_4A_7	Chinese_Spring	1	97.32	1.05
Oregon.R	ST90ORE_a12_4A_7	Chinese_Spring	1	96.1	14.22
Oregon.S	ST90ORE_a15_2A_11	Chinese_Spring	1	98.42	69.87
Oregon.S	ST90ORE_a15_2A_11	Chinese_Spring	1	98.42	97.81
Oregon.S	ST90ORE_a15_2A_11	Chinese_Spring	1	98.33	164.29
Oregon.S	ST90ORE_a15_2A_13	Chinese_Spring	1	100	15.75
Oregon.S	ST90ORE_a15_2A_13	Chinese_Spring	1	98.01	106.16
Oregon.S	ST90ORE_a15_2A_13	Chinese_Spring	1	98	65.61
Oregon.S	ST90ORE_a15_2A_14	Chinese_Spring	1	38.91	2.53
Oregon.S	ST90ORE_a15_2A_14	Chinese_Spring	1	14.49	1.31
Oregon.S	ST90ORE_a15_2A_14	Chinese_Spring	1	5.56	2.91
Oregon.S	ST90ORE_a15_2A_15	Chinese_Spring	1	98.29	1.33
Oregon.S	ST90ORE_a15_2A_15	Chinese_Spring	1	98.18	9.11
Oregon.S	ST90ORE_a15_2A_15	Chinese_Spring	1	98.1	2.83
Oregon.S	ST90ORE_a15_2A_16	Chinese_Spring	1	98.32	26.1
Oregon.S	ST90ORE_a15_2A_16	Chinese_Spring	1	98.09	2.44
Oregon.S	ST90ORE_a15_2A_20	Chinese_Spring	1	100	40.52
Oregon.S	ST90ORE_a15_2A_20	Chinese_Spring	1	97.34	5.37
Oregon.S	ST90ORE_a15_2A_6	Chinese_Spring	1	69.93	9
Oregon.S	ST90ORE_a15_2A_6	Chinese_Spring	1	16.44	39.32
Oregon.S	ST90ORE_a15_2A_6	Chinese_Spring	1	6.68	78.39
Oregon.S	ST90ORE_a15_2A_7	Chinese_Spring	1	91.65	4.04
Oregon.S	ST90ORE_a15_2A_7	Chinese_Spring	1	77.91	2.15
Oregon.S	ST90ORE_a15_2A_7	Chinese_Spring	1	61.08	4.56
Oregon.S	ST90ORE_a15_2A_8	Chinese_Spring	1	98.24	23.18
Oregon.S	ST90ORE_a15_2A_8	Chinese_Spring	1	97.77	8.98
Oregon.S	ST90ORE_a15_2A_8	Chinese_Spring	1	96.71	7.83
Oregon.S	ST90ORE_a15_3B_1	Chinese_Spring	1	98.31	0.89
Oregon.S	ST90ORE_a15_3B_1	Chinese_Spring	1	97.67	13.01
Oregon.S	ST90ORE_a15_3B_1	Chinese_Spring	1	97.41	1.04
Oregon.S	ST90ORE_a15_3B_10	Chinese_Spring	1	78.44	37.76
Oregon.S	ST90ORE_a15_3B_10	Chinese_Spring	1	44.38	6.52
Oregon.S	ST90ORE_a15_3B_13	Chinese_Spring	1	98.14	3.62
Oregon.S	ST90ORE_a15_3B_13	Chinese_Spring	1	97.98	5.89
Oregon.S	ST90ORE_a15_3B_13	Chinese_Spring	1	97.92	5.18
Oregon.S	ST90ORE_a15_3B_15	Chinese_Spring	1	98.36	18.19
Oregon.S	ST90ORE_a15_3B_15	Chinese_Spring	1	87.88	43.91
Oregon.S	ST90ORE_a15_3B_18	Chinese_Spring	1	98.3	39.45
Oregon.S	ST90ORE_a15_3B_18	Chinese_Spring	1	94.83	16
Oregon.S	ST90ORE_a15_3B_18	Chinese_Spring	1	81.64	7.59
Oregon.S	ST90ORE_a15_3B_19	Chinese_Spring	1	76.98	126.12
Oregon.S	ST90ORE_a15_3B_19	Chinese_Spring	1	14.19	5.04
Oregon.S	ST90ORE_a15_3B_19	Chinese_Spring	1	5.2	3.96
Oregon.S	ST90ORE_a15_3B_3	Chinese_Spring	1	98.07	1.75
Oregon.S	ST90ORE_a15_3B_3	Chinese_Spring	1	98.03	2.17
Oregon.S	ST90ORE_a15_3B_3	Chinese_Spring	1	92.61	8.71
Oregon.S	ST90ORE_a15_3B_4	Chinese_Spring	1	17.9	8.45
Oregon.S	ST90ORE_a15_3B_4	Chinese_Spring	1	8.07	0
Oregon.S	ST90ORE_a15_3B_4	Chinese_Spring	1	3.72	0
Oregon.S	ST90ORE_a15_3B_5	Chinese_Spring	1	98.1	0.49
Oregon.S	ST90ORE_a15_3B_5	Chinese_Spring	1	97.99	2.8
Oregon.S	ST90ORE_a15_3B_5	Chinese_Spring	1	97.89	1.35
Oregon.S	ST90ORE_a15_3B_6	Chinese_Spring	1	98.01	1.83
Oregon.S	ST90ORE_a15_3B_6	Chinese_Spring	1	97.71	1.19
Oregon.S	ST90ORE_a15_3B_6	Chinese_Spring	1	97.62	2.2
Oregon.S	ST90ORE_a15_3B_9	Chinese_Spring	1	98.27	10.05
Oregon.S	ST90ORE_a15_3B_9	Chinese_Spring	1	97.9	4.64
Oregon.S	ST90ORE_a15_3B_9	Chinese_Spring	1	97.84	30.24
Oregon.S	ST90ORE_a15_4A_10	Chinese_Spring	1	98.19	13.79
Oregon.S	ST90ORE_a15_4A_10	Chinese_Spring	1	98.16	21.48
Oregon.S	ST90ORE_a15_4A_10	Chinese_Spring	1	98.04	73.45
Oregon.S	ST90ORE_a15_4A_11	Chinese_Spring	1	41.1	0.52
Oregon.S	ST90ORE_a15_4A_11	Chinese_Spring	1	15.05	0
Oregon.S	ST90ORE_a15_4A_11	Chinese_Spring	1	4.42	0
Oregon.S	ST90ORE_a15_4A_13	Chinese_Spring	1	53.38	19.77
Oregon.S	ST90ORE_a15_4A_13	Chinese_Spring	1	16.33	0
Oregon.S	ST90ORE_a15_4A_13	Chinese_Spring	1	3.49	0
Oregon.S	ST90ORE_a15_4A_15	Chinese_Spring	1	97.84	8.89
Oregon.S	ST90ORE_a15_4A_15	Chinese_Spring	1	92.94	15.39
Oregon.S	ST90ORE_a15_4A_15	Chinese_Spring	1	77.64	19.65
Oregon.S	ST90ORE_a15_4A_17	Chinese_Spring	1	20.79	2.58
Oregon.S	ST90ORE_a15_4A_17	Chinese_Spring	1	3.42	0
Oregon.S	ST90ORE_a15_4A_17	Chinese_Spring	1	3.28	0
Oregon.S	ST90ORE_a15_4A_19	Chinese_Spring	1	98.1	17.23
Oregon.S	ST90ORE_a15_4A_19	Chinese_Spring	1	97.93	25.94
Oregon.S	ST90ORE_a15_4A_19	Chinese_Spring	1	96.86	45.16
Oregon.S	ST90ORE_a15_4A_2	Chinese_Spring	1	33.68	1.01
Oregon.S	ST90ORE_a15_4A_2	Chinese_Spring	1	8.72	0
Oregon.S	ST90ORE_a15_4A_2	Chinese_Spring	1	2.44	0
Oregon.S	ST90ORE_a15_4A_4	Chinese_Spring	1	80.3	15.87
Oregon.S	ST90ORE_a15_4A_4	Chinese_Spring	1	78.07	11.35
Oregon.S	ST90ORE_a15_4A_4	Chinese_Spring	1	77.17	2.35
Oregon.S	ST90ORE_a15_4A_7	Chinese_Spring	1	98.25	13.06
Oregon.S	ST90ORE_a15_4A_7	Chinese_Spring	1	98	1.99
Oregon.S	ST90ORE_a15_4A_7	Chinese_Spring	1	97.76	0.93
Australia	ST01AUS_1A4	Chinese_Spring	1	17.87	3.86
Australia	ST01AUS_1A4	Chinese_Spring	1	17.44	0
Australia	ST01AUS_1A4	Chinese_Spring	1	4.99	0
Australia	ST01AUS_1A5	Chinese_Spring	1	14.47	0
Australia	ST01AUS_1A5	Chinese_Spring	1	8.49	0
Australia	ST01AUS_1A5	Chinese_Spring	1	6.31	2.91
Australia	ST01AUS_1A6	Chinese_Spring	1	8.69	0
Australia	ST01AUS_1A6	Chinese_Spring	1	8.38	0
Australia	ST01AUS_1A6	Chinese_Spring	1	2.81	0
Australia	ST01AUS_1A9	Chinese_Spring	1	6.17	0
Australia	ST01AUS_1A9	Chinese_Spring	1	4.6	0
Australia	ST01AUS_1A9	Chinese_Spring	1	3.81	0
Australia	ST01AUS_1B1	Chinese_Spring	1	98.08	43.64
Australia	ST01AUS_1B1	Chinese_Spring	1	97.92	16.71
Australia	ST01AUS_1B1	Chinese_Spring	1	93.54	18.42
Australia	ST01AUS_1B2	Chinese_Spring	1	35.59	5.36
Australia	ST01AUS_1B2	Chinese_Spring	1	11.93	0
Australia	ST01AUS_1B2	Chinese_Spring	1	2.44	0
Australia	ST01AUS_1B7	Chinese_Spring	1	98.3	10.79
Australia	ST01AUS_1B7	Chinese_Spring	1	98.25	17.86
Australia	ST01AUS_1B7	Chinese_Spring	1	98.23	0.47
Australia	ST01AUS_1B8	Chinese_Spring	1	98.47	0.44
Australia	ST01AUS_1B8	Chinese_Spring	1	98.34	14.79
Australia	ST01AUS_1B8	Chinese_Spring	1	97.8	1.95
Australia	ST01AUS_1C1	Chinese_Spring	1	45.25	3.65
Australia	ST01AUS_1C1	Chinese_Spring	1	41.16	3.55
Australia	ST01AUS_1C1	Chinese_Spring	1	7.98	4.87
Australia	ST01AUS_1C2	Chinese_Spring	1	98.23	11.27
Australia	ST01AUS_1C2	Chinese_Spring	1	98.02	11.11
Australia	ST01AUS_1C2	Chinese_Spring	1	97.87	11.21
Australia	ST01AUS_1C3	Chinese_Spring	1	98.41	121.57
Australia	ST01AUS_1C3	Chinese_Spring	1	98.4	62.63
Australia	ST01AUS_1C6	Chinese_Spring	1	98.31	6.38
Australia	ST01AUS_1C6	Chinese_Spring	1	98.21	0
Australia	ST01AUS_1C6	Chinese_Spring	1	95.89	7.35
Australia	ST01AUS_1C8	Chinese_Spring	1	32.69	0.6
Australia	ST01AUS_1C8	Chinese_Spring	1	19.66	0
Australia	ST01AUS_1C8	Chinese_Spring	1	15.9	0
Australia	ST01AUS_1D4	Chinese_Spring	1	74.39	3.18
Australia	ST01AUS_1D4	Chinese_Spring	1	65.85	5.27
Australia	ST01AUS_1D4	Chinese_Spring	1	49.53	20.87
Australia	ST01AUS_1D5	Chinese_Spring	1	4.47	0
Australia	ST01AUS_1D5	Chinese_Spring	1	4.02	0
Australia	ST01AUS_1D5	Chinese_Spring	1	3.99	0
Australia	ST01AUS_1D8	Chinese_Spring	1	5.43	0
Australia	ST01AUS_1D8	Chinese_Spring	1	4.24	0
Australia	ST01AUS_1D8	Chinese_Spring	1	3.82	0
Australia	ST01AUS_1E1	Chinese_Spring	1	98.14	1.79
Australia	ST01AUS_1E1	Chinese_Spring	1	98.08	4.3
Australia	ST01AUS_1E1	Chinese_Spring	1	98.07	0.51
Australia	ST01AUS_1E4	Chinese_Spring	1	5.67	0
Australia	ST01AUS_1E4	Chinese_Spring	1	3.12	0
Australia	ST01AUS_1E4	Chinese_Spring	1	2.88	0
Australia	ST01AUS_1E5	Chinese_Spring	1	68.87	14.36
Australia	ST01AUS_1E5	Chinese_Spring	1	68.83	5.96
Australia	ST01AUS_1E5	Chinese_Spring	1	63.24	17.48
Australia	ST01AUS_1F2	Chinese_Spring	1	36.93	16.25
Australia	ST01AUS_1F2	Chinese_Spring	1	24.75	0.94
Australia	ST01AUS_1F2	Chinese_Spring	1	5.11	0
Australia	ST01AUS_1F3	Chinese_Spring	1	97.96	2.69
Australia	ST01AUS_1F3	Chinese_Spring	1	97.67	0.99
Australia	ST01AUS_1F3	Chinese_Spring	1	86.66	4.02
Australia	ST01AUS_1F8	Chinese_Spring	1	3.61	0
Australia	ST01AUS_1F8	Chinese_Spring	1	3.51	0
Australia	ST01AUS_1F8	Chinese_Spring	1	3.45	0
Australia	ST01AUS_1G2	Chinese_Spring	1	95.18	1.64
Australia	ST01AUS_1G2	Chinese_Spring	1	94.95	0.28
Australia	ST01AUS_1G2	Chinese_Spring	1	92.11	0.87
Australia	ST01AUS_1G5	Chinese_Spring	1	5.69	0
Australia	ST01AUS_1G5	Chinese_Spring	1	3.5	0
Australia	ST01AUS_1G5	Chinese_Spring	1	2.48	0
Australia	ST01AUS_1H2	Chinese_Spring	1	28.25	0.69
Australia	ST01AUS_1H2	Chinese_Spring	1	7.55	0
Australia	ST01AUS_1H2	Chinese_Spring	1	2.46	0
Australia	ST01AUS_1H6	Chinese_Spring	1	39.68	0.94
Australia	ST01AUS_1H6	Chinese_Spring	1	23.3	0.78
Australia	ST01AUS_1H6	Chinese_Spring	1	5.35	0
Australia	ST01AUS_1H8	Chinese_Spring	1	17.98	0
Australia	ST01AUS_1H8	Chinese_Spring	1	13.47	2.81
Australia	ST01AUS_1H8	Chinese_Spring	1	7.38	10.23
Switzerland	ST99CH_1A5	Chinese_Spring	1	17.54	0
Switzerland	ST99CH_1A5	Chinese_Spring	1	3.8	0
Switzerland	ST99CH_1A5	Chinese_Spring	1	2.95	0
Switzerland	ST99CH_1E4	Chinese_Spring	1	8.47	0
Switzerland	ST99CH_1E4	Chinese_Spring	1	3.76	0
Switzerland	ST99CH_1E4	Chinese_Spring	1	3.64	0
Switzerland	ST99CH_28	Chinese_Spring	1	85.64	19.19
Switzerland	ST99CH_28	Chinese_Spring	1	80.78	9.46
Switzerland	ST99CH_28	Chinese_Spring	1	4.11	0
Switzerland	ST99CH_3A1	Chinese_Spring	1	98.26	5.06
Switzerland	ST99CH_3A1	Chinese_Spring	1	98.21	6.71
Switzerland	ST99CH_3A1	Chinese_Spring	1	98.14	3.26
Switzerland	ST99CH_3A10	Chinese_Spring	1	4.02	0
Switzerland	ST99CH_3A10	Chinese_Spring	1	3.44	0
Switzerland	ST99CH_3A10	Chinese_Spring	1	3.16	0
Switzerland	ST99CH_3A2	Chinese_Spring	1	18.06	13.93
Switzerland	ST99CH_3A2	Chinese_Spring	1	17.07	3.23
Switzerland	ST99CH_3A2	Chinese_Spring	1	7.23	5.78
Switzerland	ST99CH_3A4	Chinese_Spring	1	100	10.86
Switzerland	ST99CH_3A4	Chinese_Spring	1	33.7	6.14
Switzerland	ST99CH_3A4	Chinese_Spring	1	32.12	27.7
Switzerland	ST99CH_3A5	Chinese_Spring	1	39.55	1.46
Switzerland	ST99CH_3A5	Chinese_Spring	1	19.33	6.18
Switzerland	ST99CH_3A5	Chinese_Spring	1	6.95	2.49
Switzerland	ST99CH_3A6	Chinese_Spring	1	11.88	3.62
Switzerland	ST99CH_3A6	Chinese_Spring	1	7.75	0
Switzerland	ST99CH_3A6	Chinese_Spring	1	3.34	0
Switzerland	ST99CH_3A8	Chinese_Spring	1	98.03	6.22
Switzerland	ST99CH_3A8	Chinese_Spring	1	96.52	2.52
Switzerland	ST99CH_3A8	Chinese_Spring	1	87.78	5.06
Switzerland	ST99CH_3A9	Chinese_Spring	1	98.31	15.5
Switzerland	ST99CH_3A9	Chinese_Spring	1	98.25	21.62
Switzerland	ST99CH_3B2	Chinese_Spring	1	97.76	12.42
Switzerland	ST99CH_3B2	Chinese_Spring	1	82.74	15.05
Switzerland	ST99CH_3B2	Chinese_Spring	1	80.66	22.7
Switzerland	ST99CH_3B4	Chinese_Spring	1	67.24	5.27
Switzerland	ST99CH_3B4	Chinese_Spring	1	43.13	10.37
Switzerland	ST99CH_3B4	Chinese_Spring	1	32.33	5.25
Switzerland	ST99CH_3B8	Chinese_Spring	1	78.15	11.98
Switzerland	ST99CH_3B8	Chinese_Spring	1	52.58	4.5
Switzerland	ST99CH_3C4	Chinese_Spring	1	34.21	3.37
Switzerland	ST99CH_3C4	Chinese_Spring	1	34.13	3.39
Switzerland	ST99CH_3C4	Chinese_Spring	1	5.57	0
Switzerland	ST99CH_3C7	Chinese_Spring	1	98.08	1.29
Switzerland	ST99CH_3C7	Chinese_Spring	1	98.04	3.35
Switzerland	ST99CH_3C7	Chinese_Spring	1	56.05	0.89
Switzerland	ST99CH_3D1	Chinese_Spring	1	26.92	8.3
Switzerland	ST99CH_3D1	Chinese_Spring	1	25.37	0.73
Switzerland	ST99CH_3D1	Chinese_Spring	1	5.31	0
Switzerland	ST99CH_3D3	Chinese_Spring	1	28.69	7.47
Switzerland	ST99CH_3D3	Chinese_Spring	1	15.7	12.25
Switzerland	ST99CH_3D3	Chinese_Spring	1	3.64	0
Switzerland	ST99CH_3D5	Chinese_Spring	1	98.13	0.98
Switzerland	ST99CH_3D5	Chinese_Spring	1	98.13	1.48
Switzerland	ST99CH_3D5	Chinese_Spring	1	97.92	3.07
Switzerland	ST99CH_3D7	Chinese_Spring	1	97.99	60.71
Switzerland	ST99CH_3D7	Chinese_Spring	1	97.99	60.71
Switzerland	ST99CH_3D7	Chinese_Spring	1	97.99	60.71
Switzerland	ST99CH_3D8	Chinese_Spring	1	56.02	13.35
Switzerland	ST99CH_3D8	Chinese_Spring	1	38.83	8.57
Switzerland	ST99CH_3D8	Chinese_Spring	1	5.49	0
Switzerland	ST99CH_3F1	Chinese_Spring	1	93.4	33.77
Switzerland	ST99CH_3F1	Chinese_Spring	1	53.26	2.99
Switzerland	ST99CH_3F1	Chinese_Spring	1	23.12	2.74
Switzerland	ST99CH_3F2	Chinese_Spring	1	93.18	10.72
Switzerland	ST99CH_3F2	Chinese_Spring	1	82.93	11.97
Switzerland	ST99CH_3F2	Chinese_Spring	1	71.65	3.39
Switzerland	ST99CH_3F3	Chinese_Spring	1	5.26	0
Switzerland	ST99CH_3F3	Chinese_Spring	1	4.55	0
Switzerland	ST99CH_3F3	Chinese_Spring	1	3.72	0
Switzerland	ST99CH_3F4	Chinese_Spring	1	3.48	0
Switzerland	ST99CH_3F4	Chinese_Spring	1	3.47	0
Switzerland	ST99CH_3F4	Chinese_Spring	1	3.38	0
Switzerland	ST99CH_3F5	Chinese_Spring	1	64.8	6.37
Switzerland	ST99CH_3F5	Chinese_Spring	1	3.38	0
Switzerland	ST99CH_3F5	Chinese_Spring	1	3.32	0
Switzerland	ST99CH_3G2	Chinese_Spring	1	19.82	2.02
Switzerland	ST99CH_3G2	Chinese_Spring	1	6.45	0
Switzerland	ST99CH_3G2	Chinese_Spring	1	3.72	0
Switzerland	ST99CH_3G3	Chinese_Spring	1	98.23	1.25
Switzerland	ST99CH_3G3	Chinese_Spring	1	97.83	7.09
Switzerland	ST99CH_3G3	Chinese_Spring	1	90.72	3.28
Switzerland	ST99CH_3G6	Chinese_Spring	1	12.93	4.23
Switzerland	ST99CH_3G6	Chinese_Spring	1	5.55	3.33
Switzerland	ST99CH_3H1	Chinese_Spring	1	98.24	3.93
Switzerland	ST99CH_3H1	Chinese_Spring	1	97.96	2.69
Switzerland	ST99CH_3H1	Chinese_Spring	1	97.63	2.9
Switzerland	ST99CH_3H3	Chinese_Spring	1	98.28	2.86
Switzerland	ST99CH_3H3	Chinese_Spring	1	98.21	3.6
Switzerland	ST99CH_3H3	Chinese_Spring	1	97.75	1.47
Switzerland	ST99CH_3H4	Chinese_Spring	1	98.27	72.01
Switzerland	ST99CH_3H4	Chinese_Spring	1	98.1	68.22
Switzerland	ST99CH_3H4	Chinese_Spring	1	97.78	49.55
Israel	ST92ISR_Ar_11g	Chinese_Spring	1	66.76	1.36
Israel	ST92ISR_Ar_11g	Chinese_Spring	1	51.95	1.03
Israel	ST92ISR_Ar_11g	Chinese_Spring	1	33.82	20.94
Israel	ST92ISR_Ar_11i	Chinese_Spring	1	100	276.29
Israel	ST92ISR_Ar_11i	Chinese_Spring	1	98.22	537.54
Israel	ST92ISR_Ar_11i	Chinese_Spring	1	98.05	346.07
Israel	ST92ISR_Ar_12d	Chinese_Spring	1	73.32	325.14
Israel	ST92ISR_Ar_12d	Chinese_Spring	1	67.28	227.42
Israel	ST92ISR_Ar_12d	Chinese_Spring	1	51.24	310.6
Israel	ST92ISR_Ar_12e	Chinese_Spring	1	88.35	108.18
Israel	ST92ISR_Ar_12e	Chinese_Spring	1	77.53	70.68
Israel	ST92ISR_Ar_12e	Chinese_Spring	1	52.56	106.74
Israel	ST92ISR_Ar_12f	Chinese_Spring	1	47.42	44.37
Israel	ST92ISR_Ar_12f	Chinese_Spring	1	31.06	5.01
Israel	ST92ISR_Ar_12f	Chinese_Spring	1	11.1	27.54
Israel	ST92ISR_Ar_15a	Chinese_Spring	1	96.12	63.67
Israel	ST92ISR_Ar_15a	Chinese_Spring	1	94.32	125.78
Israel	ST92ISR_Ar_15a	Chinese_Spring	1	49.7	38.86
Israel	ST92ISR_Ar_15c	Chinese_Spring	1	29.9	14.03
Israel	ST92ISR_Ar_15c	Chinese_Spring	1	19.46	6.02
Israel	ST92ISR_Ar_15c	Chinese_Spring	1	17.04	9.22
Israel	ST92ISR_Ar_16a	Chinese_Spring	1	98.49	67.37
Israel	ST92ISR_Ar_16a	Chinese_Spring	1	97.85	139.36
Israel	ST92ISR_Ar_16a	Chinese_Spring	1	93.74	59.38
Israel	ST92ISR_Ar_16h	Chinese_Spring	1	97.69	73.46
Israel	ST92ISR_Ar_16h	Chinese_Spring	1	90.31	207.68
Israel	ST92ISR_Ar_16h	Chinese_Spring	1	69.51	58.75
Israel	ST92ISR_Ar_17b	Chinese_Spring	1	97.96	126.72
Israel	ST92ISR_Ar_17b	Chinese_Spring	1	84.17	71.2
Israel	ST92ISR_Ar_17b	Chinese_Spring	1	61.37	161.8
Israel	ST92ISR_Ar_17d	Chinese_Spring	1	43.95	47.01
Israel	ST92ISR_Ar_17d	Chinese_Spring	1	31.53	12.99
Israel	ST92ISR_Ar_17d	Chinese_Spring	1	28.94	26.57
Israel	ST92ISR_Ar_17e	Chinese_Spring	1	8.97	0
Israel	ST92ISR_Ar_17e	Chinese_Spring	1	5.67	26.31
Israel	ST92ISR_Ar_17e	Chinese_Spring	1	4.93	0
Israel	ST92ISR_Ar_17i	Chinese_Spring	1	4.73	0
Israel	ST92ISR_Ar_17i	Chinese_Spring	1	3.47	0
Israel	ST92ISR_Ar_17i	Chinese_Spring	1	2.81	0
Israel	ST92ISR_Ar_17r	Chinese_Spring	1	39.38	10.47
Israel	ST92ISR_Ar_17r	Chinese_Spring	1	29.78	18.6
Israel	ST92ISR_Ar_18b	Chinese_Spring	1	98.39	51.6
Israel	ST92ISR_Ar_18b	Chinese_Spring	1	98.37	15.23
Israel	ST92ISR_Ar_18b	Chinese_Spring	1	94.78	64.23
Israel	ST92ISR_Ar_19e	Chinese_Spring	1	100	115.96
Israel	ST92ISR_Ar_19e	Chinese_Spring	1	99.65	126.86
Israel	ST92ISR_Ar_19e	Chinese_Spring	1	99.02	123.65
Israel	ST92ISR_Ar_1b	Chinese_Spring	1	95.1	38.17
Israel	ST92ISR_Ar_1b	Chinese_Spring	1	82.7	55.54
Israel	ST92ISR_Ar_1b	Chinese_Spring	1	70.14	14.64
Israel	ST92ISR_Ar_1c	Chinese_Spring	1	21.9	89.58
Israel	ST92ISR_Ar_1c	Chinese_Spring	1	20.91	22.8
Israel	ST92ISR_Ar_1c	Chinese_Spring	1	15.78	149.29
Israel	ST92ISR_Ar_1j	Chinese_Spring	1	83.07	141.88
Israel	ST92ISR_Ar_1j	Chinese_Spring	1	56.56	69.4
Israel	ST92ISR_Ar_1j	Chinese_Spring	1	56.46	123.09
Israel	ST92ISR_Ar_21a	Chinese_Spring	1	98.09	32.41
Israel	ST92ISR_Ar_21a	Chinese_Spring	1	97.97	4.96
Israel	ST92ISR_Ar_21a	Chinese_Spring	1	97.66	4.2
Israel	ST92ISR_Ar_22f	Chinese_Spring	1	23.16	37.11
Israel	ST92ISR_Ar_22f	Chinese_Spring	1	4.08	0
Israel	ST92ISR_Ar_2b	Chinese_Spring	1	99.75	88.37
Israel	ST92ISR_Ar_2b	Chinese_Spring	1	98.34	173.09
Israel	ST92ISR_Ar_2b	Chinese_Spring	1	97.76	311.95
Israel	ST92ISR_Ar_2c	Chinese_Spring	1	97	230.69
Israel	ST92ISR_Ar_2c	Chinese_Spring	1	89.32	48.88
Israel	ST92ISR_Ar_2c	Chinese_Spring	1	67.3	151.07
Israel	ST92ISR_Ar_2f	Chinese_Spring	1	98.01	36.48
Israel	ST92ISR_Ar_2f	Chinese_Spring	1	97.93	19.73
Israel	ST92ISR_Ar_2f	Chinese_Spring	1	97.74	19.28
Israel	ST92ISR_Ar_4b	Chinese_Spring	1	98.12	131.57
Israel	ST92ISR_Ar_4b	Chinese_Spring	1	98.02	187.88
Israel	ST92ISR_Ar_4b	Chinese_Spring	1	97.92	4.32
Israel	ST92ISR_Ar_4e	Chinese_Spring	1	95.1	149.56
Israel	ST92ISR_Ar_4e	Chinese_Spring	1	89.64	138
Israel	ST92ISR_Ar_4f	Chinese_Spring	1	99.96	224.31
Israel	ST92ISR_Ar_4f	Chinese_Spring	1	98.2	126.85
Israel	ST92ISR_Ar_4f	Chinese_Spring	1	85.48	119.26
Israel	ST92ISR_Ar_4g	Chinese_Spring	1	19.84	0
Israel	ST92ISR_Ar_4g	Chinese_Spring	1	4.75	0
Israel	ST92ISR_Ar_4g	Chinese_Spring	1	2.97	0
Israel	ST92ISR_Ar_5a	Chinese_Spring	1	10.85	0
Israel	ST92ISR_Ar_5a	Chinese_Spring	1	8.32	0
Israel	ST92ISR_Ar_5a	Chinese_Spring	1	1.99	0
Israel	ST92ISR_Ar_5g	Chinese_Spring	1	98.15	42.96
Israel	ST92ISR_Ar_5g	Chinese_Spring	1	97.49	106.07
Israel	ST92ISR_Ar_5g	Chinese_Spring	1	80.51	95.72
Oregon.R	ST90ORE_a12_3B_10	Drifter	1	56.86	8.62
Oregon.R	ST90ORE_a12_3B_10	Drifter	1	54.76	9.01
Oregon.R	ST90ORE_a12_3B_10	Drifter	1	38.31	3
Oregon.R	ST90ORE_a12_3B_11	Drifter	1	98.55	2.94
Oregon.R	ST90ORE_a12_3B_11	Drifter	1	98.41	7.51
Oregon.R	ST90ORE_a12_3B_11	Drifter	1	88	27
Oregon.R	ST90ORE_a12_3B_12	Drifter	1	100	8.98
Oregon.R	ST90ORE_a12_3B_12	Drifter	1	98.33	63.98
Oregon.R	ST90ORE_a12_3B_12	Drifter	1	98.31	52.17
Oregon.R	ST90ORE_a12_3B_13	Drifter	1	98.24	2.67
Oregon.R	ST90ORE_a12_3B_13	Drifter	1	97.71	2.79
Oregon.R	ST90ORE_a12_3B_14	Drifter	1	98.4	6.69
Oregon.R	ST90ORE_a12_3B_14	Drifter	1	98.21	14.49
Oregon.R	ST90ORE_a12_3B_14	Drifter	1	97.84	18.63
Oregon.R	ST90ORE_a12_3B_15	Drifter	1	98.59	4
Oregon.R	ST90ORE_a12_3B_15	Drifter	1	98.45	5.55
Oregon.R	ST90ORE_a12_3B_15	Drifter	1	98.41	6.72
Oregon.R	ST90ORE_a12_3B_17	Drifter	1	98.65	8.91
Oregon.R	ST90ORE_a12_3B_17	Drifter	1	92.97	6.11
Oregon.R	ST90ORE_a12_3B_18	Drifter	1	28.81	2.11
Oregon.R	ST90ORE_a12_3B_18	Drifter	1	11.75	3.91
Oregon.R	ST90ORE_a12_3B_18	Drifter	1	3.21	0
Oregon.R	ST90ORE_a12_3B_19	Drifter	1	16.15	0
Oregon.R	ST90ORE_a12_3B_19	Drifter	1	7.12	2.26
Oregon.R	ST90ORE_a12_3B_2	Drifter	1	83.55	2.69
Oregon.R	ST90ORE_a12_3B_2	Drifter	1	66.22	4.74
Oregon.R	ST90ORE_a12_3B_21	Drifter	1	92.25	143.77
Oregon.R	ST90ORE_a12_3B_21	Drifter	1	65.15	27.4
Oregon.R	ST90ORE_a12_3B_21	Drifter	1	39.66	26.4
Oregon.R	ST90ORE_a12_3B_3	Drifter	1	98.58	4.74
Oregon.R	ST90ORE_a12_3B_3	Drifter	1	98.45	3.72
Oregon.R	ST90ORE_a12_3B_3	Drifter	1	98.43	2.18
Oregon.R	ST90ORE_a12_3B_4	Drifter	1	98.05	18.89
Oregon.R	ST90ORE_a12_3B_4	Drifter	1	97.4	45.14
Oregon.R	ST90ORE_a12_3B_4	Drifter	1	88.2	24.34
Oregon.R	ST90ORE_a12_3B_5	Drifter	1	98.39	15.94
Oregon.R	ST90ORE_a12_3B_5	Drifter	1	93.8	10.7
Oregon.R	ST90ORE_a12_3B_5	Drifter	1	86.49	47.27
Oregon.R	ST90ORE_a12_3B_6	Drifter	1	17.92	0
Oregon.R	ST90ORE_a12_3B_6	Drifter	1	7.65	0
Oregon.R	ST90ORE_a12_3B_6	Drifter	1	5.88	0
Oregon.R	ST90ORE_a12_3B_7	Drifter	1	98.4	10.82
Oregon.R	ST90ORE_a12_3B_7	Drifter	1	98.36	9.23
Oregon.R	ST90ORE_a12_3B_7	Drifter	1	90.06	10.41
Oregon.R	ST90ORE_a12_3B_8	Drifter	1	70.46	3.98
Oregon.R	ST90ORE_a12_3B_8	Drifter	1	26.42	2.25
Oregon.R	ST90ORE_a12_3B_9	Drifter	1	11.75	1.9
Oregon.R	ST90ORE_a12_3B_9	Drifter	1	7.23	0
Oregon.R	ST90ORE_a12_3B_9	Drifter	1	2.14	0
Oregon.R	ST90ORE_a12_4A_1	Drifter	1	31.63	1.72
Oregon.R	ST90ORE_a12_4A_1	Drifter	1	21.82	1.21
Oregon.R	ST90ORE_a12_4A_1	Drifter	1	6.44	0
Oregon.R	ST90ORE_a12_4A_10	Drifter	1	98.39	5.11
Oregon.R	ST90ORE_a12_4A_10	Drifter	1	92.13	51.76
Oregon.R	ST90ORE_a12_4A_10	Drifter	1	86.81	35.36
Oregon.R	ST90ORE_a12_4A_11	Drifter	1	95.46	15.65
Oregon.R	ST90ORE_a12_4A_11	Drifter	1	77.45	4.89
Oregon.R	ST90ORE_a12_4A_11	Drifter	1	67.11	13.04
Oregon.R	ST90ORE_a12_4A_2	Drifter	1	72.08	36.48
Oregon.R	ST90ORE_a12_4A_2	Drifter	1	59.95	9.6
Oregon.R	ST90ORE_a12_4A_2	Drifter	1	59.54	7.33
Oregon.R	ST90ORE_a12_4A_4	Drifter	1	18.35	16.55
Oregon.R	ST90ORE_a12_4A_4	Drifter	1	13.15	1.27
Oregon.R	ST90ORE_a12_4A_4	Drifter	1	8.3	0
Oregon.R	ST90ORE_a12_4A_5	Drifter	1	98.32	5.79
Oregon.R	ST90ORE_a12_4A_5	Drifter	1	98.23	23.08
Oregon.R	ST90ORE_a12_4A_5	Drifter	1	98.03	7.59
Oregon.R	ST90ORE_a12_4A_6	Drifter	1	98.25	1.47
Oregon.R	ST90ORE_a12_4A_6	Drifter	1	98.23	0.43
Oregon.R	ST90ORE_a12_4A_6	Drifter	1	97.89	3.73
Oregon.R	ST90ORE_a12_4A_7	Drifter	1	98.13	3.99
Oregon.R	ST90ORE_a12_4A_7	Drifter	1	97.91	5.74
Oregon.S	ST90ORE_a15_2A_11	Drifter	1	98.47	21.24
Oregon.S	ST90ORE_a15_2A_13	Drifter	1	98.36	10.41
Oregon.S	ST90ORE_a15_2A_14	Drifter	1	98.71	11.3
Oregon.S	ST90ORE_a15_2A_14	Drifter	1	98.63	30.52
Oregon.S	ST90ORE_a15_2A_14	Drifter	1	90.84	12.57
Oregon.S	ST90ORE_a15_2A_15	Drifter	1	98.39	6.13
Oregon.S	ST90ORE_a15_2A_16	Drifter	1	98.36	1.85
Oregon.S	ST90ORE_a15_2A_16	Drifter	1	98.28	9.25
Oregon.S	ST90ORE_a15_2A_16	Drifter	1	98.01	5.36
Oregon.S	ST90ORE_a15_2A_20	Drifter	1	95.43	29.69
Oregon.S	ST90ORE_a15_2A_20	Drifter	1	78.56	17.19
Oregon.S	ST90ORE_a15_2A_20	Drifter	1	45.63	67.32
Oregon.S	ST90ORE_a15_2A_6	Drifter	1	3.25	0
Oregon.S	ST90ORE_a15_2A_6	Drifter	1	3.22	0
Oregon.S	ST90ORE_a15_2A_6	Drifter	1	3.18	0
Oregon.S	ST90ORE_a15_2A_7	Drifter	1	94.12	7.47
Oregon.S	ST90ORE_a15_2A_7	Drifter	1	90.73	5.37
Oregon.S	ST90ORE_a15_2A_7	Drifter	1	63.21	11.34
Oregon.S	ST90ORE_a15_2A_8	Drifter	1	97.27	8.33
Oregon.S	ST90ORE_a15_2A_8	Drifter	1	87.01	8.89
Oregon.S	ST90ORE_a15_2A_8	Drifter	1	80.75	11.52
Oregon.S	ST90ORE_a15_3B_1	Drifter	1	98.44	3.59
Oregon.S	ST90ORE_a15_3B_1	Drifter	1	98.33	11.73
Oregon.S	ST90ORE_a15_3B_1	Drifter	1	98.2	4.81
Oregon.S	ST90ORE_a15_3B_10	Drifter	1	59.05	16.63
Oregon.S	ST90ORE_a15_3B_10	Drifter	1	37.87	125.24
Oregon.S	ST90ORE_a15_3B_13	Drifter	1	98.39	8.31
Oregon.S	ST90ORE_a15_3B_13	Drifter	1	98.32	6.52
Oregon.S	ST90ORE_a15_3B_15	Drifter	1	100	23.94
Oregon.S	ST90ORE_a15_3B_15	Drifter	1	98.54	34.69
Oregon.S	ST90ORE_a15_3B_19	Drifter	1	60.35	8.26
Oregon.S	ST90ORE_a15_3B_19	Drifter	1	43.13	2.76
Oregon.S	ST90ORE_a15_3B_19	Drifter	1	15.49	17.51
Oregon.S	ST90ORE_a15_3B_3	Drifter	1	100	10.27
Oregon.S	ST90ORE_a15_3B_3	Drifter	1	98.41	14.15
Oregon.S	ST90ORE_a15_3B_3	Drifter	1	98.39	5.99
Oregon.S	ST90ORE_a15_3B_4	Drifter	1	16.2	12.51
Oregon.S	ST90ORE_a15_3B_4	Drifter	1	9.76	0
Oregon.S	ST90ORE_a15_3B_4	Drifter	1	9.29	2.88
Oregon.S	ST90ORE_a15_3B_5	Drifter	1	98.49	11.59
Oregon.S	ST90ORE_a15_3B_5	Drifter	1	98.42	7.35
Oregon.S	ST90ORE_a15_3B_5	Drifter	1	97.97	15.82
Oregon.S	ST90ORE_a15_3B_6	Drifter	1	85.4	5.46
Oregon.S	ST90ORE_a15_3B_6	Drifter	1	8.3	0
Oregon.S	ST90ORE_a15_3B_9	Drifter	1	98.47	20.08
Oregon.S	ST90ORE_a15_3B_9	Drifter	1	98.42	3.6
Oregon.S	ST90ORE_a15_3B_9	Drifter	1	97.89	2.12
Oregon.S	ST90ORE_a15_4A_10	Drifter	1	98.53	26.24
Oregon.S	ST90ORE_a15_4A_10	Drifter	1	98.46	19.92
Oregon.S	ST90ORE_a15_4A_10	Drifter	1	98.29	25.67
Oregon.S	ST90ORE_a15_4A_11	Drifter	1	19.75	1.34
Oregon.S	ST90ORE_a15_4A_11	Drifter	1	16.5	4.59
Oregon.S	ST90ORE_a15_4A_11	Drifter	1	2.52	0
Oregon.S	ST90ORE_a15_4A_13	Drifter	1	71.81	4.96
Oregon.S	ST90ORE_a15_4A_13	Drifter	1	52.7	3.12
Oregon.S	ST90ORE_a15_4A_15	Drifter	1	98.42	36.25
Oregon.S	ST90ORE_a15_4A_15	Drifter	1	90.25	18.99
Oregon.S	ST90ORE_a15_4A_15	Drifter	1	87.85	14.28
Oregon.S	ST90ORE_a15_4A_17	Drifter	1	44.67	2.87
Oregon.S	ST90ORE_a15_4A_17	Drifter	1	12.4	1.66
Oregon.S	ST90ORE_a15_4A_19	Drifter	1	98.45	8.07
Oregon.S	ST90ORE_a15_4A_19	Drifter	1	98.43	10.72
Oregon.S	ST90ORE_a15_4A_19	Drifter	1	98.4	2.44
Oregon.S	ST90ORE_a15_4A_2	Drifter	1	9.38	2.79
Oregon.S	ST90ORE_a15_4A_2	Drifter	1	8.64	0
Oregon.S	ST90ORE_a15_4A_2	Drifter	1	8.06	0
Oregon.S	ST90ORE_a15_4A_4	Drifter	1	98.37	4.72
Oregon.S	ST90ORE_a15_4A_4	Drifter	1	96.44	33.64
Oregon.S	ST90ORE_a15_4A_4	Drifter	1	88.52	42.65
Oregon.S	ST90ORE_a15_4A_7	Drifter	1	98.37	5.93
Oregon.S	ST90ORE_a15_4A_7	Drifter	1	98.17	6.18
Australia	ST01AUS_1A4	Drifter	1	9.8	1.77
Australia	ST01AUS_1A4	Drifter	1	9.72	1.54
Australia	ST01AUS_1A4	Drifter	1	6.53	0
Australia	ST01AUS_1A5	Drifter	1	41.33	7.93
Australia	ST01AUS_1A5	Drifter	1	27.29	2.22
Australia	ST01AUS_1A5	Drifter	1	18.26	0.79
Australia	ST01AUS_1A6	Drifter	1	18.24	1.03
Australia	ST01AUS_1A6	Drifter	1	8.11	0
Australia	ST01AUS_1A6	Drifter	1	5.67	3.16
Australia	ST01AUS_1A9	Drifter	1	3.38	0
Australia	ST01AUS_1A9	Drifter	1	3.28	0
Australia	ST01AUS_1B1	Drifter	1	84.61	4.3
Australia	ST01AUS_1B1	Drifter	1	55.2	1.36
Australia	ST01AUS_1B1	Drifter	1	44.54	1.97
Australia	ST01AUS_1B2	Drifter	1	18.54	0
Australia	ST01AUS_1B2	Drifter	1	18.26	0.95
Australia	ST01AUS_1B2	Drifter	1	16.35	0
Australia	ST01AUS_1B7	Drifter	1	70.77	0.27
Australia	ST01AUS_1B7	Drifter	1	58.73	1.47
Australia	ST01AUS_1B7	Drifter	1	45.64	2.91
Australia	ST01AUS_1B8	Drifter	1	71.04	0.83
Australia	ST01AUS_1B8	Drifter	1	60.13	0.96
Australia	ST01AUS_1B8	Drifter	1	59.14	3.82
Australia	ST01AUS_1C1	Drifter	1	40.7	5.02
Australia	ST01AUS_1C1	Drifter	1	6.14	0
Australia	ST01AUS_1C1	Drifter	1	0	0
Australia	ST01AUS_1C2	Drifter	1	40.8	4.59
Australia	ST01AUS_1C3	Drifter	1	47.49	5.68
Australia	ST01AUS_1C3	Drifter	1	25.5	1.73
Australia	ST01AUS_1C3	Drifter	1	9.14	0
Australia	ST01AUS_1C6	Drifter	1	37.44	1.02
Australia	ST01AUS_1C6	Drifter	1	37.38	2.4
Australia	ST01AUS_1C8	Drifter	1	10.8	3.13
Australia	ST01AUS_1C8	Drifter	1	9.61	0
Australia	ST01AUS_1C8	Drifter	1	9.4	3.05
Australia	ST01AUS_1D4	Drifter	1	55.86	1.32
Australia	ST01AUS_1D4	Drifter	1	40.49	1.89
Australia	ST01AUS_1D4	Drifter	1	36.77	0.79
Australia	ST01AUS_1D5	Drifter	1	3.81	0
Australia	ST01AUS_1D5	Drifter	1	3.71	0
Australia	ST01AUS_1D5	Drifter	1	2.57	0
Australia	ST01AUS_1D8	Drifter	1	31.88	0.46
Australia	ST01AUS_1D8	Drifter	1	19.64	5.58
Australia	ST01AUS_1E1	Drifter	1	25.56	11.9
Australia	ST01AUS_1E1	Drifter	1	9.91	1.6
Australia	ST01AUS_1E1	Drifter	1	4.4	0
Australia	ST01AUS_1E4	Drifter	1	9.09	0
Australia	ST01AUS_1E4	Drifter	1	8.1	0
Australia	ST01AUS_1E4	Drifter	1	6.54	3.91
Australia	ST01AUS_1E5	Drifter	1	25.83	0
Australia	ST01AUS_1E5	Drifter	1	19.69	0.89
Australia	ST01AUS_1E5	Drifter	1	15.37	0.95
Australia	ST01AUS_1F2	Drifter	1	53.42	2.08
Australia	ST01AUS_1F2	Drifter	1	17.43	0
Australia	ST01AUS_1F3	Drifter	1	5.14	2.65
Australia	ST01AUS_1F3	Drifter	1	2.64	0
Australia	ST01AUS_1F3	Drifter	1	2.57	0
Australia	ST01AUS_1F8	Drifter	1	8.68	0
Australia	ST01AUS_1F8	Drifter	1	8.39	0
Australia	ST01AUS_1F8	Drifter	1	4.46	0
Australia	ST01AUS_1G2	Drifter	1	68.5	3.82
Australia	ST01AUS_1G2	Drifter	1	51.06	1.26
Australia	ST01AUS_1G2	Drifter	1	37.24	2.34
Australia	ST01AUS_1G5	Drifter	1	30.05	1.36
Australia	ST01AUS_1G5	Drifter	1	9.59	1.61
Australia	ST01AUS_1G5	Drifter	1	9.59	7.39
Australia	ST01AUS_1H2	Drifter	1	35.73	1.79
Australia	ST01AUS_1H2	Drifter	1	31.88	1.25
Australia	ST01AUS_1H2	Drifter	1	22.17	2.68
Australia	ST01AUS_1H6	Drifter	1	5.39	0
Australia	ST01AUS_1H8	Drifter	1	29.27	4.35
Australia	ST01AUS_1H8	Drifter	1	12.55	0
Australia	ST01AUS_1H8	Drifter	1	8.88	2.05
Switzerland	ST99CH_1A5	Drifter	1	98	11.5
Switzerland	ST99CH_1A5	Drifter	1	98	13.5
Switzerland	ST99CH_1A5	Drifter	1	97	14.6
Switzerland	ST99CH_28	Drifter	1	98.4	6.77
Switzerland	ST99CH_28	Drifter	1	79.24	6.5
Switzerland	ST99CH_28	Drifter	1	78.71	6.47
Switzerland	ST99CH_3A1	Drifter	1	98.49	13.4
Switzerland	ST99CH_3A1	Drifter	1	98.47	5.92
Switzerland	ST99CH_3A1	Drifter	1	97.87	53.53
Switzerland	ST99CH_3A10	Drifter	1	13.37	2.06
Switzerland	ST99CH_3A10	Drifter	1	2.66	0
Switzerland	ST99CH_3A10	Drifter	1	2.21	0
Switzerland	ST99CH_3A2	Drifter	1	56.75	11.51
Switzerland	ST99CH_3A2	Drifter	1	5.04	0
Switzerland	ST99CH_3A2	Drifter	1	2.95	0
Switzerland	ST99CH_3A4	Drifter	1	98.41	4.29
Switzerland	ST99CH_3A4	Drifter	1	87.66	14
Switzerland	ST99CH_3A4	Drifter	1	77.85	4.57
Switzerland	ST99CH_3A5	Drifter	1	65.97	6.15
Switzerland	ST99CH_3A5	Drifter	1	46.64	14.15
Switzerland	ST99CH_3A5	Drifter	1	22.9	0.77
Switzerland	ST99CH_3A6	Drifter	1	19.12	5.51
Switzerland	ST99CH_3A6	Drifter	1	3.18	0
Switzerland	ST99CH_3A6	Drifter	1	2.89	0
Switzerland	ST99CH_3A8	Drifter	1	100	7.48
Switzerland	ST99CH_3A8	Drifter	1	98.47	2.9
Switzerland	ST99CH_3A8	Drifter	1	98.41	7.54
Switzerland	ST99CH_3A9	Drifter	1	98.46	17.77
Switzerland	ST99CH_3A9	Drifter	1	98.41	27.72
Switzerland	ST99CH_3A9	Drifter	1	98.13	20.92
Switzerland	ST99CH_3B2	Drifter	1	98.34	62.07
Switzerland	ST99CH_3B2	Drifter	1	98.04	25.27
Switzerland	ST99CH_3B4	Drifter	1	98.38	15.7
Switzerland	ST99CH_3B4	Drifter	1	98.26	5.02
Switzerland	ST99CH_3B4	Drifter	1	87.61	8.6
Switzerland	ST99CH_3B8	Drifter	1	98.4	4.98
Switzerland	ST99CH_3B8	Drifter	1	74.08	2.84
Switzerland	ST99CH_3B8	Drifter	1	70.67	1.05
Switzerland	ST99CH_3C4	Drifter	1	79.71	19.75
Switzerland	ST99CH_3C4	Drifter	1	52.32	5.57
Switzerland	ST99CH_3C4	Drifter	1	35.75	10.16
Switzerland	ST99CH_3C7	Drifter	1	100	7.59
Switzerland	ST99CH_3C7	Drifter	1	98.3	9.62
Switzerland	ST99CH_3C7	Drifter	1	91.81	24.49
Switzerland	ST99CH_3D1	Drifter	1	78.69	11.73
Switzerland	ST99CH_3D1	Drifter	1	6.21	5
Switzerland	ST99CH_3D3	Drifter	1	98.54	8.3
Switzerland	ST99CH_3D3	Drifter	1	86.46	3.37
Switzerland	ST99CH_3D3	Drifter	1	48.2	4.13
Switzerland	ST99CH_3D5	Drifter	1	98.48	2.74
Switzerland	ST99CH_3D5	Drifter	1	98.38	8.53
Switzerland	ST99CH_3D8	Drifter	1	98.43	18.76
Switzerland	ST99CH_3D8	Drifter	1	98.35	21.97
Switzerland	ST99CH_3F1	Drifter	1	86.66	25.15
Switzerland	ST99CH_3F1	Drifter	1	86.46	50.47
Switzerland	ST99CH_3F1	Drifter	1	77.09	12.17
Switzerland	ST99CH_3F2	Drifter	1	98.33	13.85
Switzerland	ST99CH_3F2	Drifter	1	98.26	21.13
Switzerland	ST99CH_3F2	Drifter	1	97.76	46.47
Switzerland	ST99CH_3F4	Drifter	1	12.72	6.53
Switzerland	ST99CH_3F4	Drifter	1	12.5	2.29
Switzerland	ST99CH_3F4	Drifter	1	2.98	0
Switzerland	ST99CH_3F5	Drifter	1	98.25	17.32
Switzerland	ST99CH_3F5	Drifter	1	86.23	7.3
Switzerland	ST99CH_3F5	Drifter	1	53.59	3.52
Switzerland	ST99CH_3G2	Drifter	1	7.55	2.59
Switzerland	ST99CH_3G2	Drifter	1	3.65	0
Switzerland	ST99CH_3G2	Drifter	1	2.93	0
Switzerland	ST99CH_3G3	Drifter	1	98.16	4.42
Switzerland	ST99CH_3G3	Drifter	1	98.11	10.33
Switzerland	ST99CH_3G3	Drifter	1	97.65	24.23
Switzerland	ST99CH_3G6	Drifter	1	63.34	6.51
Switzerland	ST99CH_3G6	Drifter	1	40.35	13.45
Switzerland	ST99CH_3G6	Drifter	1	15.03	7.1
Switzerland	ST99CH_3H1	Drifter	1	98.36	7.84
Switzerland	ST99CH_3H1	Drifter	1	93.6	8.12
Switzerland	ST99CH_3H1	Drifter	1	73.8	78.06
Switzerland	ST99CH_3H3	Drifter	1	98.46	9.88
Switzerland	ST99CH_3H3	Drifter	1	96.37	8.87
Switzerland	ST99CH_3H3	Drifter	1	95.25	196.4
Switzerland	ST99CH_3H4	Drifter	1	98.41	11.16
Switzerland	ST99CH_3H4	Drifter	1	98.36	5.55
Israel	ST92ISR_Ar_11g	Drifter	1	49.06	2.52
Israel	ST92ISR_Ar_11g	Drifter	1	26.7	2.27
Israel	ST92ISR_Ar_11g	Drifter	1	3.04	0
Israel	ST92ISR_Ar_11i	Drifter	1	97.97	15.52
Israel	ST92ISR_Ar_11i	Drifter	1	97.61	7.74
Israel	ST92ISR_Ar_11i	Drifter	1	94.85	5.89
Israel	ST92ISR_Ar_12d	Drifter	1	93.59	4.71
Israel	ST92ISR_Ar_12d	Drifter	1	80.37	43.54
Israel	ST92ISR_Ar_12d	Drifter	1	59.01	58.25
Israel	ST92ISR_Ar_12e	Drifter	1	97.96	54.59
Israel	ST92ISR_Ar_12e	Drifter	1	94.33	75.21
Israel	ST92ISR_Ar_12e	Drifter	1	87.17	72.88
Israel	ST92ISR_Ar_12f	Drifter	1	85.44	51.96
Israel	ST92ISR_Ar_12f	Drifter	1	49.37	1.3
Israel	ST92ISR_Ar_12f	Drifter	1	40.9	1.95
Israel	ST92ISR_Ar_15a	Drifter	1	92.86	16.06
Israel	ST92ISR_Ar_15a	Drifter	1	76.11	18.3
Israel	ST92ISR_Ar_15a	Drifter	1	50.48	19.81
Israel	ST92ISR_Ar_15c	Drifter	1	95.97	6.27
Israel	ST92ISR_Ar_15c	Drifter	1	33.65	2.09
Israel	ST92ISR_Ar_15c	Drifter	1	28.4	2.93
Israel	ST92ISR_Ar_16a	Drifter	1	98.61	28.29
Israel	ST92ISR_Ar_16a	Drifter	1	95.91	2.08
Israel	ST92ISR_Ar_16a	Drifter	1	66.64	20.95
Israel	ST92ISR_Ar_16h	Drifter	1	92.83	100.88
Israel	ST92ISR_Ar_16h	Drifter	1	87.12	215.07
Israel	ST92ISR_Ar_17b	Drifter	1	100	141.01
Israel	ST92ISR_Ar_17b	Drifter	1	97.82	130.19
Israel	ST92ISR_Ar_17d	Drifter	1	76.62	7.52
Israel	ST92ISR_Ar_17d	Drifter	1	76.46	3.98
Israel	ST92ISR_Ar_17d	Drifter	1	71.87	38.11
Israel	ST92ISR_Ar_17e	Drifter	1	21.59	0
Israel	ST92ISR_Ar_17e	Drifter	1	5.13	0
Israel	ST92ISR_Ar_17e	Drifter	1	2.37	0
Israel	ST92ISR_Ar_17i	Drifter	1	12.89	1.24
Israel	ST92ISR_Ar_17i	Drifter	1	5.67	0
Israel	ST92ISR_Ar_17i	Drifter	1	3.93	0
Israel	ST92ISR_Ar_17r	Drifter	1	79.06	7.1
Israel	ST92ISR_Ar_17r	Drifter	1	75.08	8.9
Israel	ST92ISR_Ar_17r	Drifter	1	51.95	5.03
Israel	ST92ISR_Ar_18b	Drifter	1	98.18	24.73
Israel	ST92ISR_Ar_18b	Drifter	1	90.69	16.74
Israel	ST92ISR_Ar_18b	Drifter	1	89.42	34.09
Israel	ST92ISR_Ar_19e	Drifter	1	99.84	76.89
Israel	ST92ISR_Ar_19e	Drifter	1	98.05	41.03
Israel	ST92ISR_Ar_19e	Drifter	1	97.81	34.53
Israel	ST92ISR_Ar_1b	Drifter	1	98.99	19.06
Israel	ST92ISR_Ar_1b	Drifter	1	95.81	24.44
Israel	ST92ISR_Ar_1b	Drifter	1	76.47	29.54
Israel	ST92ISR_Ar_1c	Drifter	1	8.04	0
Israel	ST92ISR_Ar_1c	Drifter	1	3.35	0
Israel	ST92ISR_Ar_1j	Drifter	1	98.29	80.16
Israel	ST92ISR_Ar_1j	Drifter	1	97.49	20.75
Israel	ST92ISR_Ar_1j	Drifter	1	84.14	68.39
Israel	ST92ISR_Ar_21a	Drifter	1	98.39	9.84
Israel	ST92ISR_Ar_21a	Drifter	1	82.21	22.4
Israel	ST92ISR_Ar_21a	Drifter	1	81.66	17.85
Israel	ST92ISR_Ar_22f	Drifter	1	43.48	1.18
Israel	ST92ISR_Ar_22f	Drifter	1	25.18	56.44
Israel	ST92ISR_Ar_22f	Drifter	1	9.17	1.67
Israel	ST92ISR_Ar_2b	Drifter	1	98.35	52.65
Israel	ST92ISR_Ar_2b	Drifter	1	98.17	107.9
Israel	ST92ISR_Ar_2b	Drifter	1	95.05	125.47
Israel	ST92ISR_Ar_2b	Drifter	1	90.14	16.59
Israel	ST92ISR_Ar_2c	Drifter	1	98.48	66.8
Israel	ST92ISR_Ar_2c	Drifter	1	87.4	23.92
Israel	ST92ISR_Ar_2f	Drifter	1	39.02	10.54
Israel	ST92ISR_Ar_2f	Drifter	1	18.01	4.18
Israel	ST92ISR_Ar_4b	Drifter	1	95.28	73.16
Israel	ST92ISR_Ar_4b	Drifter	1	92.46	63.51
Israel	ST92ISR_Ar_4b	Drifter	1	87.09	115.66
Israel	ST92ISR_Ar_4e	Drifter	1	9.51	0
Israel	ST92ISR_Ar_4e	Drifter	1	7.27	0
Israel	ST92ISR_Ar_4e	Drifter	1	6.94	0
Israel	ST92ISR_Ar_4f	Drifter	1	98.43	10.09
Israel	ST92ISR_Ar_4f	Drifter	1	98.3	24.6
Israel	ST92ISR_Ar_4f	Drifter	1	98.26	17.51
Israel	ST92ISR_Ar_4g	Drifter	1	15.09	0
Israel	ST92ISR_Ar_4g	Drifter	1	13.46	0
Israel	ST92ISR_Ar_4g	Drifter	1	9.96	0
Israel	ST92ISR_Ar_5a	Drifter	1	73.06	0.75
Israel	ST92ISR_Ar_5a	Drifter	1	56.46	1.44
Israel	ST92ISR_Ar_5a	Drifter	1	1.74	0
Israel	ST92ISR_Ar_5g	Drifter	1	98.14	70.09
Israel	ST92ISR_Ar_5g	Drifter	1	82.27	87.23
Israel	ST92ISR_Ar_5g	Drifter	1	73.99	20.06
Oregon.R	ST90ORE_a12_3B_10	Gene	1	34.33	1.24
Oregon.R	ST90ORE_a12_3B_10	Gene	1	26.93	1.99
Oregon.R	ST90ORE_a12_3B_10	Gene	1	6.25	0
Oregon.R	ST90ORE_a12_3B_11	Gene	1	3.1	10.52
Oregon.R	ST90ORE_a12_3B_11	Gene	1	2.71	0
Oregon.R	ST90ORE_a12_3B_11	Gene	1	2.58	0
Oregon.R	ST90ORE_a12_3B_12	Gene	1	90.62	3.79
Oregon.R	ST90ORE_a12_3B_12	Gene	1	8.44	2.22
Oregon.R	ST90ORE_a12_3B_12	Gene	1	5.05	0
Oregon.R	ST90ORE_a12_3B_13	Gene	1	19.97	2.26
Oregon.R	ST90ORE_a12_3B_13	Gene	1	12.98	0
Oregon.R	ST90ORE_a12_3B_13	Gene	1	2.76	6.41
Oregon.R	ST90ORE_a12_3B_14	Gene	1	61.22	3.56
Oregon.R	ST90ORE_a12_3B_14	Gene	1	53.3	3.03
Oregon.R	ST90ORE_a12_3B_14	Gene	1	17.05	1.04
Oregon.R	ST90ORE_a12_3B_15	Gene	1	46.09	1.94
Oregon.R	ST90ORE_a12_3B_15	Gene	1	28.06	3.33
Oregon.R	ST90ORE_a12_3B_15	Gene	1	17.95	11.23
Oregon.R	ST90ORE_a12_3B_17	Gene	1	18.86	3.14
Oregon.R	ST90ORE_a12_3B_17	Gene	1	15.39	3.73
Oregon.R	ST90ORE_a12_3B_17	Gene	1	15.23	3.16
Oregon.R	ST90ORE_a12_3B_18	Gene	1	98.19	3.98
Oregon.R	ST90ORE_a12_3B_18	Gene	1	10.76	1.73
Oregon.R	ST90ORE_a12_3B_18	Gene	1	4.58	12.57
Oregon.R	ST90ORE_a12_3B_19	Gene	1	2.38	6.08
Oregon.R	ST90ORE_a12_3B_19	Gene	1	1.27	12.14
Oregon.R	ST90ORE_a12_3B_19	Gene	1	0	0
Oregon.R	ST90ORE_a12_3B_2	Gene	1	19.34	2.2
Oregon.R	ST90ORE_a12_3B_2	Gene	1	9.36	0
Oregon.R	ST90ORE_a12_3B_2	Gene	1	7.38	2.39
Oregon.R	ST90ORE_a12_3B_21	Gene	1	5.62	17
Oregon.R	ST90ORE_a12_3B_21	Gene	1	4.03	0
Oregon.R	ST90ORE_a12_3B_21	Gene	1	1.92	0
Oregon.R	ST90ORE_a12_3B_3	Gene	1	22.76	2.33
Oregon.R	ST90ORE_a12_3B_3	Gene	1	9.12	0
Oregon.R	ST90ORE_a12_3B_4	Gene	1	70.65	2.65
Oregon.R	ST90ORE_a12_3B_4	Gene	1	60.52	2.65
Oregon.R	ST90ORE_a12_3B_4	Gene	1	47.27	6.88
Oregon.R	ST90ORE_a12_3B_5	Gene	1	17.85	24.9
Oregon.R	ST90ORE_a12_3B_5	Gene	1	8.03	17.28
Oregon.R	ST90ORE_a12_3B_5	Gene	1	5.91	2.84
Oregon.R	ST90ORE_a12_3B_6	Gene	1	17.11	0
Oregon.R	ST90ORE_a12_3B_6	Gene	1	6.4	8
Oregon.R	ST90ORE_a12_3B_6	Gene	1	3.27	0
Oregon.R	ST90ORE_a12_3B_7	Gene	1	9.09	28.51
Oregon.R	ST90ORE_a12_3B_7	Gene	1	6.76	22.06
Oregon.R	ST90ORE_a12_3B_7	Gene	1	4.09	3.72
Oregon.R	ST90ORE_a12_3B_8	Gene	1	18.87	3.37
Oregon.R	ST90ORE_a12_3B_8	Gene	1	15.43	4.21
Oregon.R	ST90ORE_a12_3B_8	Gene	1	5.46	3.45
Oregon.R	ST90ORE_a12_3B_9	Gene	1	65.33	1.07
Oregon.R	ST90ORE_a12_3B_9	Gene	1	56.32	2.64
Oregon.R	ST90ORE_a12_3B_9	Gene	1	4.42	3.17
Oregon.R	ST90ORE_a12_4A_1	Gene	1	17.28	0
Oregon.R	ST90ORE_a12_4A_1	Gene	1	3.62	0
Oregon.R	ST90ORE_a12_4A_1	Gene	1	0.83	0
Oregon.R	ST90ORE_a12_4A_10	Gene	1	23.4	4.58
Oregon.R	ST90ORE_a12_4A_10	Gene	1	16.44	2.51
Oregon.R	ST90ORE_a12_4A_10	Gene	1	8.34	0
Oregon.R	ST90ORE_a12_4A_11	Gene	1	26.23	7.01
Oregon.R	ST90ORE_a12_4A_11	Gene	1	25.88	8.44
Oregon.R	ST90ORE_a12_4A_11	Gene	1	22.39	4.06
Oregon.R	ST90ORE_a12_4A_2	Gene	1	12.57	2.33
Oregon.R	ST90ORE_a12_4A_2	Gene	1	6.56	2.24
Oregon.R	ST90ORE_a12_4A_2	Gene	1	4.16	0
Oregon.R	ST90ORE_a12_4A_4	Gene	1	17.91	4.77
Oregon.R	ST90ORE_a12_4A_4	Gene	1	15.75	0.97
Oregon.R	ST90ORE_a12_4A_4	Gene	1	12.58	1.23
Oregon.R	ST90ORE_a12_4A_5	Gene	1	9.73	4.52
Oregon.R	ST90ORE_a12_4A_5	Gene	1	5.61	2.71
Oregon.R	ST90ORE_a12_4A_5	Gene	1	2.03	7.07
Oregon.R	ST90ORE_a12_4A_6	Gene	1	45.19	4.58
Oregon.R	ST90ORE_a12_4A_6	Gene	1	21.87	4.06
Oregon.R	ST90ORE_a12_4A_6	Gene	1	7.7	2.26
Oregon.R	ST90ORE_a12_4A_7	Gene	1	34.01	1.78
Oregon.R	ST90ORE_a12_4A_7	Gene	1	7.04	0
Oregon.R	ST90ORE_a12_4A_7	Gene	1	2.07	0
Oregon.S	ST90ORE_a15_2A_11	Gene	1	66.95	2.21
Oregon.S	ST90ORE_a15_2A_11	Gene	1	44.91	3.18
Oregon.S	ST90ORE_a15_2A_11	Gene	1	2.35	0
[truncated: 9,021 more rows]

## Sheet: Supplementary Table S3
Supplementary Table S3: Raw phenotypic data for mean colony area per plate and mean grey value per plate measured in different temperatures and in presence/absence of fungicide from 130 Zymoseptoria tritici isolates. "NA" indicates that no data were obtained due to no colony growth or contamination.
Population	Isolate	Treatment	Temperature	Day(_dpi)	Plate	Number_of_Colony_Scored_per_plate	Mean_colony_Area_per_plate	Mean_Grey_Value_per_plate
Oregon.R	ST90ORE_a12_3B_11	0.05_azole	22°C	8_dpi	1	0	NA	NA
Oregon.R	ST90ORE_a12_3B_11	0.05_azole	22°C	8_dpi	2	0	NA	NA
Oregon.R	ST90ORE_a12_3B_11	0.05_azole	22°C	8_dpi	3	0	NA	NA
Oregon.R	ST90ORE_a12_3B_11	0.05_azole	22°C	8_dpi	4	1	0.82	145.075
Oregon.R	ST90ORE_a12_3B_11	0.05_azole	22°C	8_dpi	5	0	NA	NA
Oregon.R	ST90ORE_a12_3B_11	PDA	22°C	8_dpi	1	1	2.18	146.977
Oregon.R	ST90ORE_a12_3B_11	PDA	22°C	8_dpi	2	4	2.1175	156.823
Oregon.R	ST90ORE_a12_3B_11	PDA	22°C	8_dpi	3	8	2.6605	151.081
Oregon.R	ST90ORE_a12_3B_11	PDA	22°C	8_dpi	4	3	1.62467	155.298
Oregon.R	ST90ORE_a12_3B_11	PDA	22°C	8_dpi	5	2	1.459	154.058
Oregon.R	ST90ORE_a12_3B_11	PDA	15°C	8_dpi	1	0	NA	NA
Oregon.R	ST90ORE_a12_3B_11	PDA	15°C	8_dpi	2	0	NA	NA
Oregon.R	ST90ORE_a12_3B_11	PDA	15°C	8_dpi	3	0	NA	NA
Oregon.R	ST90ORE_a12_3B_11	PDA	15°C	8_dpi	4	0	NA	NA
Oregon.R	ST90ORE_a12_3B_11	PDA	15°C	8_dpi	5	0	NA	NA
Oregon.R	ST90ORE_a12_3B_11	0.05_azole	22°C	11_dpi	1	0	NA	NA
Oregon.R	ST90ORE_a12_3B_11	0.05_azole	22°C	11_dpi	2	1	3.479	129.372
Oregon.R	ST90ORE_a12_3B_11	0.05_azole	22°C	11_dpi	3	0	NA	NA
Oregon.R	ST90ORE_a12_3B_11	0.05_azole	22°C	11_dpi	4	1	5.005	125.068
Oregon.R	ST90ORE_a12_3B_11	0.05_azole	22°C	11_dpi	5	2	2.0755	133.791
Oregon.R	ST90ORE_a12_3B_11	PDA	22°C	11_dpi	1	2	9.9585	128.747
Oregon.R	ST90ORE_a12_3B_11	PDA	22°C	11_dpi	2	5	9.6062	127.372
Oregon.R	ST90ORE_a12_3B_11	PDA	22°C	11_dpi	3	0	NA	NA
Oregon.R	ST90ORE_a12_3B_11	PDA	22°C	11_dpi	4	3	8.42167	122.938
Oregon.R	ST90ORE_a12_3B_11	PDA	22°C	11_dpi	5	3	8.778	127.267
Oregon.R	ST90ORE_a12_3B_11	PDA	15°C	11_dpi	1	8	2.76938	148.575
Oregon.R	ST90ORE_a12_3B_11	PDA	15°C	11_dpi	2	7	2.53143	150.605
Oregon.R	ST90ORE_a12_3B_11	PDA	15°C	11_dpi	3	6	2.62033	152.489
Oregon.R	ST90ORE_a12_3B_11	PDA	15°C	11_dpi	4	0	NA	NA
Oregon.R	ST90ORE_a12_3B_11	PDA	15°C	11_dpi	5	2	3.1915	138.867
Oregon.R	ST90ORE_a12_3B_11	0.05_azole	22°C	14_dpi	1	0	NA	NA
Oregon.R	ST90ORE_a12_3B_11	0.05_azole	22°C	14_dpi	2	0	NA	NA
Oregon.R	ST90ORE_a12_3B_11	0.05_azole	22°C	14_dpi	3	0	NA	NA
Oregon.R	ST90ORE_a12_3B_11	0.05_azole	22°C	14_dpi	4	1	13.067	82.695
Oregon.R	ST90ORE_a12_3B_11	0.05_azole	22°C	14_dpi	5	2	6.919	97.607
Oregon.R	ST90ORE_a12_3B_11	PDA	22°C	14_dpi	1	4	17.2697	78.8618
Oregon.R	ST90ORE_a12_3B_11	PDA	22°C	14_dpi	2	4	19.663	77.2405
Oregon.R	ST90ORE_a12_3B_11	PDA	22°C	14_dpi	3	0	NA	NA
Oregon.R	ST90ORE_a12_3B_11	PDA	22°C	14_dpi	4	2	19.419	84.632
Oregon.R	ST90ORE_a12_3B_11	PDA	22°C	14_dpi	5	3	17.3557	79.2683
Oregon.R	ST90ORE_a12_3B_11	PDA	15°C	14_dpi	1	7	7.78771	142.296
Oregon.R	ST90ORE_a12_3B_11	PDA	15°C	14_dpi	2	5	7.8256	141.018
Oregon.R	ST90ORE_a12_3B_11	PDA	15°C	14_dpi	3	10	7.7217	140.466
Oregon.R	ST90ORE_a12_3B_11	PDA	15°C	14_dpi	4	0	NA	NA
Oregon.R	ST90ORE_a12_3B_11	PDA	15°C	14_dpi	5	4	7.88525	128.966
Oregon.R	ST90ORE_a12_3B_11	0.05_azole	22°C	18_dpi	1	0	NA	NA
Oregon.R	ST90ORE_a12_3B_11	0.05_azole	22°C	18_dpi	2	2	19.227	116.531
Oregon.R	ST90ORE_a12_3B_11	0.05_azole	22°C	18_dpi	3	0	NA	NA
Oregon.R	ST90ORE_a12_3B_11	0.05_azole	22°C	18_dpi	4	0	NA	NA
Oregon.R	ST90ORE_a12_3B_11	0.05_azole	22°C	18_dpi	5	1	16.219	85.922
Oregon.R	ST90ORE_a12_3B_11	PDA	22°C	18_dpi	1	5	30.331	63.838
Oregon.R	ST90ORE_a12_3B_11	PDA	22°C	18_dpi	2	6	33.4597	60.2743
Oregon.R	ST90ORE_a12_3B_11	PDA	22°C	18_dpi	3	0	NA	NA
Oregon.R	ST90ORE_a12_3B_11	PDA	22°C	18_dpi	4	4	29.1382	50.7507
Oregon.R	ST90ORE_a12_3B_11	PDA	22°C	18_dpi	5	4	28.8828	68.6705
Oregon.R	ST90ORE_a12_3B_11	PDA	15°C	18_dpi	1	5	15.1542	84.62
Oregon.R	ST90ORE_a12_3B_11	PDA	15°C	18_dpi	2	3	18.665	86.1743
Oregon.R	ST90ORE_a12_3B_11	PDA	15°C	18_dpi	3	10	15.0671	79.4373
Oregon.R	ST90ORE_a12_3B_11	PDA	15°C	18_dpi	4	0	NA	NA
Oregon.R	ST90ORE_a12_3B_11	PDA	15°C	18_dpi	5	4	14.4782	84.7925
Oregon.R	ST90ORE_a12_3B_12	0.05_azole	22°C	8_dpi	1	0	NA	NA
Oregon.R	ST90ORE_a12_3B_12	0.05_azole	22°C	8_dpi	2	0	NA	NA
Oregon.R	ST90ORE_a12_3B_12	0.05_azole	22°C	8_dpi	3	1	0.717	155.407
Oregon.R	ST90ORE_a12_3B_12	0.05_azole	22°C	8_dpi	4	1	0.737	148.525
Oregon.R	ST90ORE_a12_3B_12	0.05_azole	22°C	8_dpi	5	0	NA	NA
Oregon.R	ST90ORE_a12_3B_12	PDA	22°C	8_dpi	1	7	4.99643	130.375
Oregon.R	ST90ORE_a12_3B_12	PDA	22°C	8_dpi	2	10	4.7683	134.861
Oregon.R	ST90ORE_a12_3B_12	PDA	22°C	8_dpi	3	7	3.90414	136.625
Oregon.R	ST90ORE_a12_3B_12	PDA	22°C	8_dpi	4	14	3.87221	133.299
Oregon.R	ST90ORE_a12_3B_12	PDA	22°C	8_dpi	5	8	3.79475	127.278
Oregon.R	ST90ORE_a12_3B_12	PDA	15°C	8_dpi	1	2	0.7905	155.166
Oregon.R	ST90ORE_a12_3B_12	PDA	15°C	8_dpi	2	1	0.734	155.927
Oregon.R	ST90ORE_a12_3B_12	PDA	15°C	8_dpi	3	3	0.754333	153.33
Oregon.R	ST90ORE_a12_3B_12	PDA	15°C	8_dpi	4	1	0.731	159.709
Oregon.R	ST90ORE_a12_3B_12	PDA	15°C	8_dpi	5	11	0.762818	153.32
Oregon.R	ST90ORE_a12_3B_12	0.05_azole	22°C	11_dpi	1	7	2.72929	141.71
Oregon.R	ST90ORE_a12_3B_12	0.05_azole	22°C	11_dpi	2	10	2.2889	129.781
Oregon.R	ST90ORE_a12_3B_12	0.05_azole	22°C	11_dpi	3	8	2.12562	135.778
Oregon.R	ST90ORE_a12_3B_12	0.05_azole	22°C	11_dpi	4	3	2.23267	140.308
Oregon.R	ST90ORE_a12_3B_12	0.05_azole	22°C	11_dpi	5	5	1.6678	138.143
Oregon.R	ST90ORE_a12_3B_12	PDA	22°C	11_dpi	1	5	17.4586	94.0944
Oregon.R	ST90ORE_a12_3B_12	PDA	22°C	11_dpi	2	10	14.3357	102.182
Oregon.R	ST90ORE_a12_3B_12	PDA	22°C	11_dpi	3	7	11.9229	92.6579
Oregon.R	ST90ORE_a12_3B_12	PDA	22°C	11_dpi	4	14	11.0802	94.7722
Oregon.R	ST90ORE_a12_3B_12	PDA	22°C	11_dpi	5	8	11.0461	91.8479
Oregon.R	ST90ORE_a12_3B_12	PDA	15°C	11_dpi	1	13	3.04069	135.244
Oregon.R	ST90ORE_a12_3B_12	PDA	15°C	11_dpi	2	8	2.42625	137.421
Oregon.R	ST90ORE_a12_3B_12	PDA	15°C	11_dpi	3	10	2.6643	135.064
Oregon.R	ST90ORE_a12_3B_12	PDA	15°C	11_dpi	4	6	2.94	139.84
Oregon.R	ST90ORE_a12_3B_12	PDA	15°C	11_dpi	5	12	2.95308	140.115
Oregon.R	ST90ORE_a12_3B_12	0.05_azole	22°C	14_dpi	1	7	8.48543	124.44
Oregon.R	ST90ORE_a12_3B_12	0.05_azole	22°C	14_dpi	2	14	8.342	124.692
Oregon.R	ST90ORE_a12_3B_12	0.05_azole	22°C	14_dpi	3	9	8.11978	122.745
Oregon.R	ST90ORE_a12_3B_12	0.05_azole	22°C	14_dpi	4	9	8.85822	135.813
Oregon.R	ST90ORE_a12_3B_12	0.05_azole	22°C	14_dpi	5	9	6.16267	120.62
Oregon.R	ST90ORE_a12_3B_12	PDA	22°C	14_dpi	1	4	41.965	83.2687
Oregon.R	ST90ORE_a12_3B_12	PDA	22°C	14_dpi	2	9	30.8592	75.6728
Oregon.R	ST90ORE_a12_3B_12	PDA	22°C	14_dpi	3	5	22.067	68.0196
Oregon.R	ST90ORE_a12_3B_12	PDA	22°C	14_dpi	4	8	24.1241	80.2715
Oregon.R	ST90ORE_a12_3B_12	PDA	22°C	14_dpi	5	8	23.5486	70.4911
Oregon.R	ST90ORE_a12_3B_12	PDA	15°C	14_dpi	1	11	7.56818	97.7931
Oregon.R	ST90ORE_a12_3B_12	PDA	15°C	14_dpi	2	6	6.69833	108.432
Oregon.R	ST90ORE_a12_3B_12	PDA	15°C	14_dpi	3	8	7.06438	107.715
Oregon.R	ST90ORE_a12_3B_12	PDA	15°C	14_dpi	4	7	6.88286	101.707
Oregon.R	ST90ORE_a12_3B_12	PDA	15°C	14_dpi	5	15	6.73713	106.605
Oregon.R	ST90ORE_a12_3B_12	0.05_azole	22°C	18_dpi	1	3	14.5077	120.526
Oregon.R	ST90ORE_a12_3B_12	0.05_azole	22°C	18_dpi	2	10	18.3292	107.332
Oregon.R	ST90ORE_a12_3B_12	0.05_azole	22°C	18_dpi	3	8	18.3141	105.647
Oregon.R	ST90ORE_a12_3B_12	0.05_azole	22°C	18_dpi	4	4	17.7918	110.025
Oregon.R	ST90ORE_a12_3B_12	0.05_azole	22°C	18_dpi	5	6	14.8645	103.132
Oregon.R	ST90ORE_a12_3B_12	PDA	22°C	18_dpi	1	0	NA	NA
Oregon.R	ST90ORE_a12_3B_12	PDA	22°C	18_dpi	2	4	44.1335	56.5307
Oregon.R	ST90ORE_a12_3B_12	PDA	22°C	18_dpi	3	3	39.8953	63.147
Oregon.R	ST90ORE_a12_3B_12	PDA	22°C	18_dpi	4	2	46.3935	65.16
Oregon.R	ST90ORE_a12_3B_12	PDA	22°C	18_dpi	5	6	54.6703	62.3783
Oregon.R	ST90ORE_a12_3B_12	PDA	15°C	18_dpi	1	1	14.992	82.465
Oregon.R	ST90ORE_a12_3B_12	PDA	15°C	18_dpi	2	0	NA	NA
Oregon.R	ST90ORE_a12_3B_12	PDA	15°C	18_dpi	3	6	18.6238	79.5147
Oregon.R	ST90ORE_a12_3B_12	PDA	15°C	18_dpi	4	8	16.4939	80.3046
Oregon.R	ST90ORE_a12_3B_12	PDA	15°C	18_dpi	5	2	22.179	84.9645
Oregon.R	ST90ORE_a12_3B_14	0.05_azole	22°C	8_dpi	1	0	NA	NA
Oregon.R	ST90ORE_a12_3B_14	0.05_azole	22°C	8_dpi	2	0	NA	NA
Oregon.R	ST90ORE_a12_3B_14	0.05_azole	22°C	8_dpi	3	0	NA	NA
Oregon.R	ST90ORE_a12_3B_14	0.05_azole	22°C	8_dpi	4	0	NA	NA
Oregon.R	ST90ORE_a12_3B_14	0.05_azole	22°C	8_dpi	5	0	NA	NA
Oregon.R	ST90ORE_a12_3B_14	PDA	22°C	8_dpi	1	6	3.43067	108.865
Oregon.R	ST90ORE_a12_3B_14	PDA	22°C	8_dpi	2	9	4.14211	113.329
Oregon.R	ST90ORE_a12_3B_14	PDA	22°C	8_dpi	3	8	3.56813	107.496
Oregon.R	ST90ORE_a12_3B_14	PDA	22°C	8_dpi	4	11	4.35727	114.569
Oregon.R	ST90ORE_a12_3B_14	PDA	22°C	8_dpi	5	11	4.19164	117.301
Oregon.R	ST90ORE_a12_3B_14	PDA	15°C	8_dpi	1	10	0.8819	151.85
Oregon.R	ST90ORE_a12_3B_14	PDA	15°C	8_dpi	2	22	0.917045	147.319
Oregon.R	ST90ORE_a12_3B_14	PDA	15°C	8_dpi	3	13	0.938231	152.432
Oregon.R	ST90ORE_a12_3B_14	PDA	15°C	8_dpi	4	13	0.965692	151.782
Oregon.R	ST90ORE_a12_3B_14	PDA	15°C	8_dpi	5	9	1.14333	144.169
Oregon.R	ST90ORE_a12_3B_14	0.05_azole	22°C	11_dpi	1	0	NA	NA
Oregon.R	ST90ORE_a12_3B_14	0.05_azole	22°C	11_dpi	2	3	0.862667	149.935
Oregon.R	ST90ORE_a12_3B_14	0.05_azole	22°C	11_dpi	3	0	NA	NA
Oregon.R	ST90ORE_a12_3B_14	0.05_azole	22°C	11_dpi	4	1	0.763	161.964
Oregon.R	ST90ORE_a12_3B_14	0.05_azole	22°C	11_dpi	5	3	2.27367	163.669
Oregon.R	ST90ORE_a12_3B_14	PDA	22°C	11_dpi	1	9	12.2498	101.781
Oregon.R	ST90ORE_a12_3B_14	PDA	22°C	11_dpi	2	12	13.4871	99.051
Oregon.R	ST90ORE_a12_3B_14	PDA	22°C	11_dpi	3	9	12.2577	107.309
Oregon.R	ST90ORE_a12_3B_14	PDA	22°C	11_dpi	4	12	13.6798	90.101
Oregon.R	ST90ORE_a12_3B_14	PDA	22°C	11_dpi	5	12	14.4865	102.587
Oregon.R	ST90ORE_a12_3B_14	PDA	15°C	11_dpi	1	13	3.61577	143.301
Oregon.R	ST90ORE_a12_3B_14	PDA	15°C	11_dpi	2	18	3.65194	140.627
Oregon.R	ST90ORE_a12_3B_14	PDA	15°C	11_dpi	3	18	3.71744	144.404
Oregon.R	ST90ORE_a12_3B_14	PDA	15°C	11_dpi	4	14	3.53486	145.943
Oregon.R	ST90ORE_a12_3B_14	PDA	15°C	11_dpi	5	13	4.49877	139.693
Oregon.R	ST90ORE_a12_3B_14	0.05_azole	22°C	14_dpi	1	2	3.7975	162.328
Oregon.R	ST90ORE_a12_3B_14	0.05_azole	22°C	14_dpi	2	2	4.237	139.114
Oregon.R	ST90ORE_a12_3B_14	0.05_azole	22°C	14_dpi	3	0	NA	NA
Oregon.R	ST90ORE_a12_3B_14	0.05_azole	22°C	14_dpi	4	3	6.18967	155.19
Oregon.R	ST90ORE_a12_3B_14	0.05_azole	22°C	14_dpi	5	7	8.74229	153.507
Oregon.R	ST90ORE_a12_3B_14	PDA	22°C	14_dpi	1	10	26.541	79.0067
Oregon.R	ST90ORE_a12_3B_14	PDA	22°C	14_dpi	2	12	28.0733	75.7079
Oregon.R	ST90ORE_a12_3B_14	PDA	22°C	14_dpi	3	9	28.7466	86.227
Oregon.R	ST90ORE_a12_3B_14	PDA	22°C	14_dpi	4	8	28.8062	79.6732
Oregon.R	ST90ORE_a12_3B_14	PDA	22°C	14_dpi	5	9	32.2387	81.7617
Oregon.R	ST90ORE_a12_3B_14	PDA	15°C	14_dpi	1	10	7.9637	100.989
Oregon.R	ST90ORE_a12_3B_14	PDA	15°C	14_dpi	2	21	7.12571	93.9968
Oregon.R	ST90ORE_a12_3B_14	PDA	15°C	14_dpi	3	20	7.3145	94.5741
Oregon.R	ST90ORE_a12_3B_14	PDA	15°C	14_dpi	4	13	7.16308	100.801
Oregon.R	ST90ORE_a12_3B_14	PDA	15°C	14_dpi	5	14	9.01786	105.907
Oregon.R	ST90ORE_a12_3B_14	0.05_azole	22°C	18_dpi	1	1	8.684	165.238
Oregon.R	ST90ORE_a12_3B_14	0.05_azole	22°C	18_dpi	2	6	16.5913	158.252
Oregon.R	ST90ORE_a12_3B_14	0.05_azole	22°C	18_dpi	3	0	NA	NA
Oregon.R	ST90ORE_a12_3B_14	0.05_azole	22°C	18_dpi	4	2	14.96	149.03
Oregon.R	ST90ORE_a12_3B_14	0.05_azole	22°C	18_dpi	5	2	21.007	145.744
Oregon.R	ST90ORE_a12_3B_14	PDA	22°C	18_dpi	1	3	61.54	71.301
Oregon.R	ST90ORE_a12_3B_14	PDA	22°C	18_dpi	2	7	59.9006	68.571
Oregon.R	ST90ORE_a12_3B_14	PDA	22°C	18_dpi	3	7	61.2836	78.3396
Oregon.R	ST90ORE_a12_3B_14	PDA	22°C	18_dpi	4	6	59.0617	68.3973
Oregon.R	ST90ORE_a12_3B_14	PDA	22°C	18_dpi	5	3	62.6553	76.9033
Oregon.R	ST90ORE_a12_3B_14	PDA	15°C	18_dpi	1	4	17.4602	76.521
Oregon.R	ST90ORE_a12_3B_14	PDA	15°C	18_dpi	2	15	12.8388	64.2664
Oregon.R	ST90ORE_a12_3B_14	PDA	15°C	18_dpi	3	7	14.3804	71.2487
Oregon.R	ST90ORE_a12_3B_14	PDA	15°C	18_dpi	4	10	14.2031	75.2402
Oregon.R	ST90ORE_a12_3B_14	PDA	15°C	18_dpi	5	5	18.693	78.3352
Oregon.R	ST90ORE_a12_3B_15	0.05_azole	22°C	8_dpi	1	0	NA	NA
Oregon.R	ST90ORE_a12_3B_15	0.05_azole	22°C	8_dpi	2	0	NA	NA
Oregon.R	ST90ORE_a12_3B_15	0.05_azole	22°C	8_dpi	3	0	NA	NA
Oregon.R	ST90ORE_a12_3B_15	0.05_azole	22°C	8_dpi	4	0	NA	NA
Oregon.R	ST90ORE_a12_3B_15	0.05_azole	22°C	8_dpi	5	0	NA	NA
Oregon.R	ST90ORE_a12_3B_15	PDA	22°C	8_dpi	1	12	4.38333	133.791
Oregon.R	ST90ORE_a12_3B_15	PDA	22°C	8_dpi	2	14	5.32821	122.941
Oregon.R	ST90ORE_a12_3B_15	PDA	22°C	8_dpi	3	10	5.9235	117.243
Oregon.R	ST90ORE_a12_3B_15	PDA	22°C	8_dpi	4	9	4.284	125.066
Oregon.R	ST90ORE_a12_3B_15	PDA	22°C	8_dpi	5	9	4.68389	126.772
Oregon.R	ST90ORE_a12_3B_15	PDA	15°C	8_dpi	1	15	1.50333	143.155
Oregon.R	ST90ORE_a12_3B_15	PDA	15°C	8_dpi	2	15	1.37793	141.058
Oregon.R	ST90ORE_a12_3B_15	PDA	15°C	8_dpi	3	13	1.21231	148.477
Oregon.R	ST90ORE_a12_3B_15	PDA	15°C	8_dpi	4	0	NA	NA
Oregon.R	ST90ORE_a12_3B_15	PDA	15°C	8_dpi	5	13	1.12846	152.12
Oregon.R	ST90ORE_a12_3B_15	0.05_azole	22°C	11_dpi	1	0	NA	NA
Oregon.R	ST90ORE_a12_3B_15	0.05_azole	22°C	11_dpi	2	0	NA	NA
Oregon.R	ST90ORE_a12_3B_15	0.05_azole	22°C	11_dpi	3	0	NA	NA
Oregon.R	ST90ORE_a12_3B_15	0.05_azole	22°C	11_dpi	4	0	NA	NA
Oregon.R	ST90ORE_a12_3B_15	0.05_azole	22°C	11_dpi	5	0	NA	NA
Oregon.R	ST90ORE_a12_3B_15	PDA	22°C	11_dpi	1	12	12.8244	74.096
Oregon.R	ST90ORE_a12_3B_15	PDA	22°C	11_dpi	2	14	14.9868	90.9995
Oregon.R	ST90ORE_a12_3B_15	PDA	22°C	11_dpi	3	10	16.7319	92.2283
Oregon.R	ST90ORE_a12_3B_15	PDA	22°C	11_dpi	4	7	13.5677	86.3456
Oregon.R	ST90ORE_a12_3B_15	PDA	22°C	11_dpi	5	5	14.543	75.6432
Oregon.R	ST90ORE_a12_3B_15	PDA	15°C	11_dpi	1	19	5.65311	132.904
Oregon.R	ST90ORE_a12_3B_15	PDA	15°C	11_dpi	2	25	5.19536	130.63
Oregon.R	ST90ORE_a12_3B_15	PDA	15°C	11_dpi	3	15	5.1648	128.689
Oregon.R	ST90ORE_a12_3B_15	PDA	15°C	11_dpi	4	0	NA	NA
Oregon.R	ST90ORE_a12_3B_15	PDA	15°C	11_dpi	5	18	5.02572	123.601
Oregon.R	ST90ORE_a12_3B_15	0.05_azole	22°C	14_dpi	1	0	NA	NA
Oregon.R	ST90ORE_a12_3B_15	0.05_azole	22°C	14_dpi	2	0	NA	NA
Oregon.R	ST90ORE_a12_3B_15	0.05_azole	22°C	14_dpi	3	1	1.346	162.024
Oregon.R	ST90ORE_a12_3B_15	0.05_azole	22°C	14_dpi	4	1	1.17	161.608
Oregon.R	ST90ORE_a12_3B_15	0.05_azole	22°C	14_dpi	5	2	1.0335	152.326
Oregon.R	ST90ORE_a12_3B_15	PDA	22°C	14_dpi	1	8	21.4344	79.9401
Oregon.R	ST90ORE_a12_3B_15	PDA	22°C	14_dpi	2	10	25.5361	63.4738
Oregon.R	ST90ORE_a12_3B_15	PDA	22°C	14_dpi	3	10	29.0892	56.9481
Oregon.R	ST90ORE_a12_3B_15	PDA	22°C	14_dpi	4	7	23.013	52.2556
Oregon.R	ST90ORE_a12_3B_15	PDA	22°C	14_dpi	5	4	28.356	61.3505
Oregon.R	ST90ORE_a12_3B_15	PDA	15°C	14_dpi	1	16	10.6474	102.513
Oregon.R	ST90ORE_a12_3B_15	PDA	15°C	14_dpi	2	27	8.73848	99.8839
Oregon.R	ST90ORE_a12_3B_15	PDA	15°C	14_dpi	3	11	10.4902	93.3671
Oregon.R	ST90ORE_a12_3B_15	PDA	15°C	14_dpi	4	0	NA	NA
Oregon.R	ST90ORE_a12_3B_15	PDA	15°C	14_dpi	5	18	10.4402	98.5675
Oregon.R	ST90ORE_a12_3B_15	0.05_azole	22°C	18_dpi	1	2	10.356	104.165
Oregon.R	ST90ORE_a12_3B_15	0.05_azole	22°C	18_dpi	2	0	NA	NA
Oregon.R	ST90ORE_a12_3B_15	0.05_azole	22°C	18_dpi	3	0	NA	NA
Oregon.R	ST90ORE_a12_3B_15	0.05_azole	22°C	18_dpi	4	1	14.021	88.009
Oregon.R	ST90ORE_a12_3B_15	0.05_azole	22°C	18_dpi	5	2	6.3855	108.1
Oregon.R	ST90ORE_a12_3B_15	PDA	22°C	18_dpi	1	7	44.5744	48.4281
Oregon.R	ST90ORE_a12_3B_15	PDA	22°C	18_dpi	2	7	45.7616	56.204
Oregon.R	ST90ORE_a12_3B_15	PDA	22°C	18_dpi	3	4	54.5078	52.9495
Oregon.R	ST90ORE_a12_3B_15	PDA	22°C	18_dpi	4	8	43.2434	48.5583
Oregon.R	ST90ORE_a12_3B_15	PDA	22°C	18_dpi	5	2	58.5405	49.785
Oregon.R	ST90ORE_a12_3B_15	PDA	15°C	18_dpi	1	12	19.3765	55.6992
Oregon.R	ST90ORE_a12_3B_15	PDA	15°C	18_dpi	2	20	14.3627	52.7208
Oregon.R	ST90ORE_a12_3B_15	PDA	15°C	18_dpi	3	10	19.5371	62.162
Oregon.R	ST90ORE_a12_3B_15	PDA	15°C	18_dpi	4	0	NA	NA
Oregon.R	ST90ORE_a12_3B_15	PDA	15°C	18_dpi	5	11	18.7691	62.0518
Oregon.R	ST90ORE_a12_3B_17	0.05_azole	22°C	8_dpi	1	0	NA	NA
Oregon.R	ST90ORE_a12_3B_17	0.05_azole	22°C	8_dpi	2	0	NA	NA
Oregon.R	ST90ORE_a12_3B_17	0.05_azole	22°C	8_dpi	3	0	NA	NA
Oregon.R	ST90ORE_a12_3B_17	0.05_azole	22°C	8_dpi	4	0	NA	NA
Oregon.R	ST90ORE_a12_3B_17	0.05_azole	22°C	8_dpi	5	0	NA	NA
Oregon.R	ST90ORE_a12_3B_17	PDA	22°C	8_dpi	1	1	9.317	132.844
Oregon.R	ST90ORE_a12_3B_17	PDA	22°C	8_dpi	2	1	11.23	116.603
Oregon.R	ST90ORE_a12_3B_17	PDA	22°C	8_dpi	3	1	6.097	143.468
Oregon.R	ST90ORE_a12_3B_17	PDA	22°C	8_dpi	4	1	9.675	109.132
Oregon.R	ST90ORE_a12_3B_17	PDA	22°C	8_dpi	5	1	7.888	146.467
Oregon.R	ST90ORE_a12_3B_17	PDA	15°C	8_dpi	1	3	1.33733	152.002
Oregon.R	ST90ORE_a12_3B_17	PDA	15°C	8_dpi	2	2	1.1465	151.369
Oregon.R	ST90ORE_a12_3B_17	PDA	15°C	8_dpi	3	3	1.155	151.27
Oregon.R	ST90ORE_a12_3B_17	PDA	15°C	8_dpi	4	1	1.395	149.607
Oregon.R	ST90ORE_a12_3B_17	PDA	15°C	8_dpi	5	0	NA	NA
Oregon.R	ST90ORE_a12_3B_17	0.05_azole	22°C	11_dpi	1	0	NA	NA
Oregon.R	ST90ORE_a12_3B_17	0.05_azole	22°C	11_dpi	2	0	NA	NA
Oregon.R	ST90ORE_a12_3B_17	0.05_azole	22°C	11_dpi	3	1	3.599	160.789
Oregon.R	ST90ORE_a12_3B_17	0.05_azole	22°C	11_dpi	4	0	NA	NA
Oregon.R	ST90ORE_a12_3B_17	0.05_azole	22°C	11_dpi	5	0	NA	NA
Oregon.R	ST90ORE_a12_3B_17	PDA	22°C	11_dpi	1	1	40.949	67.412
Oregon.R	ST90ORE_a12_3B_17	PDA	22°C	11_dpi	2	1	45.369	74.875
Oregon.R	ST90ORE_a12_3B_17	PDA	22°C	11_dpi	3	1	34.318	80.956
Oregon.R	ST90ORE_a12_3B_17	PDA	22°C	11_dpi	4	1	44.646	59.3
Oregon.R	ST90ORE_a12_3B_17	PDA	22°C	11_dpi	5	1	40.214	74.516
Oregon.R	ST90ORE_a12_3B_17	PDA	15°C	11_dpi	1	3	10.0087	141.602
Oregon.R	ST90ORE_a12_3B_17	PDA	15°C	11_dpi	2	4	8.77625	144.648
Oregon.R	ST90ORE_a12_3B_17	PDA	15°C	11_dpi	3	6	9.77667	142.509
Oregon.R	ST90ORE_a12_3B_17	PDA	15°C	11_dpi	4	3	8.22433	143.277
Oregon.R	ST90ORE_a12_3B_17	PDA	15°C	11_dpi	5	2	9.8105	145.491
Oregon.R	ST90ORE_a12_3B_17	0.05_azole	22°C	14_dpi	1	0	NA	NA
Oregon.R	ST90ORE_a12_3B_17	0.05_azole	22°C	14_dpi	2	0	NA	NA
Oregon.R	ST90ORE_a12_3B_17	0.05_azole	22°C	14_dpi	3	1	14.221	171.183
Oregon.R	ST90ORE_a12_3B_17	0.05_azole	22°C	14_dpi	4	0	NA	NA
Oregon.R	ST90ORE_a12_3B_17	0.05_azole	22°C	14_dpi	5	0	NA	NA
Oregon.R	ST90ORE_a12_3B_17	PDA	22°C	14_dpi	1	1	87.967	46.282
Oregon.R	ST90ORE_a12_3B_17	PDA	22°C	14_dpi	2	1	92.713	44.366
Oregon.R	ST90ORE_a12_3B_17	PDA	22°C	14_dpi	3	1	79.956	60.351
Oregon.R	ST90ORE_a12_3B_17	PDA	22°C	14_dpi	4	1	95.68	41.701
Oregon.R	ST90ORE_a12_3B_17	PDA	22°C	14_dpi	5	1	93.318	50.269
Oregon.R	ST90ORE_a12_3B_17	PDA	15°C	14_dpi	1	3	26.46	109.909
Oregon.R	ST90ORE_a12_3B_17	PDA	15°C	14_dpi	2	4	28.849	110.874
Oregon.R	ST90ORE_a12_3B_17	PDA	15°C	14_dpi	3	4	29.9977	84.007
Oregon.R	ST90ORE_a12_3B_17	PDA	15°C	14_dpi	4	3	26.4617	105.543
Oregon.R	ST90ORE_a12_3B_17	PDA	15°C	14_dpi	5	2	32.5515	80.852
Oregon.R	ST90ORE_a12_3B_17	0.05_azole	22°C	18_dpi	1	0	NA	NA
Oregon.R	ST90ORE_a12_3B_17	0.05_azole	22°C	18_dpi	2	0	NA	NA
Oregon.R	ST90ORE_a12_3B_17	0.05_azole	22°C	18_dpi	3	1	25.855	148.747
Oregon.R	ST90ORE_a12_3B_17	0.05_azole	22°C	18_dpi	4	0	NA	NA
Oregon.R	ST90ORE_a12_3B_17	0.05_azole	22°C	18_dpi	5	0	NA	NA
Oregon.R	ST90ORE_a12_3B_17	PDA	22°C	18_dpi	1	1	185.615	55.077
Oregon.R	ST90ORE_a12_3B_17	PDA	22°C	18_dpi	2	1	188.173	41.441
Oregon.R	ST90ORE_a12_3B_17	PDA	22°C	18_dpi	3	1	163.276	52.673
Oregon.R	ST90ORE_a12_3B_17	PDA	22°C	18_dpi	4	1	198.012	53.979
Oregon.R	ST90ORE_a12_3B_17	PDA	22°C	18_dpi	5	1	200.38	47.153
Oregon.R	ST90ORE_a12_3B_17	PDA	15°C	18_dpi	1	3	69.129	60.14
Oregon.R	ST90ORE_a12_3B_17	PDA	15°C	18_dpi	2	4	75.7562	57.0985
Oregon.R	ST90ORE_a12_3B_17	PDA	15°C	18_dpi	3	0	NA	NA
Oregon.R	ST90ORE_a12_3B_17	PDA	15°C	18_dpi	4	3	67.6313	65.9413
Oregon.R	ST90ORE_a12_3B_17	PDA	15°C	18_dpi	5	2	84.0245	53.581
Oregon.R	ST90ORE_a12_3B_18	0.05_azole	22°C	8_dpi	1	0	NA	NA
Oregon.R	ST90ORE_a12_3B_18	0.05_azole	22°C	8_dpi	2	0	NA	NA
Oregon.R	ST90ORE_a12_3B_18	0.05_azole	22°C	8_dpi	3	0	NA	NA
Oregon.R	ST90ORE_a12_3B_18	0.05_azole	22°C	8_dpi	4	0	NA	NA
Oregon.R	ST90ORE_a12_3B_18	0.05_azole	22°C	8_dpi	5	0	NA	NA
Oregon.R	ST90ORE_a12_3B_18	PDA	22°C	8_dpi	1	5	9.5932	84.0038
Oregon.R	ST90ORE_a12_3B_18	PDA	22°C	8_dpi	2	8	9.48312	75.9079
Oregon.R	ST90ORE_a12_3B_18	PDA	22°C	8_dpi	3	6	8.68483	84.7995
Oregon.R	ST90ORE_a12_3B_18	PDA	22°C	8_dpi	4	3	7.518	88.4993
Oregon.R	ST90ORE_a12_3B_18	PDA	22°C	8_dpi	5	3	9.47	85.349
Oregon.R	ST90ORE_a12_3B_18	PDA	15°C	8_dpi	1	5	2.1096	140.699
Oregon.R	ST90ORE_a12_3B_18	PDA	15°C	8_dpi	2	8	1.36138	136.064
Oregon.R	ST90ORE_a12_3B_18	PDA	15°C	8_dpi	3	4	1.8815	129.686
Oregon.R	ST90ORE_a12_3B_18	PDA	15°C	8_dpi	4	5	1.6316	134.717
Oregon.R	ST90ORE_a12_3B_18	PDA	15°C	8_dpi	5	7	1.691	130.281
Oregon.R	ST90ORE_a12_3B_18	0.05_azole	22°C	11_dpi	1	2	5.5085	146.273
Oregon.R	ST90ORE_a12_3B_18	0.05_azole	22°C	11_dpi	2	1	2.328	147.59
Oregon.R	ST90ORE_a12_3B_18	0.05_azole	22°C	11_dpi	3	2	5.1415	146.532
Oregon.R	ST90ORE_a12_3B_18	0.05_azole	22°C	11_dpi	4	2	4.3375	158.411
Oregon.R	ST90ORE_a12_3B_18	0.05_azole	22°C	11_dpi	5	1	2.469	151.56
Oregon.R	ST90ORE_a12_3B_18	PDA	22°C	11_dpi	1	6	31.1263	70.7218
Oregon.R	ST90ORE_a12_3B_18	PDA	22°C	11_dpi	2	5	31.9586	75.7358
Oregon.R	ST90ORE_a12_3B_18	PDA	22°C	11_dpi	3	4	27.408	70.0823
Oregon.R	ST90ORE_a12_3B_18	PDA	22°C	11_dpi	4	3	25.9577	63.024
Oregon.R	ST90ORE_a12_3B_18	PDA	22°C	11_dpi	5	3	31.1897	73.4143
Oregon.R	ST90ORE_a12_3B_18	PDA	15°C	11_dpi	1	8	11.2317	126.064
Oregon.R	ST90ORE_a12_3B_18	PDA	15°C	11_dpi	2	11	8.44845	117.138
Oregon.R	ST90ORE_a12_3B_18	PDA	15°C	11_dpi	3	11	9.55055	117.514
Oregon.R	ST90ORE_a12_3B_18	PDA	15°C	11_dpi	4	6	9.75917	127.854
Oregon.R	ST90ORE_a12_3B_18	PDA	15°C	11_dpi	5	9	9.97211	117.325
Oregon.R	ST90ORE_a12_3B_18	0.05_azole	22°C	14_dpi	1	2	12.983	127.972
Oregon.R	ST90ORE_a12_3B_18	0.05_azole	22°C	14_dpi	2	6	8.84633	142.275
Oregon.R	ST90ORE_a12_3B_18	0.05_azole	22°C	14_dpi	3	6	10.0073	127.944
Oregon.R	ST90ORE_a12_3B_18	0.05_azole	22°C	14_dpi	4	4	9.762	142.009
Oregon.R	ST90ORE_a12_3B_18	0.05_azole	22°C	14_dpi	5	2	7.5945	149.141
Oregon.R	ST90ORE_a12_3B_18	PDA	22°C	14_dpi	1	6	59.2315	65.1277
Oregon.R	ST90ORE_a12_3B_18	PDA	22°C	14_dpi	2	4	59.8143	62.0415
Oregon.R	ST90ORE_a12_3B_18	PDA	22°C	14_dpi	3	3	54.4897	71.4447
Oregon.R	ST90ORE_a12_3B_18	PDA	22°C	14_dpi	4	3	54.3197	60.502
Oregon.R	ST90ORE_a12_3B_18	PDA	22°C	14_dpi	5	1	60.982	65.15
Oregon.R	ST90ORE_a12_3B_18	PDA	15°C	14_dpi	1	8	22.2746	114.915
Oregon.R	ST90ORE_a12_3B_18	PDA	15°C	14_dpi	2	11	18.289	95.381
Oregon.R	ST90ORE_a12_3B_18	PDA	15°C	14_dpi	3	9	22.3271	94.7008
Oregon.R	ST90ORE_a12_3B_18	PDA	15°C	14_dpi	4	6	20.4047	124.113
Oregon.R	ST90ORE_a12_3B_18	PDA	15°C	14_dpi	5	10	19.1154	100.183
Oregon.R	ST90ORE_a12_3B_18	0.05_azole	22°C	18_dpi	1	1	15.626	129.707
Oregon.R	ST90ORE_a12_3B_18	0.05_azole	22°C	18_dpi	2	0	NA	NA
Oregon.R	ST90ORE_a12_3B_18	0.05_azole	22°C	18_dpi	3	5	20.416	103.17
Oregon.R	ST90ORE_a12_3B_18	0.05_azole	22°C	18_dpi	4	1	25.579	97.094
Oregon.R	ST90ORE_a12_3B_18	0.05_azole	22°C	18_dpi	5	1	16.2	161.583
Oregon.R	ST90ORE_a12_3B_18	PDA	22°C	18_dpi	1	4	105.001	72.5242
Oregon.R	ST90ORE_a12_3B_18	PDA	22°C	18_dpi	2	3	115.275	61.1757
Oregon.R	ST90ORE_a12_3B_18	PDA	22°C	18_dpi	3	3	106.735	75.097
Oregon.R	ST90ORE_a12_3B_18	PDA	22°C	18_dpi	4	2	113.669	75.676
Oregon.R	ST90ORE_a12_3B_18	PDA	22°C	18_dpi	5	0	NA	NA
Oregon.R	ST90ORE_a12_3B_18	PDA	15°C	18_dpi	1	7	41.1149	79.6149
Oregon.R	ST90ORE_a12_3B_18	PDA	15°C	18_dpi	2	9	33.2539	69.5684
Oregon.R	ST90ORE_a12_3B_18	PDA	15°C	18_dpi	3	11	38.4903	75.6355
Oregon.R	ST90ORE_a12_3B_18	PDA	15°C	18_dpi	4	6	35.8707	95.508
Oregon.R	ST90ORE_a12_3B_18	PDA	15°C	18_dpi	5	8	35.3169	75.5383
Oregon.R	ST90ORE_a12_3B_19	0.05_azole	22°C	8_dpi	1	0	NA	NA
Oregon.R	ST90ORE_a12_3B_19	0.05_azole	22°C	8_dpi	2	0	NA	NA
Oregon.R	ST90ORE_a12_3B_19	0.05_azole	22°C	8_dpi	3	0	NA	NA
Oregon.R	ST90ORE_a12_3B_19	0.05_azole	22°C	8_dpi	4	0	NA	NA
Oregon.R	ST90ORE_a12_3B_19	0.05_azole	22°C	8_dpi	5	0	NA	NA
Oregon.R	ST90ORE_a12_3B_19	PDA	22°C	8_dpi	1	0	NA	NA
Oregon.R	ST90ORE_a12_3B_19	PDA	22°C	8_dpi	2	0	NA	NA
Oregon.R	ST90ORE_a12_3B_19	PDA	22°C	8_dpi	3	0	NA	NA
Oregon.R	ST90ORE_a12_3B_19	PDA	22°C	8_dpi	4	0	NA	NA
Oregon.R	ST90ORE_a12_3B_19	PDA	22°C	8_dpi	5	0	NA	NA
Oregon.R	ST90ORE_a12_3B_19	PDA	15°C	8_dpi	1	0	NA	NA
Oregon.R	ST90ORE_a12_3B_19	PDA	15°C	8_dpi	2	0	NA	NA
Oregon.R	ST90ORE_a12_3B_19	PDA	15°C	8_dpi	3	0	NA	NA
Oregon.R	ST90ORE_a12_3B_19	PDA	15°C	8_dpi	4	0	NA	NA
Oregon.R	ST90ORE_a12_3B_19	PDA	15°C	8_dpi	5	0	NA	NA
Oregon.R	ST90ORE_a12_3B_19	0.05_azole	22°C	11_dpi	1	0	NA	NA
Oregon.R	ST90ORE_a12_3B_19	0.05_azole	22°C	11_dpi	2	0	NA	NA
Oregon.R	ST90ORE_a12_3B_19	0.05_azole	22°C	11_dpi	3	0	NA	NA
Oregon.R	ST90ORE_a12_3B_19	0.05_azole	22°C	11_dpi	4	0	NA	NA
Oregon.R	ST90ORE_a12_3B_19	0.05_azole	22°C	11_dpi	5	0	NA	NA
Oregon.R	ST90ORE_a12_3B_19	PDA	22°C	11_dpi	1	0	NA	NA
Oregon.R	ST90ORE_a12_3B_19	PDA	22°C	11_dpi	2	0	NA	NA
Oregon.R	ST90ORE_a12_3B_19	PDA	22°C	11_dpi	3	0	NA	NA
Oregon.R	ST90ORE_a12_3B_19	PDA	22°C	11_dpi	4	0	NA	NA
Oregon.R	ST90ORE_a12_3B_19	PDA	22°C	11_dpi	5	0	NA	NA
Oregon.R	ST90ORE_a12_3B_19	PDA	15°C	11_dpi	1	0	NA	NA
Oregon.R	ST90ORE_a12_3B_19	PDA	15°C	11_dpi	2	0	NA	NA
Oregon.R	ST90ORE_a12_3B_19	PDA	15°C	11_dpi	3	0	NA	NA
Oregon.R	ST90ORE_a12_3B_19	PDA	15°C	11_dpi	4	0	NA	NA
Oregon.R	ST90ORE_a12_3B_19	PDA	15°C	11_dpi	5	0	NA	NA
Oregon.R	ST90ORE_a12_3B_19	0.05_azole	22°C	14_dpi	1	0	NA	NA
Oregon.R	ST90ORE_a12_3B_19	0.05_azole	22°C	14_dpi	2	0	NA	NA
Oregon.R	ST90ORE_a12_3B_19	0.05_azole	22°C	14_dpi	3	0	NA	NA
Oregon.R	ST90ORE_a12_3B_19	0.05_azole	22°C	14_dpi	4	0	NA	NA
Oregon.R	ST90ORE_a12_3B_19	0.05_azole	22°C	14_dpi	5	0	NA	NA
Oregon.R	ST90ORE_a12_3B_19	PDA	22°C	14_dpi	1	0	NA	NA
Oregon.R	ST90ORE_a12_3B_19	PDA	22°C	14_dpi	2	0	NA	NA
Oregon.R	ST90ORE_a12_3B_19	PDA	22°C	14_dpi	3	0	NA	NA
Oregon.R	ST90ORE_a12_3B_19	PDA	22°C	14_dpi	4	0	NA	NA
Oregon.R	ST90ORE_a12_3B_19	PDA	22°C	14_dpi	5	0	NA	NA
Oregon.R	ST90ORE_a12_3B_19	PDA	15°C	14_dpi	1	0	NA	NA
Oregon.R	ST90ORE_a12_3B_19	PDA	15°C	14_dpi	2	0	NA	NA
Oregon.R	ST90ORE_a12_3B_19	PDA	15°C	14_dpi	3	0	NA	NA
Oregon.R	ST90ORE_a12_3B_19	PDA	15°C	14_dpi	4	0	NA	NA
Oregon.R	ST90ORE_a12_3B_19	PDA	15°C	14_dpi	5	0	NA	NA
Oregon.R	ST90ORE_a12_3B_19	0.05_azole	22°C	18_dpi	1	0	NA	NA
Oregon.R	ST90ORE_a12_3B_19	0.05_azole	22°C	18_dpi	2	0	NA	NA
Oregon.R	ST90ORE_a12_3B_19	0.05_azole	22°C	18_dpi	3	0	NA	NA
Oregon.R	ST90ORE_a12_3B_19	0.05_azole	22°C	18_dpi	4	0	NA	NA
Oregon.R	ST90ORE_a12_3B_19	0.05_azole	22°C	18_dpi	5	0	NA	NA
Oregon.R	ST90ORE_a12_3B_19	PDA	22°C	18_dpi	1	0	NA	NA
Oregon.R	ST90ORE_a12_3B_19	PDA	22°C	18_dpi	2	0	NA	NA
Oregon.R	ST90ORE_a12_3B_19	PDA	22°C	18_dpi	3	0	NA	NA
Oregon.R	ST90ORE_a12_3B_19	PDA	22°C	18_dpi	4	0	NA	NA
Oregon.R	ST90ORE_a12_3B_19	PDA	22°C	18_dpi	5	0	NA	NA
Oregon.R	ST90ORE_a12_3B_19	PDA	15°C	18_dpi	1	0	NA	NA
Oregon.R	ST90ORE_a12_3B_19	PDA	15°C	18_dpi	2	0	NA	NA
Oregon.R	ST90ORE_a12_3B_19	PDA	15°C	18_dpi	3	0	NA	NA
Oregon.R	ST90ORE_a12_3B_19	PDA	15°C	18_dpi	4	0	NA	NA
Oregon.R	ST90ORE_a12_3B_19	PDA	15°C	18_dpi	5	0	NA	NA
Oregon.R	ST90ORE_a12_3B_2	0.05_azole	22°C	8_dpi	1	2	1.3635	118.563
Oregon.R	ST90ORE_a12_3B_2	0.05_azole	22°C	8_dpi	2	0	NA	NA
Oregon.R	ST90ORE_a12_3B_2	0.05_azole	22°C	8_dpi	3	0	NA	NA
Oregon.R	ST90ORE_a12_3B_2	0.05_azole	22°C	8_dpi	4	0	NA	NA
Oregon.R	ST90ORE_a12_3B_2	0.05_azole	22°C	8_dpi	5	0	NA	NA
Oregon.R	ST90ORE_a12_3B_2	PDA	22°C	8_dpi	1	5	3.832	130.366
Oregon.R	ST90ORE_a12_3B_2	PDA	22°C	8_dpi	2	6	4.70183	127.058
Oregon.R	ST90ORE_a12_3B_2	PDA	22°C	8_dpi	3	3	4.95533	116.443
Oregon.R	ST90ORE_a12_3B_2	PDA	22°C	8_dpi	4	4	4.666	120.33
Oregon.R	ST90ORE_a12_3B_2	PDA	22°C	8_dpi	5	5	4.0544	128.454
Oregon.R	ST90ORE_a12_3B_2	PDA	15°C	8_dpi	1	3	0.955333	157.005
Oregon.R	ST90ORE_a12_3B_2	PDA	15°C	8_dpi	2	6	1.01833	152.623
Oregon.R	ST90ORE_a12_3B_2	PDA	15°C	8_dpi	3	2	0.837	152.069
Oregon.R	ST90ORE_a12_3B_2	PDA	15°C	8_dpi	4	5	0.8176	154.76
Oregon.R	ST90ORE_a12_3B_2	PDA	15°C	8_dpi	5	1	0.759	147.445
Oregon.R	ST90ORE_a12_3B_2	0.05_azole	22°C	11_dpi	1	2	3.655	98.658
Oregon.R	ST90ORE_a12_3B_2	0.05_azole	22°C	11_dpi	2	0	NA	NA
Oregon.R	ST90ORE_a12_3B_2	0.05_azole	22°C	11_dpi	3	5	1.462	148.142
Oregon.R	ST90ORE_a12_3B_2	0.05_azole	22°C	11_dpi	4	5	1.4594	144.933
Oregon.R	ST90ORE_a12_3B_2	0.05_azole	22°C	11_dpi	5	1	1	153.185
Oregon.R	ST90ORE_a12_3B_2	PDA	22°C	11_dpi	1	4	12.5925	68.632
Oregon.R	ST90ORE_a12_3B_2	PDA	22°C	11_dpi	2	5	13.652	78.8824
Oregon.R	ST90ORE_a12_3B_2	PDA	22°C	11_dpi	3	3	14.0343	65.4523
Oregon.R	ST90ORE_a12_3B_2	PDA	22°C	11_dpi	4	4	14.4202	62.1048
Oregon.R	ST90ORE_a12_3B_2	PDA	22°C	11_dpi	5	4	14.8338	74.765
Oregon.R	ST90ORE_a12_3B_2	PDA	15°C	11_dpi	1	6	3.27783	152.482
Oregon.R	ST90ORE_a12_3B_2	PDA	15°C	11_dpi	2	7	3.86471	150.331
Oregon.R	ST90ORE_a12_3B_2	PDA	15°C	11_dpi	3	3	3.42967	143.078
Oregon.R	ST90ORE_a12_3B_2	PDA	15°C	11_dpi	4	5	3.2766	149.301
Oregon.R	ST90ORE_a12_3B_2	PDA	15°C	11_dpi	5	6	2.8855	141.769
Oregon.R	ST90ORE_a12_3B_2	0.05_azole	22°C	14_dpi	1	1	9.776	97.272
Oregon.R	ST90ORE_a12_3B_2	0.05_azole	22°C	14_dpi	2	0	NA	NA
Oregon.R	ST90ORE_a12_3B_2	0.05_azole	22°C	14_dpi	3	6	7.487	144.049
Oregon.R	ST90ORE_a12_3B_2	0.05_azole	22°C	14_dpi	4	4	8.66275	143.137
Oregon.R	ST90ORE_a12_3B_2	0.05_azole	22°C	14_dpi	5	1	7.525	159.877
Oregon.R	ST90ORE_a12_3B_2	PDA	22°C	14_dpi	1	5	24.1002	70.9212
Oregon.R	ST90ORE_a12_3B_2	PDA	22°C	14_dpi	2	4	24.332	63.2725
Oregon.R	ST90ORE_a12_3B_2	PDA	22°C	14_dpi	3	3	26.11	64.8607
Oregon.R	ST90ORE_a12_3B_2	PDA	22°C	14_dpi	4	2	29.0465	73.939
Oregon.R	ST90ORE_a12_3B_2	PDA	22°C	14_dpi	5	0	NA	NA
Oregon.R	ST90ORE_a12_3B_2	PDA	15°C	14_dpi	1	5	10.1328	116.06
Oregon.R	ST90ORE_a12_3B_2	PDA	15°C	14_dpi	2	3	11.6473	112.337
Oregon.R	ST90ORE_a12_3B_2	PDA	15°C	14_dpi	3	2	6.6375	131.202
Oregon.R	ST90ORE_a12_3B_2	PDA	15°C	14_dpi	4	7	9.20786	111.854
Oregon.R	ST90ORE_a12_3B_2	PDA	15°C	14_dpi	5	3	10.3983	127.247
Oregon.R	ST90ORE_a12_3B_2	0.05_azole	22°C	18_dpi	1	2	23.34	73.4865
Oregon.R	ST90ORE_a12_3B_2	0.05_azole	22°C	18_dpi	2	0	NA	NA
Oregon.R	ST90ORE_a12_3B_2	0.05_azole	22°C	18_dpi	3	7	14.6639	120.23
Oregon.R	ST90ORE_a12_3B_2	0.05_azole	22°C	18_dpi	4	3	15.399	118.632
Oregon.R	ST90ORE_a12_3B_2	0.05_azole	22°C	18_dpi	5	1	17.043	161.756
Oregon.R	ST90ORE_a12_3B_2	PDA	22°C	18_dpi	1	5	46.2994	65.7228
Oregon.R	ST90ORE_a12_3B_2	PDA	22°C	18_dpi	2	3	46.2113	60.4163
Oregon.R	ST90ORE_a12_3B_2	PDA	22°C	18_dpi	3	2	54.4695	59.0695
Oregon.R	ST90ORE_a12_3B_2	PDA	22°C	18_dpi	4	2	58.0665	73.6575
Oregon.R	ST90ORE_a12_3B_2	PDA	22°C	18_dpi	5	4	48.4688	66.3685
Oregon.R	ST90ORE_a12_3B_2	PDA	15°C	18_dpi	1	5	21.8984	64.3162
Oregon.R	ST90ORE_a12_3B_2	PDA	15°C	18_dpi	2	0	NA	NA
Oregon.R	ST90ORE_a12_3B_2	PDA	15°C	18_dpi	3	2	16.3165	90.74
Oregon.R	ST90ORE_a12_3B_2	PDA	15°C	18_dpi	4	5	21.3198	77.119
Oregon.R	ST90ORE_a12_3B_2	PDA	15°C	18_dpi	5	3	23.557	74.719
Oregon.R	ST90ORE_a12_3B_21	0.05_azole	22°C	8_dpi	1	0	NA	NA
Oregon.R	ST90ORE_a12_3B_21	0.05_azole	22°C	8_dpi	2	0	NA	NA
Oregon.R	ST90ORE_a12_3B_21	0.05_azole	22°C	8_dpi	3	0	NA	NA
Oregon.R	ST90ORE_a12_3B_21	0.05_azole	22°C	8_dpi	4	1	0.859	148.866
Oregon.R	ST90ORE_a12_3B_21	0.05_azole	22°C	8_dpi	5	0	NA	NA
Oregon.R	ST90ORE_a12_3B_21	PDA	22°C	8_dpi	1	25	3.52616	147.196
Oregon.R	ST90ORE_a12_3B_21	PDA	22°C	8_dpi	2	27	2.78441	152.453
Oregon.R	ST90ORE_a12_3B_21	PDA	22°C	8_dpi	3	32	3.58253	148.825
Oregon.R	ST90ORE_a12_3B_21	PDA	22°C	8_dpi	4	27	3.34311	144.458
Oregon.R	ST90ORE_a12_3B_21	PDA	22°C	8_dpi	5	24	3.29392	149.557
Oregon.R	ST90ORE_a12_3B_21	PDA	15°C	8_dpi	1	27	0.999963	159.596
Oregon.R	ST90ORE_a12_3B_21	PDA	15°C	8_dpi	2	49	1.1828	158.611
Oregon.R	ST90ORE_a12_3B_21	PDA	15°C	8_dpi	3	5	0.8578	158.101
Oregon.R	ST90ORE_a12_3B_21	PDA	15°C	8_dpi	4	61	1.11482	156.599
Oregon.R	ST90ORE_a12_3B_21	PDA	15°C	8_dpi	5	23	0.93913	148.672
Oregon.R	ST90ORE_a12_3B_21	0.05_azole	22°C	11_dpi	1	5	1.1352	153.227
Oregon.R	ST90ORE_a12_3B_21	0.05_azole	22°C	11_dpi	2	9	1.16444	154.051
Oregon.R	ST90ORE_a12_3B_21	0.05_azole	22°C	11_dpi	3	12	1.12033	147.44
Oregon.R	ST90ORE_a12_3B_21	0.05_azole	22°C	11_dpi	4	9	1.09478	151.3
Oregon.R	ST90ORE_a12_3B_21	0.05_azole	22°C	11_dpi	5	1	0.948	157.016
Oregon.R	ST90ORE_a12_3B_21	PDA	22°C	11_dpi	1	20	10.1507	132.427
Oregon.R	ST90ORE_a12_3B_21	PDA	22°C	11_dpi	2	21	8.83448	138.197
Oregon.R	ST90ORE_a12_3B_21	PDA	22°C	11_dpi	3	19	10.8232	126.758
Oregon.R	ST90ORE_a12_3B_21	PDA	22°C	11_dpi	4	20	9.8031	126.374
Oregon.R	ST90ORE_a12_3B_21	PDA	22°C	11_dpi	5	20	9.35925	136.976
Oregon.R	ST90ORE_a12_3B_21	PDA	15°C	11_dpi	1	37	4.05716	147.599
Oregon.R	ST90ORE_a12_3B_21	PDA	15°C	11_dpi	2	39	4.6049	144.89
Oregon.R	ST90ORE_a12_3B_21	PDA	15°C	11_dpi	3	30	3.61187	143.858
Oregon.R	ST90ORE_a12_3B_21	PDA	15°C	11_dpi	4	55	4.28502	141.769
Oregon.R	ST90ORE_a12_3B_21	PDA	15°C	11_dpi	5	39	3.92777	144.343
Oregon.R	ST90ORE_a12_3B_21	0.05_azole	22°C	14_dpi	1	13	3.62	144.251
Oregon.R	ST90ORE_a12_3B_21	0.05_azole	22°C	14_dpi	2	17	6.04276	147.743
Oregon.R	ST90ORE_a12_3B_21	0.05_azole	22°C	14_dpi	3	19	5.04363	148.783
Oregon.R	ST90ORE_a12_3B_21	0.05_azole	22°C	14_dpi	4	12	4.37725	158.109
Oregon.R	ST90ORE_a12_3B_21	0.05_azole	22°C	14_dpi	5	4	3.87175	141.648
Oregon.R	ST90ORE_a12_3B_21	PDA	22°C	14_dpi	1	17	25.6881	110.866
Oregon.R	ST90ORE_a12_3B_21	PDA	22°C	14_dpi	2	13	19.7236	120.065
Oregon.R	ST90ORE_a12_3B_21	PDA	22°C	14_dpi	3	8	22.4032	107.344
Oregon.R	ST90ORE_a12_3B_21	PDA	22°C	14_dpi	4	10	26.0806	101.29
Oregon.R	ST90ORE_a12_3B_21	PDA	22°C	14_dpi	5	16	20.2673	114.457
Oregon.R	ST90ORE_a12_3B_21	PDA	15°C	14_dpi	1	33	9.43703	138.017
Oregon.R	ST90ORE_a12_3B_21	PDA	15°C	14_dpi	2	30	10.5385	135.569
Oregon.R	ST90ORE_a12_3B_21	PDA	15°C	14_dpi	3	30	9.5365	139.237
Oregon.R	ST90ORE_a12_3B_21	PDA	15°C	14_dpi	4	28	9.22032	131.51
Oregon.R	ST90ORE_a12_3B_21	PDA	15°C	14_dpi	5	33	9.37294	138.918
Oregon.R	ST90ORE_a12_3B_21	0.05_azole	22°C	18_dpi	1	8	9.648	114.278
Oregon.R	ST90ORE_a12_3B_21	0.05_azole	22°C	18_dpi	2	5	9.2684	122.468
Oregon.R	ST90ORE_a12_3B_21	0.05_azole	22°C	18_dpi	3	3	7.904	137.065
Oregon.R	ST90ORE_a12_3B_21	0.05_azole	22°C	18_dpi	4	5	9.6282	132.931
Oregon.R	ST90ORE_a12_3B_21	0.05_azole	22°C	18_dpi	5	7	7.41371	127.587
Oregon.R	ST90ORE_a12_3B_21	PDA	22°C	18_dpi	1	9	42.0926	76.7442
Oregon.R	ST90ORE_a12_3B_21	PDA	22°C	18_dpi	2	5	37.7594	86.1508
Oregon.R	ST90ORE_a12_3B_21	PDA	22°C	18_dpi	3	3	35.2287	64.689
Oregon.R	ST90ORE_a12_3B_21	PDA	22°C	18_dpi	4	5	48.1954	69.4426
Oregon.R	ST90ORE_a12_3B_21	PDA	22°C	18_dpi	5	8	34.9483	104.223
Oregon.R	ST90ORE_a12_3B_21	PDA	15°C	18_dpi	1	22	19.1302	106.886
Oregon.R	ST90ORE_a12_3B_21	PDA	15°C	18_dpi	2	23	21.0717	104.813
Oregon.R	ST90ORE_a12_3B_21	PDA	15°C	18_dpi	3	20	19.8284	118.688
Oregon.R	ST90ORE_a12_3B_21	PDA	15°C	18_dpi	4	17	17.117	95.5527
Oregon.R	ST90ORE_a12_3B_21	PDA	15°C	18_dpi	5	22	18.2819	107.033
Oregon.R	ST90ORE_a12_3B_3	0.05_azole	22°C	8_dpi	1	0	NA	NA
Oregon.R	ST90ORE_a12_3B_3	0.05_azole	22°C	8_dpi	2	0	NA	NA
Oregon.R	ST90ORE_a12_3B_3	0.05_azole	22°C	8_dpi	3	0	NA	NA
Oregon.R	ST90ORE_a12_3B_3	0.05_azole	22°C	8_dpi	4	1	1.359	123.328
Oregon.R	ST90ORE_a12_3B_3	0.05_azole	22°C	8_dpi	5	0	NA	NA
Oregon.R	ST90ORE_a12_3B_3	PDA	22°C	8_dpi	1	13	4.40962	148.104
Oregon.R	ST90ORE_a12_3B_3	PDA	22°C	8_dpi	2	17	4.48553	146.522
Oregon.R	ST90ORE_a12_3B_3	PDA	22°C	8_dpi	3	11	4.20164	146.441
Oregon.R	ST90ORE_a12_3B_3	PDA	22°C	8_dpi	4	14	4.45093	142.893
Oregon.R	ST90ORE_a12_3B_3	PDA	22°C	8_dpi	5	13	4.26977	137.796
Oregon.R	ST90ORE_a12_3B_3	PDA	15°C	8_dpi	1	17	1.20118	155.324
Oregon.R	ST90ORE_a12_3B_3	PDA	15°C	8_dpi	2	17	1.41618	147.72
Oregon.R	ST90ORE_a12_3B_3	PDA	15°C	8_dpi	3	15	1.421	150.585
Oregon.R	ST90ORE_a12_3B_3	PDA	15°C	8_dpi	4	15	1.268	146.004
Oregon.R	ST90ORE_a12_3B_3	PDA	15°C	8_dpi	5	14	1.11436	151.219
Oregon.R	ST90ORE_a12_3B_3	0.05_azole	22°C	11_dpi	1	8	4.3555	156.459
Oregon.R	ST90ORE_a12_3B_3	0.05_azole	22°C	11_dpi	2	5	4.066	150.164
Oregon.R	ST90ORE_a12_3B_3	0.05_azole	22°C	11_dpi	3	7	0.94	152.411
Oregon.R	ST90ORE_a12_3B_3	0.05_azole	22°C	11_dpi	4	4	5.53575	151.666
Oregon.R	ST90ORE_a12_3B_3	0.05_azole	22°C	11_dpi	5	5	4.746	160.73
Oregon.R	ST90ORE_a12_3B_3	PDA	22°C	11_dpi	1	14	10.2217	76.9859
Oregon.R	ST90ORE_a12_3B_3	PDA	22°C	11_dpi	2	18	11.3943	80.2136
Oregon.R	ST90ORE_a12_3B_3	PDA	22°C	11_dpi	3	9	11.5411	83.9972
Oregon.R	ST90ORE_a12_3B_3	PDA	22°C	11_dpi	4	7	11.2971	86.4354
Oregon.R	ST90ORE_a12_3B_3	PDA	22°C	11_dpi	5	12	10.9035	82.0989
Oregon.R	ST90ORE_a12_3B_3	PDA	15°C	11_dpi	1	20	5.53955	133.966
Oregon.R	ST90ORE_a12_3B_3	PDA	15°C	11_dpi	2	22	6.54455	129.486
Oregon.R	ST90ORE_a12_3B_3	PDA	15°C	11_dpi	3	27	5.96326	124.098
Oregon.R	ST90ORE_a12_3B_3	PDA	15°C	11_dpi	4	18	5.97678	138.434
Oregon.R	ST90ORE_a12_3B_3	PDA	15°C	11_dpi	5	15	6.32353	130.101
Oregon.R	ST90ORE_a12_3B_3	0.05_azole	22°C	14_dpi	1	9	11.3002	149.464
Oregon.R	ST90ORE_a12_3B_3	0.05_azole	22°C	14_dpi	2	4	10.6478	151.317
Oregon.R	ST90ORE_a12_3B_3	0.05_azole	22°C	14_dpi	3	4	5.43625	151.756
Oregon.R	ST90ORE_a12_3B_3	0.05_azole	22°C	14_dpi	4	7	12.9519	147.533
Oregon.R	ST90ORE_a12_3B_3	0.05_azole	22°C	14_dpi	5	5	11.3104	145.962
Oregon.R	ST90ORE_a12_3B_3	PDA	22°C	14_dpi	1	8	22.9434	93.5884
Oregon.R	ST90ORE_a12_3B_3	PDA	22°C	14_dpi	2	8	24.8741	102.261
Oregon.R	ST90ORE_a12_3B_3	PDA	22°C	14_dpi	3	10	22.8578	95.0189
Oregon.R	ST90ORE_a12_3B_3	PDA	22°C	14_dpi	4	9	24.2611	102.612
Oregon.R	ST90ORE_a12_3B_3	PDA	22°C	14_dpi	5	9	26.3333	95.7686
Oregon.R	ST90ORE_a12_3B_3	PDA	15°C	14_dpi	1	16	12.6192	119.824
Oregon.R	ST90ORE_a12_3B_3	PDA	15°C	14_dpi	2	16	13.7688	116.705
Oregon.R	ST90ORE_a12_3B_3	PDA	15°C	14_dpi	3	22	12.3885	113.285
Oregon.R	ST90ORE_a12_3B_3	PDA	15°C	14_dpi	4	5	15.2588	121.384
Oregon.R	ST90ORE_a12_3B_3	PDA	15°C	14_dpi	5	11	14.6275	117.26
Oregon.R	ST90ORE_a12_3B_3	0.05_azole	22°C	18_dpi	1	2	16.478	109.392
Oregon.R	ST90ORE_a12_3B_3	0.05_azole	22°C	18_dpi	2	1	22.486	159.391
Oregon.R	ST90ORE_a12_3B_3	0.05_azole	22°C	18_dpi	3	11	18.5187	160.747
Oregon.R	ST90ORE_a12_3B_3	0.05_azole	22°C	18_dpi	4	1	22.16	152.049
Oregon.R	ST90ORE_a12_3B_3	0.05_azole	22°C	18_dpi	5	1	20.719	144.169
Oregon.R	ST90ORE_a12_3B_3	PDA	22°C	18_dpi	1	4	50.0968	82.538
Oregon.R	ST90ORE_a12_3B_3	PDA	22°C	18_dpi	2	4	63.725	91.9873
Oregon.R	ST90ORE_a12_3B_3	PDA	22°C	18_dpi	3	8	57.55	84.0244
Oregon.R	ST90ORE_a12_3B_3	PDA	22°C	18_dpi	4	9	60.0996	84.1767
Oregon.R	ST90ORE_a12_3B_3	PDA	22°C	18_dpi	5	7	68.761	80.3239
Oregon.R	ST90ORE_a12_3B_3	PDA	15°C	18_dpi	1	16	20.4109	99.4784
Oregon.R	ST90ORE_a12_3B_3	PDA	15°C	18_dpi	2	19	21.8855	96.596
Oregon.R	ST90ORE_a12_3B_3	PDA	15°C	18_dpi	3	15	20.6563	92.6158
Oregon.R	ST90ORE_a12_3B_3	PDA	15°C	18_dpi	4	8	24.7606	105.992
Oregon.R	ST90ORE_a12_3B_3	PDA	15°C	18_dpi	5	7	22.903	106.933
Oregon.R	ST90ORE_a12_3B_5	0.05_azole	22°C	8_dpi	1	0	NA	NA
Oregon.R	ST90ORE_a12_3B_5	0.05_azole	22°C	8_dpi	2	0	NA	NA
Oregon.R	ST90ORE_a12_3B_5	0.05_azole	22°C	8_dpi	3	0	NA	NA
Oregon.R	ST90ORE_a12_3B_5	0.05_azole	22°C	8_dpi	4	0	NA	NA
Oregon.R	ST90ORE_a12_3B_5	0.05_azole	22°C	8_dpi	5	0	NA	NA
Oregon.R	ST90ORE_a12_3B_5	PDA	22°C	8_dpi	1	3	6.27767	121.552
Oregon.R	ST90ORE_a12_3B_5	PDA	22°C	8_dpi	2	1	7.021	104.424
Oregon.R	ST90ORE_a12_3B_5	PDA	22°C	8_dpi	3	6	8.46933	106.162
Oregon.R	ST90ORE_a12_3B_5	PDA	22°C	8_dpi	4	4	7.751	113.553
Oregon.R	ST90ORE_a12_3B_5	PDA	22°C	8_dpi	5	5	6.8814	113.794
Oregon.R	ST90ORE_a12_3B_5	PDA	15°C	8_dpi	1	1	0.83	156.498
Oregon.R	ST90ORE_a12_3B_5	PDA	15°C	8_dpi	2	1	0.841	149.377
Oregon.R	ST90ORE_a12_3B_5	PDA	15°C	8_dpi	3	2	0.814	146.321
Oregon.R	ST90ORE_a12_3B_5	PDA	15°C	8_dpi	4	1	0.985	149.263
Oregon.R	ST90ORE_a12_3B_5	PDA	15°C	8_dpi	5	2	1.3315	145.383
Oregon.R	ST90ORE_a12_3B_5	0.05_azole	22°C	11_dpi	1	0	NA	NA
Oregon.R	ST90ORE_a12_3B_5	0.05_azole	22°C	11_dpi	2	0	NA	NA
Oregon.R	ST90ORE_a12_3B_5	0.05_azole	22°C	11_dpi	3	4	0.9225	158.752
Oregon.R	ST90ORE_a12_3B_5	0.05_azole	22°C	11_dpi	4	0	NA	NA
Oregon.R	ST90ORE_a12_3B_5	0.05_azole	22°C	11_dpi	5	0	NA	NA
Oregon.R	ST90ORE_a12_3B_5	PDA	22°C	11_dpi	1	3	27.9493	72.082
Oregon.R	ST90ORE_a12_3B_5	PDA	22°C	11_dpi	2	0	NA	NA
Oregon.R	ST90ORE_a12_3B_5	PDA	22°C	11_dpi	3	7	36.6051	69.5136
Oregon.R	ST90ORE_a12_3B_5	PDA	22°C	11_dpi	4	3	37.436	66.481
Oregon.R	ST90ORE_a12_3B_5	PDA	22°C	11_dpi	5	5	29.007	75.197
Oregon.R	ST90ORE_a12_3B_5	PDA	15°C	11_dpi	1	11	4.03264	149.491
Oregon.R	ST90ORE_a12_3B_5	PDA	15°C	11_dpi	2	14	3.17329	150.702
Oregon.R	ST90ORE_a12_3B_5	PDA	15°C	11_dpi	3	9	4.64244	146.514
Oregon.R	ST90ORE_a12_3B_5	PDA	15°C	11_dpi	4	8	4.8745	147.843
Oregon.R	ST90ORE_a12_3B_5	PDA	15°C	11_dpi	5	7	6.38657	137.943
Oregon.R	ST90ORE_a12_3B_5	0.05_azole	22°C	14_dpi	1	1	1.08	153.482
Oregon.R	ST90ORE_a12_3B_5	0.05_azole	22°C	14_dpi	2	0	NA	NA
Oregon.R	ST90ORE_a12_3B_5	0.05_azole	22°C	14_dpi	3	5	5.4582	138.2
Oregon.R	ST90ORE_a12_3B_5	0.05_azole	22°C	14_dpi	4	1	1.189	115.509
Oregon.R	ST90ORE_a12_3B_5	0.05_azole	22°C	14_dpi	5	4	1.181	146.138
Oregon.R	ST90ORE_a12_3B_5	PDA	22°C	14_dpi	1	2	77.47	67.977
Oregon.R	ST90ORE_a12_3B_5	PDA	22°C	14_dpi	2	0	NA	NA
Oregon.R	ST90ORE_a12_3B_5	PDA	22°C	14_dpi	3	3	86.9057	58.2653
Oregon.R	ST90ORE_a12_3B_5	PDA	22°C	14_dpi	4	4	81.9465	57.4615
Oregon.R	ST90ORE_a12_3B_5	PDA	22°C	14_dpi	5	0	NA	NA
Oregon.R	ST90ORE_a12_3B_5	PDA	15°C	14_dpi	1	10	17.7041	129.75
Oregon.R	ST90ORE_a12_3B_5	PDA	15°C	14_dpi	2	14	13.9927	134.706
Oregon.R	ST90ORE_a12_3B_5	PDA	15°C	14_dpi	3	5	17.2224	133.558
Oregon.R	ST90ORE_a12_3B_5	PDA	15°C	14_dpi	4	7	18.225	128.141
Oregon.R	ST90ORE_a12_3B_5	PDA	15°C	14_dpi	5	7	22.6166	116.769
Oregon.R	ST90ORE_a12_3B_5	0.05_azole	22°C	18_dpi	1	1	5.993	152.665
Oregon.R	ST90ORE_a12_3B_5	0.05_azole	22°C	18_dpi	2	1	0.822	117.384
Oregon.R	ST90ORE_a12_3B_5	0.05_azole	22°C	18_dpi	3	2	17.7415	136.237
Oregon.R	ST90ORE_a12_3B_5	0.05_azole	22°C	18_dpi	4	1	16.588	153.511
Oregon.R	ST90ORE_a12_3B_5	0.05_azole	22°C	18_dpi	5	0	NA	NA
Oregon.R	ST90ORE_a12_3B_5	PDA	22°C	18_dpi	1	2	162.603	53.774
Oregon.R	ST90ORE_a12_3B_5	PDA	22°C	18_dpi	2	0	NA	NA
Oregon.R	ST90ORE_a12_3B_5	PDA	22°C	18_dpi	3	3	166.65	49.8117
Oregon.R	ST90ORE_a12_3B_5	PDA	22°C	18_dpi	4	4	163.703	50.883
Oregon.R	ST90ORE_a12_3B_5	PDA	22°C	18_dpi	5	2	126.057	47.5515
Oregon.R	ST90ORE_a12_3B_5	PDA	15°C	18_dpi	1	7	46.2863	101.345
Oregon.R	ST90ORE_a12_3B_5	PDA	15°C	18_dpi	2	8	36.3895	113.993
Oregon.R	ST90ORE_a12_3B_5	PDA	15°C	18_dpi	3	5	38.7336	112.173
Oregon.R	ST90ORE_a12_3B_5	PDA	15°C	18_dpi	4	5	37.8614	110.16
Oregon.R	ST90ORE_a12_3B_5	PDA	15°C	18_dpi	5	6	51.6975	98.693
Oregon.R	ST90ORE_a12_3B_6	0.05_azole	22°C	8_dpi	1	0	NA	NA
Oregon.R	ST90ORE_a12_3B_6	0.05_azole	22°C	8_dpi	2	0	NA	NA
Oregon.R	ST90ORE_a12_3B_6	0.05_azole	22°C	8_dpi	3	0	NA	NA
Oregon.R	ST90ORE_a12_3B_6	0.05_azole	22°C	8_dpi	4	0	NA	NA
Oregon.R	ST90ORE_a12_3B_6	0.05_azole	22°C	8_dpi	5	0	NA	NA
Oregon.R	ST90ORE_a12_3B_6	PDA	22°C	8_dpi	1	9	7.03978	147.948
Oregon.R	ST90ORE_a12_3B_6	PDA	22°C	8_dpi	2	9	15.015	146.054
Oregon.R	ST90ORE_a12_3B_6	PDA	22°C	8_dpi	3	8	14.7596	144.668
Oregon.R	ST90ORE_a12_3B_6	PDA	22°C	8_dpi	4	10	15.2257	141.359
Oregon.R	ST90ORE_a12_3B_6	PDA	22°C	8_dpi	5	8	14.0529	140.492
Oregon.R	ST90ORE_a12_3B_6	PDA	15°C	8_dpi	1	4	1.11325	166.255
Oregon.R	ST90ORE_a12_3B_6	PDA	15°C	8_dpi	2	0	NA	NA
Oregon.R	ST90ORE_a12_3B_6	PDA	15°C	8_dpi	3	7	1.62414	154.744
Oregon.R	ST90ORE_a12_3B_6	PDA	15°C	8_dpi	4	0	NA	NA
Oregon.R	ST90ORE_a12_3B_6	PDA	15°C	8_dpi	5	4	0.85675	147.47
Oregon.R	ST90ORE_a12_3B_6	0.05_azole	22°C	11_dpi	1	4	1.638	119.644
Oregon.R	ST90ORE_a12_3B_6	0.05_azole	22°C	11_dpi	2	3	1.14767	112.963
Oregon.R	ST90ORE_a12_3B_6	0.05_azole	22°C	11_dpi	3	1	1.49	150.003
Oregon.R	ST90ORE_a12_3B_6	0.05_azole	22°C	11_dpi	4	4	1.4405	106.766
Oregon.R	ST90ORE_a12_3B_6	0.05_azole	22°C	11_dpi	5	4	1.02525	127.873
Oregon.R	ST90ORE_a12_3B_6	PDA	22°C	11_dpi	1	6	32.3198	132.034
Oregon.R	ST90ORE_a12_3B_6	PDA	22°C	11_dpi	2	7	43.8234	124.807
Oregon.R	ST90ORE_a12_3B_6	PDA	22°C	11_dpi	3	7	42.8059	123.114
Oregon.R	ST90ORE_a12_3B_6	PDA	22°C	11_dpi	4	10	44.3784	118.715
Oregon.R	ST90ORE_a12_3B_6	PDA	22°C	11_dpi	5	6	39.3082	120.626
Oregon.R	ST90ORE_a12_3B_6	PDA	15°C	11_dpi	1	7	8.12443	150.535
Oregon.R	ST90ORE_a12_3B_6	PDA	15°C	11_dpi	2	5	1.9562	153.051
Oregon.R	ST90ORE_a12_3B_6	PDA	15°C	11_dpi	3	7	10.8696	144.608
Oregon.R	ST90ORE_a12_3B_6	PDA	15°C	11_dpi	4	8	1.8645	155.474
Oregon.R	ST90ORE_a12_3B_6	PDA	15°C	11_dpi	5	7	8.33129	141.182
Oregon.R	ST90ORE_a12_3B_6	0.05_azole	22°C	14_dpi	1	6	6.28133	117.897
Oregon.R	ST90ORE_a12_3B_6	0.05_azole	22°C	14_dpi	2	3	5.01933	120.468
Oregon.R	ST90ORE_a12_3B_6	0.05_azole	22°C	14_dpi	3	3	5.09533	131.468
Oregon.R	ST90ORE_a12_3B_6	0.05_azole	22°C	14_dpi	4	3	4.219	99.0423
Oregon.R	ST90ORE_a12_3B_6	0.05_azole	22°C	14_dpi	5	7	4.25386	128.745
Oregon.R	ST90ORE_a12_3B_6	PDA	22°C	14_dpi	1	4	73.3992	100.857
Oregon.R	ST90ORE_a12_3B_6	PDA	22°C	14_dpi	2	4	83.5618	94.466
Oregon.R	ST90ORE_a12_3B_6	PDA	22°C	14_dpi	3	6	85.6555	91.2557
Oregon.R	ST90ORE_a12_3B_6	PDA	22°C	14_dpi	4	7	84.7881	87.8011
Oregon.R	ST90ORE_a12_3B_6	PDA	22°C	14_dpi	5	2	92.716	95.6255
Oregon.R	ST90ORE_a12_3B_6	PDA	15°C	14_dpi	1	6	29.564	140.216
Oregon.R	ST90ORE_a12_3B_6	PDA	15°C	14_dpi	2	5	5.9828	146.865
Oregon.R	ST90ORE_a12_3B_6	PDA	15°C	14_dpi	3	5	32.0694	134.25
Oregon.R	ST90ORE_a12_3B_6	PDA	15°C	14_dpi	4	6	5.7745	150.73
Oregon.R	ST90ORE_a12_3B_6	PDA	15°C	14_dpi	5	7	28.3309	134.721
Oregon.R	ST90ORE_a12_3B_6	0.05_azole	22°C	18_dpi	1	5	14.4448	80.0942
Oregon.R	ST90ORE_a12_3B_6	0.05_azole	22°C	18_dpi	2	3	12.7177	85.4827
Oregon.R	ST90ORE_a12_3B_6	0.05_azole	22°C	18_dpi	3	1	11.551	86.746
Oregon.R	ST90ORE_a12_3B_6	0.05_azole	22°C	18_dpi	4	4	9.89625	84.0482
Oregon.R	ST90ORE_a12_3B_6	0.05_azole	22°C	18_dpi	5	1	9.091	96.08
Oregon.R	ST90ORE_a12_3B_6	PDA	22°C	18_dpi	1	0	NA	NA
Oregon.R	ST90ORE_a12_3B_6	PDA	22°C	18_dpi	2	3	139.336	72.602
Oregon.R	ST90ORE_a12_3B_6	PDA	22°C	18_dpi	3	5	143.289	64.94
Oregon.R	ST90ORE_a12_3B_6	PDA	22°C	18_dpi	4	3	155.14	68.3233
Oregon.R	ST90ORE_a12_3B_6	PDA	22°C	18_dpi	5	2	165.379	73.7165
Oregon.R	ST90ORE_a12_3B_6	PDA	15°C	18_dpi	1	4	64.5867	128.775
Oregon.R	ST90ORE_a12_3B_6	PDA	15°C	18_dpi	2	5	15.0826	126.268
Oregon.R	ST90ORE_a12_3B_6	PDA	15°C	18_dpi	3	3	67.2	111.741
Oregon.R	ST90ORE_a12_3B_6	PDA	15°C	18_dpi	4	6	14.6748	131.519
Oregon.R	ST90ORE_a12_3B_6	PDA	15°C	18_dpi	5	5	61.2732	119.687
Oregon.R	ST90ORE_a12_3B_7	0.05_azole	22°C	8_dpi	1	1	2.451	135.495
Oregon.R	ST90ORE_a12_3B_7	0.05_azole	22°C	8_dpi	2	0	NA	NA
Oregon.R	ST90ORE_a12_3B_7	0.05_azole	22°C	8_dpi	3	0	NA	NA
Oregon.R	ST90ORE_a12_3B_7	0.05_azole	22°C	8_dpi	4	0	NA	NA
Oregon.R	ST90ORE_a12_3B_7	0.05_azole	22°C	8_dpi	5	0	NA	NA
Oregon.R	ST90ORE_a12_3B_7	PDA	22°C	8_dpi	1	2	5.4115	147.852
Oregon.R	ST90ORE_a12_3B_7	PDA	22°C	8_dpi	2	1	5.182	132.002
Oregon.R	ST90ORE_a12_3B_7	PDA	22°C	8_dpi	3	0	NA	NA
Oregon.R	ST90ORE_a12_3B_7	PDA	22°C	8_dpi	4	2	5.6915	149.133
Oregon.R	ST90ORE_a12_3B_7	PDA	22°C	8_dpi	5	0	NA	NA
Oregon.R	ST90ORE_a12_3B_7	PDA	15°C	8_dpi	1	2	0.9885	160.763
Oregon.R	ST90ORE_a12_3B_7	PDA	15°C	8_dpi	2	0	NA	NA
Oregon.R	ST90ORE_a12_3B_7	PDA	15°C	8_dpi	3	1	0.914	138.736
Oregon.R	ST90ORE_a12_3B_7	PDA	15°C	8_dpi	4	1	1.398	148.72
Oregon.R	ST90ORE_a12_3B_7	PDA	15°C	8_dpi	5	0	NA	NA
Oregon.R	ST90ORE_a12_3B_7	0.05_azole	22°C	11_dpi	1	1	7.119	127.992
Oregon.R	ST90ORE_a12_3B_7	0.05_azole	22°C	11_dpi	2	0	NA	NA
Oregon.R	ST90ORE_a12_3B_7	0.05_azole	22°C	11_dpi	3	0	NA	NA
Oregon.R	ST90ORE_a12_3B_7	0.05_azole	22°C	11_dpi	4	0	NA	NA
Oregon.R	ST90ORE_a12_3B_7	0.05_azole	22°C	11_dpi	5	0	NA	NA
Oregon.R	ST90ORE_a12_3B_7	PDA	22°C	11_dpi	1	2	14.603	90.056
Oregon.R	ST90ORE_a12_3B_7	PDA	22°C	11_dpi	2	1	15.004	79.638
Oregon.R	ST90ORE_a12_3B_7	PDA	22°C	11_dpi	3	0	NA	NA
Oregon.R	ST90ORE_a12_3B_7	PDA	22°C	11_dpi	4	2	15.3325	95.881
Oregon.R	ST90ORE_a12_3B_7	PDA	22°C	11_dpi	5	0	NA	NA
Oregon.R	ST90ORE_a12_3B_7	PDA	15°C	11_dpi	1	1	4.949	146.188
Oregon.R	ST90ORE_a12_3B_7	PDA	15°C	11_dpi	2	2	3.5395	144.825
Oregon.R	ST90ORE_a12_3B_7	PDA	15°C	11_dpi	3	2	4.1925	143.696
Oregon.R	ST90ORE_a12_3B_7	PDA	15°C	11_dpi	4	2	5.202	146.85
Oregon.R	ST90ORE_a12_3B_7	PDA	15°C	11_dpi	5	1	2.503	147.387
Oregon.R	ST90ORE_a12_3B_7	0.05_azole	22°C	14_dpi	1	1	17.546	110.218
Oregon.R	ST90ORE_a12_3B_7	0.05_azole	22°C	14_dpi	2	0	NA	NA
Oregon.R	ST90ORE_a12_3B_7	0.05_azole	22°C	14_dpi	3	0	NA	NA
Oregon.R	ST90ORE_a12_3B_7	0.05_azole	22°C	14_dpi	4	0	NA	NA
Oregon.R	ST90ORE_a12_3B_7	0.05_azole	22°C	14_dpi	5	0	NA	NA
Oregon.R	ST90ORE_a12_3B_7	PDA	22°C	14_dpi	1	1	33.99	79.139
Oregon.R	ST90ORE_a12_3B_7	PDA	22°C	14_dpi	2	0	NA	NA
Oregon.R	ST90ORE_a12_3B_7	PDA	22°C	14_dpi	3	0	NA	NA
Oregon.R	ST90ORE_a12_3B_7	PDA	22°C	14_dpi	4	1	34.237	83.446
Oregon.R	ST90ORE_a12_3B_7	PDA	22°C	14_dpi	5	0	NA	NA
Oregon.R	ST90ORE_a12_3B_7	PDA	15°C	14_dpi	1	2	13.044	123.738
Oregon.R	ST90ORE_a12_3B_7	PDA	15°C	14_dpi	2	3	11.393	112.897
Oregon.R	ST90ORE_a12_3B_7	PDA	15°C	14_dpi	3	2	11.684	119.992
Oregon.R	ST90ORE_a12_3B_7	PDA	15°C	14_dpi	4	2	14.008	126.62
Oregon.R	ST90ORE_a12_3B_7	PDA	15°C	14_dpi	5	3	11.9393	122.592
Oregon.R	ST90ORE_a12_3B_7	0.05_azole	22°C	18_dpi	1	1	35.639	88.929
Oregon.R	ST90ORE_a12_3B_7	0.05_azole	22°C	18_dpi	2	0	NA	NA
Oregon.R	ST90ORE_a12_3B_7	0.05_azole	22°C	18_dpi	3	0	NA	NA
Oregon.R	ST90ORE_a12_3B_7	0.05_azole	22°C	18_dpi	4	0	NA	NA
Oregon.R	ST90ORE_a12_3B_7	0.05_azole	22°C	18_dpi	5	0	NA	NA
Oregon.R	ST90ORE_a12_3B_7	PDA	22°C	18_dpi	1	2	55.7115	56.682
Oregon.R	ST90ORE_a12_3B_7	PDA	22°C	18_dpi	2	0	NA	NA
Oregon.R	ST90ORE_a12_3B_7	PDA	22°C	18_dpi	3	0	NA	NA
Oregon.R	ST90ORE_a12_3B_7	PDA	22°C	18_dpi	4	0	NA	NA
Oregon.R	ST90ORE_a12_3B_7	PDA	22°C	18_dpi	5	0	NA	NA
Oregon.R	ST90ORE_a12_3B_7	PDA	15°C	18_dpi	1	3	24.1993	93.4133
Oregon.R	ST90ORE_a12_3B_7	PDA	15°C	18_dpi	2	3	22.5033	98.367
Oregon.R	ST90ORE_a12_3B_7	PDA	15°C	18_dpi	3	3	16.2407	105.692
Oregon.R	ST90ORE_a12_3B_7	PDA	15°C	18_dpi	4	2	28.211	93.0325
Oregon.R	ST90ORE_a12_3B_7	PDA	15°C	18_dpi	5	3	27.108	108.96
Oregon.R	ST90ORE_a12_3B_8	0.05_azole	22°C	8_dpi	1	0	NA	NA
Oregon.R	ST90ORE_a12_3B_8	0.05_azole	22°C	8_dpi	2	0	NA	NA
Oregon.R	ST90ORE_a12_3B_8	0.05_azole	22°C	8_dpi	3	0	NA	NA
Oregon.R	ST90ORE_a12_3B_8	0.05_azole	22°C	8_dpi	4	0	NA	NA
Oregon.R	ST90ORE_a12_3B_8	0.05_azole	22°C	8_dpi	5	0	NA	NA
Oregon.R	ST90ORE_a12_3B_8	PDA	22°C	8_dpi	1	2	2.509	151.836
Oregon.R	ST90ORE_a12_3B_8	PDA	22°C	8_dpi	2	1	7.475	125.942
Oregon.R	ST90ORE_a12_3B_8	PDA	22°C	8_dpi	3	4	8.9355	119.511
Oregon.R	ST90ORE_a12_3B_8	PDA	22°C	8_dpi	4	4	11.6517	112.163
Oregon.R	ST90ORE_a12_3B_8	PDA	22°C	8_dpi	5	4	8.6925	117.329
Oregon.R	ST90ORE_a12_3B_8	PDA	15°C	8_dpi	1	2	0.967	156.868
Oregon.R	ST90ORE_a12_3B_8	PDA	15°C	8_dpi	2	3	1.22933	157.128
Oregon.R	ST90ORE_a12_3B_8	PDA	15°C	8_dpi	3	4	0.9125	152.976
Oregon.R	ST90ORE_a12_3B_8	PDA	15°C	8_dpi	4	5	0.9344	150.569
Oregon.R	ST90ORE_a12_3B_8	PDA	15°C	8_dpi	5	2	1.1115	154.982
Oregon.R	ST90ORE_a12_3B_8	0.05_azole	22°C	11_dpi	1	0	NA	NA
Oregon.R	ST90ORE_a12_3B_8	0.05_azole	22°C	11_dpi	2	0	NA	NA
Oregon.R	ST90ORE_a12_3B_8	0.05_azole	22°C	11_dpi	3	1	2.069	148.986
Oregon.R	ST90ORE_a12_3B_8	0.05_azole	22°C	11_dpi	4	1	2.004	165.537
Oregon.R	ST90ORE_a12_3B_8	0.05_azole	22°C	11_dpi	5	1	2.289	145.316
Oregon.R	ST90ORE_a12_3B_8	PDA	22°C	11_dpi	1	2	12.796	126.812
Oregon.R	ST90ORE_a12_3B_8	PDA	22°C	11_dpi	2	1	38.66	55.578
Oregon.R	ST90ORE_a12_3B_8	PDA	22°C	11_dpi	3	5	33.0974	66.329
Oregon.R	ST90ORE_a12_3B_8	PDA	22°C	11_dpi	4	4	43.0333	61.828
Oregon.R	ST90ORE_a12_3B_8	PDA	22°C	11_dpi	5	4	38.7458	55.2995
Oregon.R	ST90ORE_a12_3B_8	PDA	15°C	11_dpi	1	5	5.4848	147.636
Oregon.R	ST90ORE_a12_3B_8	PDA	15°C	11_dpi	2	7	6.64514	146.659
Oregon.R	ST90ORE_a12_3B_8	PDA	15°C	11_dpi	3	8	4.40238	150.968
Oregon.R	ST90ORE_a12_3B_8	PDA	15°C	11_dpi	4	6	7.3285	144.823
Oregon.R	ST90ORE_a12_3B_8	PDA	15°C	11_dpi	5	1	6.451	149.872
Oregon.R	ST90ORE_a12_3B_8	0.05_azole	22°C	14_dpi	1	1	2.325	154.264
Oregon.R	ST90ORE_a12_3B_8	0.05_azole	22°C	14_dpi	2	0	NA	NA
Oregon.R	ST90ORE_a12_3B_8	0.05_azole	22°C	14_dpi	3	0	NA	NA
Oregon.R	ST90ORE_a12_3B_8	0.05_azole	22°C	14_dpi	4	2	6.5215	156.573
Oregon.R	ST90ORE_a12_3B_8	0.05_azole	22°C	14_dpi	5	1	0.715	117.764
Oregon.R	ST90ORE_a12_3B_8	PDA	22°C	14_dpi	1	2	50.1175	63.5235
Oregon.R	ST90ORE_a12_3B_8	PDA	22°C	14_dpi	2	1	98.261	45.476
Oregon.R	ST90ORE_a12_3B_8	PDA	22°C	14_dpi	3	5	83.0174	59.3998
Oregon.R	ST90ORE_a12_3B_8	PDA	22°C	14_dpi	4	4	99.931	69.0733
Oregon.R	ST90ORE_a12_3B_8	PDA	22°C	14_dpi	5	2	86.9345	56.173
Oregon.R	ST90ORE_a12_3B_8	PDA	15°C	14_dpi	1	4	20.5207	132.317
Oregon.R	ST90ORE_a12_3B_8	PDA	15°C	14_dpi	2	6	26.6093	127.575
Oregon.R	ST90ORE_a12_3B_8	PDA	15°C	14_dpi	3	8	21.1785	131.259
Oregon.R	ST90ORE_a12_3B_8	PDA	15°C	14_dpi	4	3	30.3403	127.345
Oregon.R	ST90ORE_a12_3B_8	PDA	15°C	14_dpi	5	0	NA	NA
Oregon.R	ST90ORE_a12_3B_8	0.05_azole	22°C	18_dpi	1	0	NA	NA
Oregon.R	ST90ORE_a12_3B_8	0.05_azole	22°C	18_dpi	2	1	8.501	150.371
Oregon.R	ST90ORE_a12_3B_8	0.05_azole	22°C	18_dpi	3	1	13.582	113.199
Oregon.R	ST90ORE_a12_3B_8	0.05_azole	22°C	18_dpi	4	1	11.269	154.227
Oregon.R	ST90ORE_a12_3B_8	0.05_azole	22°C	18_dpi	5	0	NA	NA
Oregon.R	ST90ORE_a12_3B_8	PDA	22°C	18_dpi	1	1	134.198	52.022
Oregon.R	ST90ORE_a12_3B_8	PDA	22°C	18_dpi	2	1	210.624	57.4
Oregon.R	ST90ORE_a12_3B_8	PDA	22°C	18_dpi	3	2	168.218	72.6825
Oregon.R	ST90ORE_a12_3B_8	PDA	22°C	18_dpi	4	2	190.325	83.3895
Oregon.R	ST90ORE_a12_3B_8	PDA	22°C	18_dpi	5	2	173.292	70.6035
Oregon.R	ST90ORE_a12_3B_8	PDA	15°C	18_dpi	1	5	47.4692	98.0614
Oregon.R	ST90ORE_a12_3B_8	PDA	15°C	18_dpi	2	7	65.0391	76.3703
Oregon.R	ST90ORE_a12_3B_8	PDA	15°C	18_dpi	3	6	58.589	77.3883
Oregon.R	ST90ORE_a12_3B_8	PDA	15°C	18_dpi	4	3	78.0197	76.9667
Oregon.R	ST90ORE_a12_3B_8	PDA	15°C	18_dpi	5	1	81.17	79.177
Oregon.R	ST90ORE_a12_4A_1	0.05_azole	22°C	8_dpi	1	4	0.85425	150.539
Oregon.R	ST90ORE_a12_4A_1	0.05_azole	22°C	8_dpi	2	2	0.7885	161.555
Oregon.R	ST90ORE_a12_4A_1	0.05_azole	22°C	8_dpi	3	0	NA	NA
Oregon.R	ST90ORE_a12_4A_1	0.05_azole	22°C	8_dpi	4	0	NA	NA
Oregon.R	ST90ORE_a12_4A_1	0.05_azole	22°C	8_dpi	5	0	NA	NA
Oregon.R	ST90ORE_a12_4A_1	PDA	22°C	8_dpi	1	14	3.78021	130.456
Oregon.R	ST90ORE_a12_4A_1	PDA	22°C	8_dpi	2	5	3.8402	124.628
Oregon.R	ST90ORE_a12_4A_1	PDA	22°C	8_dpi	3	18	3.716	125.239
Oregon.R	ST90ORE_a12_4A_1	PDA	22°C	8_dpi	4	12	3.35575	131.759
Oregon.R	ST90ORE_a12_4A_1	PDA	22°C	8_dpi	5	13	3.46469	128.75
Oregon.R	ST90ORE_a12_4A_1	PDA	15°C	8_dpi	1	23	1.01617	154.018
Oregon.R	ST90ORE_a12_4A_1	PDA	15°C	8_dpi	2	19	1.04811	150.769
Oregon.R	ST90ORE_a12_4A_1	PDA	15°C	8_dpi	3	20	1.20125	149.81
Oregon.R	ST90ORE_a12_4A_1	PDA	15°C	8_dpi	4	13	1.12769	154.726
Oregon.R	ST90ORE_a12_4A_1	PDA	15°C	8_dpi	5	14	0.990357	151.601
Oregon.R	ST90ORE_a12_4A_1	0.05_azole	22°C	11_dpi	1	6	4.969	120.266
Oregon.R	ST90ORE_a12_4A_1	0.05_azole	22°C	11_dpi	2	8	4.00075	118.68
Oregon.R	ST90ORE_a12_4A_1	0.05_azole	22°C	11_dpi	3	6	2.669	126.504
Oregon.R	ST90ORE_a12_4A_1	0.05_azole	22°C	11_dpi	4	5	3.6324	124.538
Oregon.R	ST90ORE_a12_4A_1	0.05_azole	22°C	11_dpi	5	3	2.48033	127.26
Oregon.R	ST90ORE_a12_4A_1	PDA	22°C	11_dpi	1	12	11.3673	87.9961
Oregon.R	ST90ORE_a12_4A_1	PDA	22°C	11_dpi	2	4	16.628	97.0722
Oregon.R	ST90ORE_a12_4A_1	PDA	22°C	11_dpi	3	13	9.54592	83.5439
Oregon.R	ST90ORE_a12_4A_1	PDA	22°C	11_dpi	4	8	10.3153	90.4655
Oregon.R	ST90ORE_a12_4A_1	PDA	22°C	11_dpi	5	9	9.65211	82.334
Oregon.R	ST90ORE_a12_4A_1	PDA	15°C	11_dpi	1	18	3.83211	139.287
Oregon.R	ST90ORE_a12_4A_1	PDA	15°C	11_dpi	2	17	3.67282	141.882
Oregon.R	ST90ORE_a12_4A_1	PDA	15°C	11_dpi	3	14	3.901	141.869
Oregon.R	ST90ORE_a12_4A_1	PDA	15°C	11_dpi	4	13	3.76123	141.592
Oregon.R	ST90ORE_a12_4A_1	PDA	15°C	11_dpi	5	16	3.34956	143.433
Oregon.R	ST90ORE_a12_4A_1	0.05_azole	22°C	14_dpi	1	6	9.276	106.416
Oregon.R	ST90ORE_a12_4A_1	0.05_azole	22°C	14_dpi	2	10	8.237	102.94
Oregon.R	ST90ORE_a12_4A_1	0.05_azole	22°C	14_dpi	3	8	6.5295	98.1505
Oregon.R	ST90ORE_a12_4A_1	0.05_azole	22°C	14_dpi	4	10	7.1826	109.099
Oregon.R	ST90ORE_a12_4A_1	0.05_azole	22°C	14_dpi	5	6	5.93517	106.607
Oregon.R	ST90ORE_a12_4A_1	PDA	22°C	14_dpi	1	8	19.8094	66.5277
Oregon.R	ST90ORE_a12_4A_1	PDA	22°C	14_dpi	2	3	37.169	72.2657
Oregon.R	ST90ORE_a12_4A_1	PDA	22°C	14_dpi	3	11	17.5329	73.8445
Oregon.R	ST90ORE_a12_4A_1	PDA	22°C	14_dpi	4	6	22.2182	78.7685
Oregon.R	ST90ORE_a12_4A_1	PDA	22°C	14_dpi	5	3	15.6073	62.1113
Oregon.R	ST90ORE_a12_4A_1	PDA	15°C	14_dpi	1	12	9.24792	87.3293
Oregon.R	ST90ORE_a12_4A_1	PDA	15°C	14_dpi	2	15	8.84613	96.6771
Oregon.R	ST90ORE_a12_4A_1	PDA	15°C	14_dpi	3	6	8.13017	92.6727
Oregon.R	ST90ORE_a12_4A_1	PDA	15°C	14_dpi	4	11	8.57391	98.1156
Oregon.R	ST90ORE_a12_4A_1	PDA	15°C	14_dpi	5	14	7.0925	97.5103
Oregon.R	ST90ORE_a12_4A_1	0.05_azole	22°C	18_dpi	1	5	17.4082	78.424
Oregon.R	ST90ORE_a12_4A_1	0.05_azole	22°C	18_dpi	2	9	16.3948	80.0626
Oregon.R	ST90ORE_a12_4A_1	0.05_azole	22°C	18_dpi	3	9	14.1149	83.0868
Oregon.R	ST90ORE_a12_4A_1	0.05_azole	22°C	18_dpi	4	6	14.5315	92.9442
Oregon.R	ST90ORE_a12_4A_1	0.05_azole	22°C	18_dpi	5	3	12.9163	90.262
Oregon.R	ST90ORE_a12_4A_1	PDA	22°C	18_dpi	1	3	36.198	56.0163
Oregon.R	ST90ORE_a12_4A_1	PDA	22°C	18_dpi	2	4	59.979	60.597
Oregon.R	ST90ORE_a12_4A_1	PDA	22°C	18_dpi	3	10	43.5134	63.2057
Oregon.R	ST90ORE_a12_4A_1	PDA	22°C	18_dpi	4	2	41.235	59.6175
Oregon.R	ST90ORE_a12_4A_1	PDA	22°C	18_dpi	5	4	41.1148	55.0318
Oregon.R	ST90ORE_a12_4A_1	PDA	15°C	18_dpi	1	9	21.2331	79.9853
Oregon.R	ST90ORE_a12_4A_1	PDA	15°C	18_dpi	2	8	20.3897	74.0146
Oregon.R	ST90ORE_a12_4A_1	PDA	15°C	18_dpi	3	7	20.4854	74.0019
Oregon.R	ST90ORE_a12_4A_1	PDA	15°C	18_dpi	4	9	18.4168	73.897
Oregon.R	ST90ORE_a12_4A_1	PDA	15°C	18_dpi	5	7	14.7463	66.898
Oregon.R	ST90ORE_a12_4A_10	0.05_azole	22°C	8_dpi	1	0	NA	NA
Oregon.R	ST90ORE_a12_4A_10	0.05_azole	22°C	8_dpi	2	0	NA	NA
Oregon.R	ST90ORE_a12_4A_10	0.05_azole	22°C	8_dpi	3	0	NA	NA
Oregon.R	ST90ORE_a12_4A_10	0.05_azole	22°C	8_dpi	4	0	NA	NA
Oregon.R	ST90ORE_a12_4A_10	0.05_azole	22°C	8_dpi	5	0	NA	NA
Oregon.R	ST90ORE_a12_4A_10	PDA	22°C	8_dpi	1	4	4.23125	150.657
Oregon.R	ST90ORE_a12_4A_10	PDA	22°C	8_dpi	2	7	5.08	143.523
Oregon.R	ST90ORE_a12_4A_10	PDA	22°C	8_dpi	3	5	4.9136	142.308
Oregon.R	ST90ORE_a12_4A_10	PDA	22°C	8_dpi	4	2	2.1	152.412
Oregon.R	ST90ORE_a12_4A_10	PDA	22°C	8_dpi	5	8	5.05525	145.3
Oregon.R	ST90ORE_a12_4A_10	PDA	15°C	8_dpi	1	5	0.8294	160.662
Oregon.R	ST90ORE_a12_4A_10	PDA	15°C	8_dpi	2	7	0.931143	165.924
Oregon.R	ST90ORE_a12_4A_10	PDA	15°C	8_dpi	3	0	NA	NA
Oregon.R	ST90ORE_a12_4A_10	PDA	15°C	8_dpi	4	2	0.795	161.929
Oregon.R	ST90ORE_a12_4A_10	PDA	15°C	8_dpi	5	2	0.8795	156.502
Oregon.R	ST90ORE_a12_4A_10	0.05_azole	22°C	11_dpi	1	1	1.35	156.028
Oregon.R	ST90ORE_a12_4A_10	0.05_azole	22°C	11_dpi	2	0	NA	NA
Oregon.R	ST90ORE_a12_4A_10	0.05_azole	22°C	11_dpi	3	5	0.9954	164.623
Oregon.R	ST90ORE_a12_4A_10	0.05_azole	22°C	11_dpi	4	4	1.319	153.419
Oregon.R	ST90ORE_a12_4A_10	0.05_azole	22°C	11_dpi	5	1	1.944	152.455
Oregon.R	ST90ORE_a12_4A_10	PDA	22°C	11_dpi	1	4	16.782	111.687
Oregon.R	ST90ORE_a12_4A_10	PDA	22°C	11_dpi	2	7	18.8096	104.962
Oregon.R	ST90ORE_a12_4A_10	PDA	22°C	11_dpi	3	5	17.8846	97.8628
Oregon.R	ST90ORE_a12_4A_10	PDA	22°C	11_dpi	4	4	6.35675	114.451
Oregon.R	ST90ORE_a12_4A_10	PDA	22°C	11_dpi	5	8	19.1822	91.6744
Oregon.R	ST90ORE_a12_4A_10	PDA	15°C	11_dpi	1	10	4.4795	147.572
Oregon.R	ST90ORE_a12_4A_10	PDA	15°C	11_dpi	2	11	5.89427	150.651
Oregon.R	ST90ORE_a12_4A_10	PDA	15°C	11_dpi	3	3	2.33433	148.296
Oregon.R	ST90ORE_a12_4A_10	PDA	15°C	11_dpi	4	10	5.0544	151.376
Oregon.R	ST90ORE_a12_4A_10	PDA	15°C	11_dpi	5	11	4.42136	137.989
Oregon.R	ST90ORE_a12_4A_10	0.05_azole	22°C	14_dpi	1	6	4.68033	144.463
Oregon.R	ST90ORE_a12_4A_10	0.05_azole	22°C	14_dpi	2	0	NA	NA
Oregon.R	ST90ORE_a12_4A_10	0.05_azole	22°C	14_dpi	3	4	3.89475	157.592
Oregon.R	ST90ORE_a12_4A_10	0.05_azole	22°C	14_dpi	4	3	5.376	136.855
Oregon.R	ST90ORE_a12_4A_10	0.05_azole	22°C	14_dpi	5	1	7.606	141.232
Oregon.R	ST90ORE_a12_4A_10	PDA	22°C	14_dpi	1	3	41.9853	78.525
Oregon.R	ST90ORE_a12_4A_10	PDA	22°C	14_dpi	2	5	43.3338	78.1396
Oregon.R	ST90ORE_a12_4A_10	PDA	22°C	14_dpi	3	5	43.6016	74.4132
Oregon.R	ST90ORE_a12_4A_10	PDA	22°C	14_dpi	4	4	21.3612	75.0477
Oregon.R	ST90ORE_a12_4A_10	PDA	22°C	14_dpi	5	8	43.9366	64.8096
Oregon.R	ST90ORE_a12_4A_10	PDA	15°C	14_dpi	1	8	18.9685	135.949
Oregon.R	ST90ORE_a12_4A_10	PDA	15°C	14_dpi	2	9	19.669	136.94
Oregon.R	ST90ORE_a12_4A_10	PDA	15°C	14_dpi	3	4	6.589	131.906
Oregon.R	ST90ORE_a12_4A_10	PDA	15°C	14_dpi	4	8	19.8844	136.965
Oregon.R	ST90ORE_a12_4A_10	PDA	15°C	14_dpi	5	9	14.8769	134.491
Oregon.R	ST90ORE_a12_4A_10	0.05_azole	22°C	18_dpi	1	5	11.7922	104.458
Oregon.R	ST90ORE_a12_4A_10	0.05_azole	22°C	18_dpi	2	1	13.263	107.695
Oregon.R	ST90ORE_a12_4A_10	0.05_azole	22°C	18_dpi	3	4	13.0422	120.401
Oregon.R	ST90ORE_a12_4A_10	0.05_azole	22°C	18_dpi	4	3	12.232	113.599
Oregon.R	ST90ORE_a12_4A_10	0.05_azole	22°C	18_dpi	5	1	14.571	131.96
Oregon.R	ST90ORE_a12_4A_10	PDA	22°C	18_dpi	1	2	88.045	56.1505
Oregon.R	ST90ORE_a12_4A_10	PDA	22°C	18_dpi	2	5	85.5446	58.235
Oregon.R	ST90ORE_a12_4A_10	PDA	22°C	18_dpi	3	2	89.1375	53.233
Oregon.R	ST90ORE_a12_4A_10	PDA	22°C	18_dpi	4	3	55.3887	54.8303
Oregon.R	ST90ORE_a12_4A_10	PDA	22°C	18_dpi	5	4	90.2795	57.9258
Oregon.R	ST90ORE_a12_4A_10	PDA	15°C	18_dpi	1	8	50.6585	109.204
Oregon.R	ST90ORE_a12_4A_10	PDA	15°C	18_dpi	2	8	53.7251	109.288
Oregon.R	ST90ORE_a12_4A_10	PDA	15°C	18_dpi	3	8	21.1399	97.4223
Oregon.R	ST90ORE_a12_4A_10	PDA	15°C	18_dpi	4	8	54.6692	107.418
Oregon.R	ST90ORE_a12_4A_10	PDA	15°C	18_dpi	5	8	42.1424	103.791
Oregon.R	ST90ORE_a12_4A_11	0.05_azole	22°C	8_dpi	1	11	1.08873	128.382
Oregon.R	ST90ORE_a12_4A_11	0.05_azole	22°C	8_dpi	2	5	0.9758	122.966
Oregon.R	ST90ORE_a12_4A_11	0.05_azole	22°C	8_dpi	3	22	0.971636	128.985
Oregon.R	ST90ORE_a12_4A_11	0.05_azole	22°C	8_dpi	4	8	1.10725	129.876
Oregon.R	ST90ORE_a12_4A_11	0.05_azole	22°C	8_dpi	5	9	1.01889	121.119
Oregon.R	ST90ORE_a12_4A_11	PDA	22°C	8_dpi	1	16	8.57675	113.053
Oregon.R	ST90ORE_a12_4A_11	PDA	22°C	8_dpi	2	21	8.17629	111.074
Oregon.R	ST90ORE_a12_4A_11	PDA	22°C	8_dpi	3	13	10.8632	99.1498
Oregon.R	ST90ORE_a12_4A_11	PDA	22°C	8_dpi	4	17	8.98312	100.038
Oregon.R	ST90ORE_a12_4A_11	PDA	22°C	8_dpi	5	17	9.53053	108.277
Oregon.R	ST90ORE_a12_4A_11	PDA	15°C	8_dpi	1	7	0.999857	151.902
Oregon.R	ST90ORE_a12_4A_11	PDA	15°C	8_dpi	2	7	0.951857	151.711
Oregon.R	ST90ORE_a12_4A_11	PDA	15°C	8_dpi	3	6	0.791667	156.673
Oregon.R	ST90ORE_a12_4A_11	PDA	15°C	8_dpi	4	1	1.078	159.977
Oregon.R	ST90ORE_a12_4A_11	PDA	15°C	8_dpi	5	8	0.987375	141.335
Oregon.R	ST90ORE_a12_4A_11	0.05_azole	22°C	11_dpi	1	7	5.04157	86.2236
Oregon.R	ST90ORE_a12_4A_11	0.05_azole	22°C	11_dpi	2	7	3.42986	78.9386
Oregon.R	ST90ORE_a12_4A_11	0.05_azole	22°C	11_dpi	3	26	4.01496	65.2352
Oregon.R	ST90ORE_a12_4A_11	0.05_azole	22°C	11_dpi	4	9	5.08056	93.189
Oregon.R	ST90ORE_a12_4A_11	0.05_azole	22°C	11_dpi	5	9	4.42389	90.7058
Oregon.R	ST90ORE_a12_4A_11	PDA	22°C	11_dpi	1	12	29.7338	93.6134
Oregon.R	ST90ORE_a12_4A_11	PDA	22°C	11_dpi	2	10	31.457	83.5239
Oregon.R	ST90ORE_a12_4A_11	PDA	22°C	11_dpi	3	16	28.4263	70.6995
Oregon.R	ST90ORE_a12_4A_11	PDA	22°C	11_dpi	4	6	36.208	80.2265
Oregon.R	ST90ORE_a12_4A_11	PDA	22°C	11_dpi	5	13	32.2487	73.4958
Oregon.R	ST90ORE_a12_4A_11	PDA	15°C	11_dpi	1	17	6.96076	132.659
Oregon.R	ST90ORE_a12_4A_11	PDA	15°C	11_dpi	2	17	7.40871	137.672
Oregon.R	ST90ORE_a12_4A_11	PDA	15°C	11_dpi	3	21	5.07952	132.725
Oregon.R	ST90ORE_a12_4A_11	PDA	15°C	11_dpi	4	21	5.714	139.671
Oregon.R	ST90ORE_a12_4A_11	PDA	15°C	11_dpi	5	20	8.0989	120.891
Oregon.R	ST90ORE_a12_4A_11	0.05_azole	22°C	14_dpi	1	6	10.6015	90.3555
Oregon.R	ST90ORE_a12_4A_11	0.05_azole	22°C	14_dpi	2	4	8.69875	91.9655
Oregon.R	ST90ORE_a12_4A_11	0.05_azole	22°C	14_dpi	3	10	7.2735	57.8121
Oregon.R	ST90ORE_a12_4A_11	0.05_azole	22°C	14_dpi	4	6	11.4242	98.006
Oregon.R	ST90ORE_a12_4A_11	0.05_azole	22°C	14_dpi	5	7	8.03357	80.5243
Oregon.R	ST90ORE_a12_4A_11	PDA	22°C	14_dpi	1	9	64.9023	90.6484
Oregon.R	ST90ORE_a12_4A_11	PDA	22°C	14_dpi	2	3	71.3813	54.222
Oregon.R	ST90ORE_a12_4A_11	PDA	22°C	14_dpi	3	11	51.2165	54.9225
Oregon.R	ST90ORE_a12_4A_11	PDA	22°C	14_dpi	4	2	72.411	83.5705
Oregon.R	ST90ORE_a12_4A_11	PDA	22°C	14_dpi	5	6	57.9515	57.1422
Oregon.R	ST90ORE_a12_4A_11	PDA	15°C	14_dpi	1	15	15.2963	105.604
Oregon.R	ST90ORE_a12_4A_11	PDA	15°C	14_dpi	2	12	18.215	114.209
Oregon.R	ST90ORE_a12_4A_11	PDA	15°C	14_dpi	3	18	13.0654	98.3121
Oregon.R	ST90ORE_a12_4A_11	PDA	15°C	14_dpi	4	17	16.6136	107.972
Oregon.R	ST90ORE_a12_4A_11	PDA	15°C	14_dpi	5	9	21.8992	85.0738
Oregon.R	ST90ORE_a12_4A_11	0.05_azole	22°C	18_dpi	1	7	20.0494	70.9729
Oregon.R	ST90ORE_a12_4A_11	0.05_azole	22°C	18_dpi	2	5	15.8728	79.7722
Oregon.R	ST90ORE_a12_4A_11	0.05_azole	22°C	18_dpi	3	9	14.992	65.8511
Oregon.R	ST90ORE_a12_4A_11	0.05_azole	22°C	18_dpi	4	6	20.4295	85.8337
Oregon.R	ST90ORE_a12_4A_11	0.05_azole	22°C	18_dpi	5	6	18.2123	76.0408
Oregon.R	ST90ORE_a12_4A_11	PDA	22°C	18_dpi	1	4	87.8983	77.2605
Oregon.R	ST90ORE_a12_4A_11	PDA	22°C	18_dpi	2	3	114.301	53.5293
Oregon.R	ST90ORE_a12_4A_11	PDA	22°C	18_dpi	3	9	81.6639	61.2826
Oregon.R	ST90ORE_a12_4A_11	PDA	22°C	18_dpi	4	0	NA	NA
Oregon.R	ST90ORE_a12_4A_11	PDA	22°C	18_dpi	5	4	100.525	66.125
Oregon.R	ST90ORE_a12_4A_11	PDA	15°C	18_dpi	1	11	29.0825	71.6066
Oregon.R	ST90ORE_a12_4A_11	PDA	15°C	18_dpi	2	11	31.1073	82.7715
Oregon.R	ST90ORE_a12_4A_11	PDA	15°C	18_dpi	3	13	25.0476	73.2468
Oregon.R	ST90ORE_a12_4A_11	PDA	15°C	18_dpi	4	14	26.8863	80.7316
Oregon.R	ST90ORE_a12_4A_11	PDA	15°C	18_dpi	5	3	46.39	74.8553
Oregon.R	ST90ORE_a12_4A_2	0.05_azole	22°C	8_dpi	1	1	1.567	155.658
Oregon.R	ST90ORE_a12_4A_2	0.05_azole	22°C	8_dpi	2	0	NA	NA
Oregon.R	ST90ORE_a12_4A_2	0.05_azole	22°C	8_dpi	3	0	NA	NA
Oregon.R	ST90ORE_a12_4A_2	0.05_azole	22°C	8_dpi	4	0	NA	NA
Oregon.R	ST90ORE_a12_4A_2	0.05_azole	22°C	8_dpi	5	0	NA	NA
Oregon.R	ST90ORE_a12_4A_2	PDA	22°C	8_dpi	1	0	NA	NA
Oregon.R	ST90ORE_a12_4A_2	PDA	22°C	8_dpi	2	3	10.3383	94.729
Oregon.R	ST90ORE_a12_4A_2	PDA	22°C	8_dpi	3	3	9.69633	103.442
Oregon.R	ST90ORE_a12_4A_2	PDA	22°C	8_dpi	4	3	10.6687	104.72
Oregon.R	ST90ORE_a12_4A_2	PDA	22°C	8_dpi	5	7	10.0919	101.076
Oregon.R	ST90ORE_a12_4A_2	PDA	15°C	8_dpi	1	10	1.0584	152.517
Oregon.R	ST90ORE_a12_4A_2	PDA	15°C	8_dpi	2	15	1.31427	150.8
Oregon.R	ST90ORE_a12_4A_2	PDA	15°C	8_dpi	3	7	1.52	141.259
Oregon.R	ST90ORE_a12_4A_2	PDA	15°C	8_dpi	4	5	1.1862	141.899
Oregon.R	ST90ORE_a12_4A_2	PDA	15°C	8_dpi	5	2	0.9815	144.733
Oregon.R	ST90ORE_a12_4A_2	0.05_azole	22°C	11_dpi	1	7	3.69957	149.746
Oregon.R	ST90ORE_a12_4A_2	0.05_azole	22°C	11_dpi	2	1	2.177	152.297
Oregon.R	ST90ORE_a12_4A_2	0.05_azole	22°C	11_dpi	3	3	3.174	154.49
Oregon.R	ST90ORE_a12_4A_2	0.05_azole	22°C	11_dpi	4	2	1.274	152.998
Oregon.R	ST90ORE_a12_4A_2	0.05_azole	22°C	11_dpi	5	6	2.031	150.933
Oregon.R	ST90ORE_a12_4A_2	PDA	22°C	11_dpi	1	0	NA	NA
Oregon.R	ST90ORE_a12_4A_2	PDA	22°C	11_dpi	2	3	33.3637	74.0873
Oregon.R	ST90ORE_a12_4A_2	PDA	22°C	11_dpi	3	0	NA	NA
Oregon.R	ST90ORE_a12_4A_2	PDA	22°C	11_dpi	4	3	34.9277	78.3727
Oregon.R	ST90ORE_a12_4A_2	PDA	22°C	11_dpi	5	6	32.8652	77.5282
Oregon.R	ST90ORE_a12_4A_2	PDA	15°C	11_dpi	1	13	7.77438	120.175
Oregon.R	ST90ORE_a12_4A_2	PDA	15°C	11_dpi	2	14	8.397	111.145
Oregon.R	ST90ORE_a12_4A_2	PDA	15°C	11_dpi	3	12	8.54775	119.453
Oregon.R	ST90ORE_a12_4A_2	PDA	15°C	11_dpi	4	12	7.63175	117.113
Oregon.R	ST90ORE_a12_4A_2	PDA	15°C	11_dpi	5	4	7.863	124.811
Oregon.R	ST90ORE_a12_4A_2	0.05_azole	22°C	14_dpi	1	4	10.3387	145.916
Oregon.R	ST90ORE_a12_4A_2	0.05_azole	22°C	14_dpi	2	1	8.658	142.679
Oregon.R	ST90ORE_a12_4A_2	0.05_azole	22°C	14_dpi	3	3	10.5243	152.815
Oregon.R	ST90ORE_a12_4A_2	0.05_azole	22°C	14_dpi	4	2	8.246	158.627
Oregon.R	ST90ORE_a12_4A_2	0.05_azole	22°C	14_dpi	5	4	9.7175	156.043
Oregon.R	ST90ORE_a12_4A_2	PDA	22°C	14_dpi	1	0	NA	NA
Oregon.R	ST90ORE_a12_4A_2	PDA	22°C	14_dpi	2	2	69.7385	73.229
Oregon.R	ST90ORE_a12_4A_2	PDA	22°C	14_dpi	3	1	56.111	62.328
Oregon.R	ST90ORE_a12_4A_2	PDA	22°C	14_dpi	4	3	66.4383	73.0167
Oregon.R	ST90ORE_a12_4A_2	PDA	22°C	14_dpi	5	7	63.1431	74.1681
Oregon.R	ST90ORE_a12_4A_2	PDA	15°C	14_dpi	1	9	21.4036	60.3773
Oregon.R	ST90ORE_a12_4A_2	PDA	15°C	14_dpi	2	9	20.6707	70.4939
Oregon.R	ST90ORE_a12_4A_2	PDA	15°C	14_dpi	3	13	21.6884	65.3034
Oregon.R	ST90ORE_a12_4A_2	PDA	15°C	14_dpi	4	13	18.0528	73.3739
Oregon.R	ST90ORE_a12_4A_2	PDA	15°C	14_dpi	5	5	20.224	88.2042
Oregon.R	ST90ORE_a12_4A_2	0.05_azole	22°C	18_dpi	1	0	NA	NA
Oregon.R	ST90ORE_a12_4A_2	0.05_azole	22°C	18_dpi	2	1	19.1	126.047
Oregon.R	ST90ORE_a12_4A_2	0.05_azole	22°C	18_dpi	3	2	20.3965	149.454
Oregon.R	ST90ORE_a12_4A_2	0.05_azole	22°C	18_dpi	4	0	NA	NA
Oregon.R	ST90ORE_a12_4A_2	0.05_azole	22°C	18_dpi	5	2	26.0845	143.511
Oregon.R	ST90ORE_a12_4A_2	PDA	22°C	18_dpi	1	0	NA	NA
Oregon.R	ST90ORE_a12_4A_2	PDA	22°C	18_dpi	2	1	134.379	61.807
Oregon.R	ST90ORE_a12_4A_2	PDA	22°C	18_dpi	3	1	113.458	71.892
Oregon.R	ST90ORE_a12_4A_2	PDA	22°C	18_dpi	4	3	129.313	77.9807
Oregon.R	ST90ORE_a12_4A_2	PDA	22°C	18_dpi	5	6	122.52	74.0197
Oregon.R	ST90ORE_a12_4A_2	PDA	15°C	18_dpi	1	9	41.9194	44.6114
Oregon.R	ST90ORE_a12_4A_2	PDA	15°C	18_dpi	2	5	43.79	73.0492
Oregon.R	ST90ORE_a12_4A_2	PDA	15°C	18_dpi	3	13	43.5427	45.3979
Oregon.R	ST90ORE_a12_4A_2	PDA	15°C	18_dpi	4	12	38.6114	52.3076
Oregon.R	ST90ORE_a12_4A_2	PDA	15°C	18_dpi	5	3	43.497	62.1907
Oregon.R	ST90ORE_a12_4A_4	0.05_azole	22°C	8_dpi	1	5	0.8774	151.126
Oregon.R	ST90ORE_a12_4A_4	0.05_azole	22°C	8_dpi	2	7	0.84	142.813
Oregon.R	ST90ORE_a12_4A_4	0.05_azole	22°C	8_dpi	3	3	0.752333	144.566
Oregon.R	ST90ORE_a12_4A_4	0.05_azole	22°C	8_dpi	4	1	0.723	145.082
Oregon.R	ST90ORE_a12_4A_4	0.05_azole	22°C	8_dpi	5	5	0.8404	145.922
Oregon.R	ST90ORE_a12_4A_4	PDA	22°C	8_dpi	1	14	2.99736	137.319
Oregon.R	ST90ORE_a12_4A_4	PDA	22°C	8_dpi	2	15	2.91427	134.758
Oregon.R	ST90ORE_a12_4A_4	PDA	22°C	8_dpi	3	22	2.96655	133.722
Oregon.R	ST90ORE_a12_4A_4	PDA	22°C	8_dpi	4	17	3.45818	139.305
Oregon.R	ST90ORE_a12_4A_4	PDA	22°C	8_dpi	5	21	2.9069	133.41
Oregon.R	ST90ORE_a12_4A_4	PDA	15°C	8_dpi	1	19	1.21747	151.805
Oregon.R	ST90ORE_a12_4A_4	PDA	15°C	8_dpi	2	10	1.3082	146.194
Oregon.R	ST90ORE_a12_4A_4	PDA	15°C	8_dpi	3	6	1.3635	155.107
Oregon.R	ST90ORE_a12_4A_4	PDA	15°C	8_dpi	4	11	1.139	150.795
Oregon.R	ST90ORE_a12_4A_4	PDA	15°C	8_dpi	5	19	0.884053	152.428
Oregon.R	ST90ORE_a12_4A_4	0.05_azole	22°C	11_dpi	1	13	4.44885	156.25
Oregon.R	ST90ORE_a12_4A_4	0.05_azole	22°C	11_dpi	2	13	4.91915	152.548
Oregon.R	ST90ORE_a12_4A_4	0.05_azole	22°C	11_dpi	3	22	5.01214	155.824
Oregon.R	ST90ORE_a12_4A_4	0.05_azole	22°C	11_dpi	4	16	4.85438	156.357
Oregon.R	ST90ORE_a12_4A_4	0.05_azole	22°C	11_dpi	5	14	4.82393	146.101
Oregon.R	ST90ORE_a12_4A_4	PDA	22°C	11_dpi	1	17	9.17688	79.2662
Oregon.R	ST90ORE_a12_4A_4	PDA	22°C	11_dpi	2	15	8.06687	73.3774
Oregon.R	ST90ORE_a12_4A_4	PDA	22°C	11_dpi	3	17	8.33235	82.7419
Oregon.R	ST90ORE_a12_4A_4	PDA	22°C	11_dpi	4	18	9.58272	78.5309
Oregon.R	ST90ORE_a12_4A_4	PDA	22°C	11_dpi	5	17	8.47729	79.6089
Oregon.R	ST90ORE_a12_4A_4	PDA	15°C	11_dpi	1	26	6.77796	137.618
Oregon.R	ST90ORE_a12_4A_4	PDA	15°C	11_dpi	2	19	6.98332	137.379
Oregon.R	ST90ORE_a12_4A_4	PDA	15°C	11_dpi	3	20	6.14875	137.477
Oregon.R	ST90ORE_a12_4A_4	PDA	15°C	11_dpi	4	16	5.28406	141.54
Oregon.R	ST90ORE_a12_4A_4	PDA	15°C	11_dpi	5	24	3.91375	140.467
Oregon.R	ST90ORE_a12_4A_4	0.05_azole	22°C	14_dpi	1	11	10.5887	145.898
Oregon.R	ST90ORE_a12_4A_4	0.05_azole	22°C	14_dpi	2	1	9.938	141.288
Oregon.R	ST90ORE_a12_4A_4	0.05_azole	22°C	14_dpi	3	5	12.2512	141.134
Oregon.R	ST90ORE_a12_4A_4	0.05_azole	22°C	14_dpi	4	2	12.43	143.902
Oregon.R	ST90ORE_a12_4A_4	0.05_azole	22°C	14_dpi	5	5	6.7816	134.323
Oregon.R	ST90ORE_a12_4A_4	PDA	22°C	14_dpi	1	13	25.8413	80.1206
Oregon.R	ST90ORE_a12_4A_4	PDA	22°C	14_dpi	2	9	23.2928	77.66
Oregon.R	ST90ORE_a12_4A_4	PDA	22°C	14_dpi	3	11	24.6189	93.1314
Oregon.R	ST90ORE_a12_4A_4	PDA	22°C	14_dpi	4	11	24.5232	87.733
Oregon.R	ST90ORE_a12_4A_4	PDA	22°C	14_dpi	5	7	22.0936	85.3681
Oregon.R	ST90ORE_a12_4A_4	PDA	15°C	14_dpi	1	23	13.217	110.756
Oregon.R	ST90ORE_a12_4A_4	PDA	15°C	14_dpi	2	18	13.8046	124.734
Oregon.R	ST90ORE_a12_4A_4	PDA	15°C	14_dpi	3	13	11.6242	124.324
Oregon.R	ST90ORE_a12_4A_4	PDA	15°C	14_dpi	4	15	12.2168	125.066
Oregon.R	ST90ORE_a12_4A_4	PDA	15°C	14_dpi	5	18	8.98194	120.456
Oregon.R	ST90ORE_a12_4A_4	0.05_azole	22°C	18_dpi	1	1	16.218	129.105
Oregon.R	ST90ORE_a12_4A_4	0.05_azole	22°C	18_dpi	2	1	24.797	112.11
Oregon.R	ST90ORE_a12_4A_4	0.05_azole	22°C	18_dpi	3	0	NA	NA
Oregon.R	ST90ORE_a12_4A_4	0.05_azole	22°C	18_dpi	4	6	23.9102	119.754
Oregon.R	ST90ORE_a12_4A_4	0.05_azole	22°C	18_dpi	5	0	NA	NA
Oregon.R	ST90ORE_a12_4A_4	PDA	22°C	18_dpi	1	1	81.421	79.78
Oregon.R	ST90ORE_a12_4A_4	PDA	22°C	18_dpi	2	1	59.453	72.272
Oregon.R	ST90ORE_a12_4A_4	PDA	22°C	18_dpi	3	0	NA	NA
Oregon.R	ST90ORE_a12_4A_4	PDA	22°C	18_dpi	4	3	64.905	77.7683
Oregon.R	ST90ORE_a12_4A_4	PDA	22°C	18_dpi	5	7	52.7626	67.7
Oregon.R	ST90ORE_a12_4A_4	PDA	15°C	18_dpi	1	0	NA	NA
Oregon.R	ST90ORE_a12_4A_4	PDA	15°C	18_dpi	2	3	26.7823	90.09
Oregon.R	ST90ORE_a12_4A_4	PDA	15°C	18_dpi	3	0	NA	NA
Oregon.R	ST90ORE_a12_4A_4	PDA	15°C	18_dpi	4	2	25.8035	81.0145
Oregon.R	ST90ORE_a12_4A_4	PDA	15°C	18_dpi	5	1	12.904	96.107
Oregon.R	ST90ORE_a12_4A_5	0.05_azole	22°C	8_dpi	1	0	NA	NA
Oregon.R	ST90ORE_a12_4A_5	0.05_azole	22°C	8_dpi	2	0	NA	NA
Oregon.R	ST90ORE_a12_4A_5	0.05_azole	22°C	8_dpi	3	0	NA	NA
Oregon.R	ST90ORE_a12_4A_5	0.05_azole	22°C	8_dpi	4	0	NA	NA
Oregon.R	ST90ORE_a12_4A_5	0.05_azole	22°C	8_dpi	5	0	NA	NA
Oregon.R	ST90ORE_a12_4A_5	PDA	22°C	8_dpi	1	2	6.7165	129.852
Oregon.R	ST90ORE_a12_4A_5	PDA	22°C	8_dpi	2	0	NA	NA
Oregon.R	ST90ORE_a12_4A_5	PDA	22°C	8_dpi	3	3	8.33933	125.762
Oregon.R	ST90ORE_a12_4A_5	PDA	22°C	8_dpi	4	2	7.6165	125.234
Oregon.R	ST90ORE_a12_4A_5	PDA	22°C	8_dpi	5	3	6.53667	129.767
Oregon.R	ST90ORE_a12_4A_5	PDA	15°C	8_dpi	1	0	NA	NA
Oregon.R	ST90ORE_a12_4A_5	PDA	15°C	8_dpi	2	2	1.3175	147.229
Oregon.R	ST90ORE_a12_4A_5	PDA	15°C	8_dpi	3	3	1.462	146.768
Oregon.R	ST90ORE_a12_4A_5	PDA	15°C	8_dpi	4	2	1.0035	143.466
Oregon.R	ST90ORE_a12_4A_5	PDA	15°C	8_dpi	5	4	0.99325	150.001
Oregon.R	ST90ORE_a12_4A_5	0.05_azole	22°C	11_dpi	1	0	NA	NA
Oregon.R	ST90ORE_a12_4A_5	0.05_azole	22°C	11_dpi	2	0	NA	NA
Oregon.R	ST90ORE_a12_4A_5	0.05_azole	22°C	11_dpi	3	0	NA	NA
Oregon.R	ST90ORE_a12_4A_5	0.05_azole	22°C	11_dpi	4	0	NA	NA
Oregon.R	ST90ORE_a12_4A_5	0.05_azole	22°C	11_dpi	5	0	NA	NA
Oregon.R	ST90ORE_a12_4A_5	PDA	22°C	11_dpi	1	2	28.657	119.159
Oregon.R	ST90ORE_a12_4A_5	PDA	22°C	11_dpi	2	0	NA	NA
Oregon.R	ST90ORE_a12_4A_5	PDA	22°C	11_dpi	3	3	34.8533	90.8237
Oregon.R	ST90ORE_a12_4A_5	PDA	22°C	11_dpi	4	2	33.871	93.504
Oregon.R	ST90ORE_a12_4A_5	PDA	22°C	11_dpi	5	4	29.387	104.725
Oregon.R	ST90ORE_a12_4A_5	PDA	15°C	11_dpi	1	2	6.8765	143.903
Oregon.R	ST90ORE_a12_4A_5	PDA	15°C	11_dpi	2	5	7.4744	142.651
Oregon.R	ST90ORE_a12_4A_5	PDA	15°C	11_dpi	3	4	9.12275	145.499
Oregon.R	ST90ORE_a12_4A_5	PDA	15°C	11_dpi	4	10	7.1813	140.572
Oregon.R	ST90ORE_a12_4A_5	PDA	15°C	11_dpi	5	7	8.20229	141.381
Oregon.R	ST90ORE_a12_4A_5	0.05_azole	22°C	14_dpi	1	0	NA	NA
Oregon.R	ST90ORE_a12_4A_5	0.05_azole	22°C	14_dpi	2	1	5.996	143.174
Oregon.R	ST90ORE_a12_4A_5	0.05_azole	22°C	14_dpi	3	0	NA	NA
Oregon.R	ST90ORE_a12_4A_5	0.05_azole	22°C	14_dpi	4	0	NA	NA
Oregon.R	ST90ORE_a12_4A_5	0.05_azole	22°C	14_dpi	5	0	NA	NA
Oregon.R	ST90ORE_a12_4A_5	PDA	22°C	14_dpi	1	2	64.5505	82.6085
Oregon.R	ST90ORE_a12_4A_5	PDA	22°C	14_dpi	2	0	NA	NA
Oregon.R	ST90ORE_a12_4A_5	PDA	22°C	14_dpi	3	1	76.075	68.089
Oregon.R	ST90ORE_a12_4A_5	PDA	22°C	14_dpi	4	2	81.286	64.9015
Oregon.R	ST90ORE_a12_4A_5	PDA	22°C	14_dpi	5	4	62.8528	78.3895
Oregon.R	ST90ORE_a12_4A_5	PDA	15°C	14_dpi	1	2	21.88	124.854
Oregon.R	ST90ORE_a12_4A_5	PDA	15°C	14_dpi	2	5	20.5274	127.377
Oregon.R	ST90ORE_a12_4A_5	PDA	15°C	14_dpi	3	4	25.727	130.559
Oregon.R	ST90ORE_a12_4A_5	PDA	15°C	14_dpi	4	10	19.5128	126.392
Oregon.R	ST90ORE_a12_4A_5	PDA	15°C	14_dpi	5	4	20.9468	125.6
Oregon.R	ST90ORE_a12_4A_5	0.05_azole	22°C	18_dpi	1	0	NA	NA
Oregon.R	ST90ORE_a12_4A_5	0.05_azole	22°C	18_dpi	2	1	12.549	138.089
Oregon.R	ST90ORE_a12_4A_5	0.05_azole	22°C	18_dpi	3	0	NA	NA
Oregon.R	ST90ORE_a12_4A_5	0.05_azole	22°C	18_dpi	4	0	NA	NA
Oregon.R	ST90ORE_a12_4A_5	0.05_azole	22°C	18_dpi	5	0	NA	NA
Oregon.R	ST90ORE_a12_4A_5	PDA	22°C	18_dpi	1	2	148.715	56.54
Oregon.R	ST90ORE_a12_4A_5	PDA	22°C	18_dpi	2	0	NA	NA
Oregon.R	ST90ORE_a12_4A_5	PDA	22°C	18_dpi	3	1	157.767	63.422
Oregon.R	ST90ORE_a12_4A_5	PDA	22°C	18_dpi	4	2	170.266	59.7455
Oregon.R	ST90ORE_a12_4A_5	PDA	22°C	18_dpi	5	2	135.664	65.021
Oregon.R	ST90ORE_a12_4A_5	PDA	15°C	18_dpi	1	1	64.134	104.26
Oregon.R	ST90ORE_a12_4A_5	PDA	15°C	18_dpi	2	1	39.052	90.189
Oregon.R	ST90ORE_a12_4A_5	PDA	15°C	18_dpi	3	0	NA	NA
Oregon.R	ST90ORE_a12_4A_5	PDA	15°C	18_dpi	4	9	41.5429	86.5663
Oregon.R	ST90ORE_a12_4A_5	PDA	15°C	18_dpi	5	2	49.428	93.687
Oregon.R	ST90ORE_a12_4A_6	0.05_azole	22°C	8_dpi	1	0	NA	NA
Oregon.R	ST90ORE_a12_4A_6	0.05_azole	22°C	8_dpi	2	0	NA	NA
Oregon.R	ST90ORE_a12_4A_6	0.05_azole	22°C	8_dpi	3	0	NA	NA
Oregon.R	ST90ORE_a12_4A_6	0.05_azole	22°C	8_dpi	4	0	NA	NA
Oregon.R	ST90ORE_a12_4A_6	0.05_azole	22°C	8_dpi	5	0	NA	NA
Oregon.R	ST90ORE_a12_4A_6	PDA	22°C	8_dpi	1	8	6.87437	91.869
Oregon.R	ST90ORE_a12_4A_6	PDA	22°C	8_dpi	2	5	7.7912	85.1016
Oregon.R	ST90ORE_a12_4A_6	PDA	22°C	8_dpi	3	5	7.6906	82.0342
Oregon.R	ST90ORE_a12_4A_6	PDA	22°C	8_dpi	4	5	3.0004	129.391
Oregon.R	ST90ORE_a12_4A_6	PDA	22°C	8_dpi	5	14	6.18057	102.11
Oregon.R	ST90ORE_a12_4A_6	PDA	15°C	8_dpi	1	0	NA	NA
Oregon.R	ST90ORE_a12_4A_6	PDA	15°C	8_dpi	2	0	NA	NA
Oregon.R	ST90ORE_a12_4A_6	PDA	15°C	8_dpi	3	3	1.08967	150.37
Oregon.R	ST90ORE_a12_4A_6	PDA	15°C	8_dpi	4	2	0.7845	154.951
Oregon.R	ST90ORE_a12_4A_6	PDA	15°C	8_dpi	5	1	0.8	148.6
Oregon.R	ST90ORE_a12_4A_6	0.05_azole	22°C	11_dpi	1	4	1.98275	154.518
Oregon.R	ST90ORE_a12_4A_6	0.05_azole	22°C	11_dpi	2	1	2.162	149.929
Oregon.R	ST90ORE_a12_4A_6	0.05_azole	22°C	11_dpi	3	2	2.1405	141.859
Oregon.R	ST90ORE_a12_4A_6	0.05_azole	22°C	11_dpi	4	1	1.333	145.709
Oregon.R	ST90ORE_a12_4A_6	0.05_azole	22°C	11_dpi	5	4	1.41725	146.963
Oregon.R	ST90ORE_a12_4A_6	PDA	22°C	11_dpi	1	8	25.0034	65.7949
Oregon.R	ST90ORE_a12_4A_6	PDA	22°C	11_dpi	2	5	29.6328	59.3446
Oregon.R	ST90ORE_a12_4A_6	PDA	22°C	11_dpi	3	5	28.5976	63.1004
Oregon.R	ST90ORE_a12_4A_6	PDA	22°C	11_dpi	4	10	12.5385	85.8226
Oregon.R	ST90ORE_a12_4A_6	PDA	22°C	11_dpi	5	9	23.3179	75.7593
Oregon.R	ST90ORE_a12_4A_6	PDA	15°C	11_dpi	1	12	2.34142	153.054
Oregon.R	ST90ORE_a12_4A_6	PDA	15°C	11_dpi	2	7	3.304	154.251
Oregon.R	ST90ORE_a12_4A_6	PDA	15°C	11_dpi	3	8	4.77862	133.695
Oregon.R	ST90ORE_a12_4A_6	PDA	15°C	11_dpi	4	7	3.22214	146.676
Oregon.R	ST90ORE_a12_4A_6	PDA	15°C	11_dpi	5	6	3.64233	149.78
Oregon.R	ST90ORE_a12_4A_6	0.05_azole	22°C	14_dpi	1	8	10.5794	149.998
Oregon.R	ST90ORE_a12_4A_6	0.05_azole	22°C	14_dpi	2	7	9.99914	149.33
Oregon.R	ST90ORE_a12_4A_6	0.05_azole	22°C	14_dpi	3	5	10.5114	144.76
Oregon.R	ST90ORE_a12_4A_6	0.05_azole	22°C	14_dpi	4	4	10.0228	154.371
Oregon.R	ST90ORE_a12_4A_6	0.05_azole	22°C	14_dpi	5	8	10.6101	139.25
Oregon.R	ST90ORE_a12_4A_6	PDA	22°C	14_dpi	1	5	55.7008	70.494
Oregon.R	ST90ORE_a12_4A_6	PDA	22°C	14_dpi	2	5	65.1854	66.883
Oregon.R	ST90ORE_a12_4A_6	PDA	22°C	14_dpi	3	4	60.9693	71.6298
Oregon.R	ST90ORE_a12_4A_6	PDA	22°C	14_dpi	4	8	32.8544	77.9535
Oregon.R	ST90ORE_a12_4A_6	PDA	22°C	14_dpi	5	6	52.3133	68.606
Oregon.R	ST90ORE_a12_4A_6	PDA	15°C	14_dpi	1	7	7.07886	109.978
Oregon.R	ST90ORE_a12_4A_6	PDA	15°C	14_dpi	2	9	8.17411	99.6898
Oregon.R	ST90ORE_a12_4A_6	PDA	15°C	14_dpi	3	14	8.12743	92.7471
Oregon.R	ST90ORE_a12_4A_6	PDA	15°C	14_dpi	4	6	9	108.317
Oregon.R	ST90ORE_a12_4A_6	PDA	15°C	14_dpi	5	11	9.53991	108.429
Oregon.R	ST90ORE_a12_4A_6	0.05_azole	22°C	18_dpi	1	0	NA	NA
Oregon.R	ST90ORE_a12_4A_6	0.05_azole	22°C	18_dpi	2	3	20.722	128.52
Oregon.R	ST90ORE_a12_4A_6	0.05_azole	22°C	18_dpi	3	1	28.185	97.473
Oregon.R	ST90ORE_a12_4A_6	0.05_azole	22°C	18_dpi	4	2	19.2955	148.328
Oregon.R	ST90ORE_a12_4A_6	0.05_azole	22°C	18_dpi	5	2	27.179	106.964
Oregon.R	ST90ORE_a12_4A_6	PDA	22°C	18_dpi	1	3	90.4313	63.7777
Oregon.R	ST90ORE_a12_4A_6	PDA	22°C	18_dpi	2	5	122.067	70.3548
Oregon.R	ST90ORE_a12_4A_6	PDA	22°C	18_dpi	3	4	109.603	59.8723
Oregon.R	ST90ORE_a12_4A_6	PDA	22°C	18_dpi	4	5	68.662	61.2368
Oregon.R	ST90ORE_a12_4A_6	PDA	22°C	18_dpi	5	3	95.6807	60.0173
Oregon.R	ST90ORE_a12_4A_6	PDA	15°C	18_dpi	1	13	14.6995	68.8703
Oregon.R	ST90ORE_a12_4A_6	PDA	15°C	18_dpi	2	8	16.5205	71.1923
Oregon.R	ST90ORE_a12_4A_6	PDA	15°C	18_dpi	3	10	23.9527	76.255
Oregon.R	ST90ORE_a12_4A_6	PDA	15°C	18_dpi	4	6	18.7717	78.9973
Oregon.R	ST90ORE_a12_4A_6	PDA	15°C	18_dpi	5	7	20.6304	86.2463
Oregon.R	ST90ORE_a12_4A_7	0.05_azole	22°C	8_dpi	1	4	2.2215	128.495
Oregon.R	ST90ORE_a12_4A_7	0.05_azole	22°C	8_dpi	2	3	2.94867	141.199
Oregon.R	ST90ORE_a12_4A_7	0.05_azole	22°C	8_dpi	3	0	NA	NA
Oregon.R	ST90ORE_a12_4A_7	0.05_azole	22°C	8_dpi	4	6	2.553	127.659
Oregon.R	ST90ORE_a12_4A_7	0.05_azole	22°C	8_dpi	5	4	2.93175	138.424
Oregon.R	ST90ORE_a12_4A_7	PDA	22°C	8_dpi	1	7	8.83629	137.659
Oregon.R	ST90ORE_a12_4A_7	PDA	22°C	8_dpi	2	8	7.10675	131.373
Oregon.R	ST90ORE_a12_4A_7	PDA	22°C	8_dpi	3	3	5.91433	136.12
Oregon.R	ST90ORE_a12_4A_7	PDA	22°C	8_dpi	4	7	6.70429	130.337
Oregon.R	ST90ORE_a12_4A_7	PDA	22°C	8_dpi	5	10	6.7913	130.856
Oregon.R	ST90ORE_a12_4A_7	PDA	15°C	8_dpi	1	2	1.412	153.585
Oregon.R	ST90ORE_a12_4A_7	PDA	15°C	8_dpi	2	3	1.03367	147.553
Oregon.R	ST90ORE_a12_4A_7	PDA	15°C	8_dpi	3	7	1.31343	153.515
Oregon.R	ST90ORE_a12_4A_7	PDA	15°C	8_dpi	4	8	1.06688	151.171
Oregon.R	ST90ORE_a12_4A_7	PDA	15°C	8_dpi	5	4	1.08125	150.87
Oregon.R	ST90ORE_a12_4A_7	0.05_azole	22°C	11_dpi	1	8	10.1077	138.522
Oregon.R	ST90ORE_a12_4A_7	0.05_azole	22°C	11_dpi	2	6	10.1963	141.111
Oregon.R	ST90ORE_a12_4A_7	0.05_azole	22°C	11_dpi	3	0	NA	NA
Oregon.R	ST90ORE_a12_4A_7	0.05_azole	22°C	11_dpi	4	6	11.26	108.781
Oregon.R	ST90ORE_a12_4A_7	0.05_azole	22°C	11_dpi	5	4	11.7022	129.992
Oregon.R	ST90ORE_a12_4A_7	PDA	22°C	11_dpi	1	6	45.0152	129.109
Oregon.R	ST90ORE_a12_4A_7	PDA	22°C	11_dpi	2	6	31.8892	106.931
Oregon.R	ST90ORE_a12_4A_7	PDA	22°C	11_dpi	3	1	12.835	72.945
Oregon.R	ST90ORE_a12_4A_7	PDA	22°C	11_dpi	4	3	27.0413	110.109
Oregon.R	ST90ORE_a12_4A_7	PDA	22°C	11_dpi	5	4	28.21	94.5152
Oregon.R	ST90ORE_a12_4A_7	PDA	15°C	11_dpi	1	0	NA	NA
Oregon.R	ST90ORE_a12_4A_7	PDA	15°C	11_dpi	2	9	7.092	140.969
Oregon.R	ST90ORE_a12_4A_7	PDA	15°C	11_dpi	3	12	7.04875	138.321
Oregon.R	ST90ORE_a12_4A_7	PDA	15°C	11_dpi	4	6	7.43617	138.594
Oregon.R	ST90ORE_a12_4A_7	PDA	15°C	11_dpi	5	7	5.158	137.91
Oregon.R	ST90ORE_a12_4A_7	0.05_azole	22°C	14_dpi	1	6	20.4542	132.046
Oregon.R	ST90ORE_a12_4A_7	0.05_azole	22°C	14_dpi	2	4	16.2542	160.263
Oregon.R	ST90ORE_a12_4A_7	0.05_azole	22°C	14_dpi	3	0	NA	NA
Oregon.R	ST90ORE_a12_4A_7	0.05_azole	22°C	14_dpi	4	5	24.1788	92.3218
Oregon.R	ST90ORE_a12_4A_7	0.05_azole	22°C	14_dpi	5	4	23.7135	113.914
Oregon.R	ST90ORE_a12_4A_7	PDA	22°C	14_dpi	1	3	98.8913	130.228
Oregon.R	ST90ORE_a12_4A_7	PDA	22°C	14_dpi	2	5	74.7436	81.9248
Oregon.R	ST90ORE_a12_4A_7	PDA	22°C	14_dpi	3	1	31.166	54.073
Oregon.R	ST90ORE_a12_4A_7	PDA	22°C	14_dpi	4	3	67.3897	97.0827
Oregon.R	ST90ORE_a12_4A_7	PDA	22°C	14_dpi	5	6	52.9142	73.375
Oregon.R	ST90ORE_a12_4A_7	PDA	15°C	14_dpi	1	3	22.3327	126.633
Oregon.R	ST90ORE_a12_4A_7	PDA	15°C	14_dpi	2	9	19.261	126.988
Oregon.R	ST90ORE_a12_4A_7	PDA	15°C	14_dpi	3	8	20.826	129.096
Oregon.R	ST90ORE_a12_4A_7	PDA	15°C	14_dpi	4	7	19.3516	126.407
Oregon.R	ST90ORE_a12_4A_7	PDA	15°C	14_dpi	5	6	15.7842	127.329
Oregon.R	ST90ORE_a12_4A_7	0.05_azole	22°C	18_dpi	1	3	45.8997	104.967
Oregon.R	ST90ORE_a12_4A_7	0.05_azole	22°C	18_dpi	2	5	38.8684	124.757
Oregon.R	ST90ORE_a12_4A_7	0.05_azole	22°C	18_dpi	3	0	NA	NA
Oregon.R	ST90ORE_a12_4A_7	0.05_azole	22°C	18_dpi	4	6	49.5088	75.5543
Oregon.R	ST90ORE_a12_4A_7	0.05_azole	22°C	18_dpi	5	3	58.5337	103.906
Oregon.R	ST90ORE_a12_4A_7	PDA	22°C	18_dpi	1	1	51.088	32.028
Oregon.R	ST90ORE_a12_4A_7	PDA	22°C	18_dpi	2	5	129.576	67.9056
Oregon.R	ST90ORE_a12_4A_7	PDA	22°C	18_dpi	3	1	67.524	41.865
Oregon.R	ST90ORE_a12_4A_7	PDA	22°C	18_dpi	4	3	102.648	67.5103
Oregon.R	ST90ORE_a12_4A_7	PDA	22°C	18_dpi	5	2	60.562	44.065
Oregon.R	ST90ORE_a12_4A_7	PDA	15°C	18_dpi	1	0	NA	NA
Oregon.R	ST90ORE_a12_4A_7	PDA	15°C	18_dpi	2	4	49.7668	108.275
Oregon.R	ST90ORE_a12_4A_7	PDA	15°C	18_dpi	3	7	47.8419	106.375
Oregon.R	ST90ORE_a12_4A_7	PDA	15°C	18_dpi	4	8	41.9899	88.5205
Oregon.R	ST90ORE_a12_4A_7	PDA	15°C	18_dpi	5	3	33.1477	91.2857
Oregon.S	ST90ORE_a15_2A_11	0.05_azole	22°C	8_dpi	1	0	NA	NA
Oregon.S	ST90ORE_a15_2A_11	0.05_azole	22°C	8_dpi	2	0	NA	NA
Oregon.S	ST90ORE_a15_2A_11	0.05_azole	22°C	8_dpi	3	0	NA	NA
Oregon.S	ST90ORE_a15_2A_11	0.05_azole	22°C	8_dpi	4	0	NA	NA
Oregon.S	ST90ORE_a15_2A_11	0.05_azole	22°C	8_dpi	5	0	NA	NA
Oregon.S	ST90ORE_a15_2A_11	PDA	22°C	8_dpi	1	0	NA	NA
Oregon.S	ST90ORE_a15_2A_11	PDA	22°C	8_dpi	2	8	8.32175	115.127
Oregon.S	ST90ORE_a15_2A_11	PDA	22°C	8_dpi	3	10	11.495	92.149
Oregon.S	ST90ORE_a15_2A_11	PDA	22°C	8_dpi	4	9	10.5297	105.373
Oregon.S	ST90ORE_a15_2A_11	PDA	22°C	8_dpi	5	15	10.0225	94.8939
Oregon.S	ST90ORE_a15_2A_11	PDA	15°C	8_dpi	1	10	1.0683	154.375
Oregon.S	ST90ORE_a15_2A_11	PDA	15°C	8_dpi	2	3	0.969333	155.099
Oregon.S	ST90ORE_a15_2A_11	PDA	15°C	8_dpi	3	7	1.11271	149.734
Oregon.S	ST90ORE_a15_2A_11	PDA	15°C	8_dpi	4	17	1.26824	147.232
Oregon.S	ST90ORE_a15_2A_11	PDA	15°C	8_dpi	5	5	1.403	138.743
Oregon.S	ST90ORE_a15_2A_11	0.05_azole	22°C	11_dpi	1	4	1.772	146.738
Oregon.S	ST90ORE_a15_2A_11	0.05_azole	22°C	11_dpi	2	7	0.958857	151.828
Oregon.S	ST90ORE_a15_2A_11	0.05_azole	22°C	11_dpi	3	6	1.18517	154.307
Oregon.S	ST90ORE_a15_2A_11	0.05_azole	22°C	11_dpi	4	3	1.14533	155.197
Oregon.S	ST90ORE_a15_2A_11	0.05_azole	22°C	11_dpi	5	2	1.0375	145.754
Oregon.S	ST90ORE_a15_2A_11	PDA	22°C	11_dpi	1	0	NA	NA
Oregon.S	ST90ORE_a15_2A_11	PDA	22°C	11_dpi	2	5	39.7974	77.0638
Oregon.S	ST90ORE_a15_2A_11	PDA	22°C	11_dpi	3	4	48.1112	100.121
Oregon.S	ST90ORE_a15_2A_11	PDA	22°C	11_dpi	4	6	47.6377	83.3105
Oregon.S	ST90ORE_a15_2A_11	PDA	22°C	11_dpi	5	5	42.7612	84.2594
Oregon.S	ST90ORE_a15_2A_11	PDA	15°C	11_dpi	1	11	6.151	142.658
Oregon.S	ST90ORE_a15_2A_11	PDA	15°C	11_dpi	2	7	6.47871	140.876
Oregon.S	ST90ORE_a15_2A_11	PDA	15°C	11_dpi	3	15	7.67107	133.866
Oregon.S	ST90ORE_a15_2A_11	PDA	15°C	11_dpi	4	25	6.3892	137.81
Oregon.S	ST90ORE_a15_2A_11	PDA	15°C	11_dpi	5	12	6.7195	133.023
Oregon.S	ST90ORE_a15_2A_11	0.05_azole	22°C	14_dpi	1	4	5.964	159.656
Oregon.S	ST90ORE_a15_2A_11	0.05_azole	22°C	14_dpi	2	3	3.553	163.416
Oregon.S	ST90ORE_a15_2A_11	0.05_azole	22°C	14_dpi	3	1	6.019	168.186
Oregon.S	ST90ORE_a15_2A_11	0.05_azole	22°C	14_dpi	4	3	4.80367	159.856
Oregon.S	ST90ORE_a15_2A_11	0.05_azole	22°C	14_dpi	5	2	3.9375	149.303
Oregon.S	ST90ORE_a15_2A_11	PDA	22°C	14_dpi	1	0	NA	NA
Oregon.S	ST90ORE_a15_2A_11	PDA	22°C	14_dpi	2	4	95.7378	91.478
Oregon.S	ST90ORE_a15_2A_11	PDA	22°C	14_dpi	3	4	106.18	96.1282
Oregon.S	ST90ORE_a15_2A_11	PDA	22°C	14_dpi	4	2	104.929	87.827
Oregon.S	ST90ORE_a15_2A_11	PDA	22°C	14_dpi	5	5	92.9384	78.5122
Oregon.S	ST90ORE_a15_2A_11	PDA	15°C	14_dpi	1	11	19.6865	98.8589
Oregon.S	ST90ORE_a15_2A_11	PDA	15°C	14_dpi	2	9	20.4938	95.512
Oregon.S	ST90ORE_a15_2A_11	PDA	15°C	14_dpi	3	12	21.6253	91.6879
Oregon.S	ST90ORE_a15_2A_11	PDA	15°C	14_dpi	4	15	16.742	113.059
Oregon.S	ST90ORE_a15_2A_11	PDA	15°C	14_dpi	5	11	17.2981	94.6349
Oregon.S	ST90ORE_a15_2A_11	0.05_azole	22°C	18_dpi	1	6	15.0013	160.979
Oregon.S	ST90ORE_a15_2A_11	0.05_azole	22°C	18_dpi	2	8	11.5962	152.661
Oregon.S	ST90ORE_a15_2A_11	0.05_azole	22°C	18_dpi	3	4	11.8492	156.24
Oregon.S	ST90ORE_a15_2A_11	0.05_azole	22°C	18_dpi	4	6	11.9372	155.625
Oregon.S	ST90ORE_a15_2A_11	0.05_azole	22°C	18_dpi	5	2	12.29	157.894
Oregon.S	ST90ORE_a15_2A_11	PDA	22°C	18_dpi	1	0	NA	NA
Oregon.S	ST90ORE_a15_2A_11	PDA	22°C	18_dpi	2	2	168.822	68.7235
Oregon.S	ST90ORE_a15_2A_11	PDA	22°C	18_dpi	3	4	202.076	82.83
Oregon.S	ST90ORE_a15_2A_11	PDA	22°C	18_dpi	4	0	NA	NA
Oregon.S	ST90ORE_a15_2A_11	PDA	22°C	18_dpi	5	1	197.316	70.905
Oregon.S	ST90ORE_a15_2A_11	PDA	15°C	18_dpi	1	3	42.5017	91.7653
Oregon.S	ST90ORE_a15_2A_11	PDA	15°C	18_dpi	2	2	71.8665	69.569
Oregon.S	ST90ORE_a15_2A_11	PDA	15°C	18_dpi	3	4	55.5917	55.8725
Oregon.S	ST90ORE_a15_2A_11	PDA	15°C	18_dpi	4	7	34.6726	68.652
Oregon.S	ST90ORE_a15_2A_11	PDA	15°C	18_dpi	5	4	46.506	67.3528
Oregon.S	ST90ORE_a15_2A_13	0.05_azole	22°C	8_dpi	1	0	NA	NA
Oregon.S	ST90ORE_a15_2A_13	0.05_azole	22°C	8_dpi	2	0	NA	NA
Oregon.S	ST90ORE_a15_2A_13	0.05_azole	22°C	8_dpi	3	0	NA	NA
Oregon.S	ST90ORE_a15_2A_13	0.05_azole	22°C	8_dpi	4	0	NA	NA
Oregon.S	ST90ORE_a15_2A_13	0.05_azole	22°C	8_dpi	5	0	NA	NA
Oregon.S	ST90ORE_a15_2A_13	PDA	22°C	8_dpi	1	1	5.796	121.957
Oregon.S	ST90ORE_a15_2A_13	PDA	22°C	8_dpi	2	2	6.339	118.51
Oregon.S	ST90ORE_a15_2A_13	PDA	22°C	8_dpi	3	1	7.2	103.19
Oregon.S	ST90ORE_a15_2A_13	PDA	22°C	8_dpi	4	3	8.15933	115.894
Oregon.S	ST90ORE_a15_2A_13	PDA	22°C	8_dpi	5	2	6.1805	113.646
Oregon.S	ST90ORE_a15_2A_13	PDA	15°C	8_dpi	1	1	0.724	155.386
Oregon.S	ST90ORE_a15_2A_13	PDA	15°C	8_dpi	2	0	NA	NA
Oregon.S	ST90ORE_a15_2A_13	PDA	15°C	8_dpi	3	1	1.235	143.244
Oregon.S	ST90ORE_a15_2A_13	PDA	15°C	8_dpi	4	1	0.757	153.35
Oregon.S	ST90ORE_a15_2A_13	PDA	15°C	8_dpi	5	2	1.321	143.29
Oregon.S	ST90ORE_a15_2A_13	0.05_azole	22°C	11_dpi	1	0	NA	NA
Oregon.S	ST90ORE_a15_2A_13	0.05_azole	22°C	11_dpi	2	0	NA	NA
Oregon.S	ST90ORE_a15_2A_13	0.05_azole	22°C	11_dpi	3	0	NA	NA
Oregon.S	ST90ORE_a15_2A_13	0.05_azole	22°C	11_dpi	4	0	NA	NA
Oregon.S	ST90ORE_a15_2A_13	0.05_azole	22°C	11_dpi	5	0	NA	NA
Oregon.S	ST90ORE_a15_2A_13	PDA	22°C	11_dpi	1	1	22.911	90.855
Oregon.S	ST90ORE_a15_2A_13	PDA	22°C	11_dpi	2	2	23.6335	93.691
Oregon.S	ST90ORE_a15_2A_13	PDA	22°C	11_dpi	3	1	20.159	88.695
Oregon.S	ST90ORE_a15_2A_13	PDA	22°C	11_dpi	4	4	28.6645	87.2705
Oregon.S	ST90ORE_a15_2A_13	PDA	22°C	11_dpi	5	2	20.7185	94.5235
Oregon.S	ST90ORE_a15_2A_13	PDA	15°C	11_dpi	1	2	3.85	145.45
Oregon.S	ST90ORE_a15_2A_13	PDA	15°C	11_dpi	2	0	NA	NA
Oregon.S	ST90ORE_a15_2A_13	PDA	15°C	11_dpi	3	3	5.713	132.738
Oregon.S	ST90ORE_a15_2A_13	PDA	15°C	11_dpi	4	3	4.64	145.192
Oregon.S	ST90ORE_a15_2A_13	PDA	15°C	11_dpi	5	5	7.7494	126.626
Oregon.S	ST90ORE_a15_2A_13	0.05_azole	22°C	14_dpi	1	0	NA	NA
Oregon.S	ST90ORE_a15_2A_13	0.05_azole	22°C	14_dpi	2	0	NA	NA
Oregon.S	ST90ORE_a15_2A_13	0.05_azole	22°C	14_dpi	3	0	NA	NA
Oregon.S	ST90ORE_a15_2A_13	0.05_azole	22°C	14_dpi	4	1	4.251	155.975
Oregon.S	ST90ORE_a15_2A_13	0.05_azole	22°C	14_dpi	5	0	NA	NA
Oregon.S	ST90ORE_a15_2A_13	PDA	22°C	14_dpi	1	0	NA	NA
Oregon.S	ST90ORE_a15_2A_13	PDA	22°C	14_dpi	2	2	59.5825	87.4215
Oregon.S	ST90ORE_a15_2A_13	PDA	22°C	14_dpi	3	1	42.934	89.801
Oregon.S	ST90ORE_a15_2A_13	PDA	22°C	14_dpi	4	0	NA	NA
Oregon.S	ST90ORE_a15_2A_13	PDA	22°C	14_dpi	5	0	NA	NA
Oregon.S	ST90ORE_a15_2A_13	PDA	15°C	14_dpi	1	3	16.178	125.865
Oregon.S	ST90ORE_a15_2A_13	PDA	15°C	14_dpi	2	1	21.73	124.299
Oregon.S	ST90ORE_a15_2A_13	PDA	15°C	14_dpi	3	3	20.1423	110.08
Oregon.S	ST90ORE_a15_2A_13	PDA	15°C	14_dpi	4	3	14.3567	124.856
Oregon.S	ST90ORE_a15_2A_13	PDA	15°C	14_dpi	5	3	20.015	113.577
Oregon.S	ST90ORE_a15_2A_13	0.05_azole	22°C	18_dpi	1	0	NA	NA
Oregon.S	ST90ORE_a15_2A_13	0.05_azole	22°C	18_dpi	2	1	3.169	156.448
Oregon.S	ST90ORE_a15_2A_13	0.05_azole	22°C	18_dpi	3	0	NA	NA
Oregon.S	ST90ORE_a15_2A_13	0.05_azole	22°C	18_dpi	4	0	NA	NA
Oregon.S	ST90ORE_a15_2A_13	0.05_azole	22°C	18_dpi	5	0	NA	NA
Oregon.S	ST90ORE_a15_2A_13	PDA	22°C	18_dpi	1	0	NA	NA
Oregon.S	ST90ORE_a15_2A_13	PDA	22°C	18_dpi	2	2	103.519	73.6275
Oregon.S	ST90ORE_a15_2A_13	PDA	22°C	18_dpi	3	1	71.669	74.346
Oregon.S	ST90ORE_a15_2A_13	PDA	22°C	18_dpi	4	1	107.27	72.111
Oregon.S	ST90ORE_a15_2A_13	PDA	22°C	18_dpi	5	2	89.107	68.6525
Oregon.S	ST90ORE_a15_2A_13	PDA	15°C	18_dpi	1	3	32.9343	110.452
Oregon.S	ST90ORE_a15_2A_13	PDA	15°C	18_dpi	2	1	42.162	98.489
Oregon.S	ST90ORE_a15_2A_13	PDA	15°C	18_dpi	3	2	36.579	97.8115
Oregon.S	ST90ORE_a15_2A_13	PDA	15°C	18_dpi	4	2	32.3095	97.115
Oregon.S	ST90ORE_a15_2A_13	PDA	15°C	18_dpi	5	3	35.8877	90.373
Oregon.S	ST90ORE_a15_2A_14	0.05_azole	22°C	8_dpi	1	0	NA	NA
Oregon.S	ST90ORE_a15_2A_14	0.05_azole	22°C	8_dpi	2	0	NA	NA
Oregon.S	ST90ORE_a15_2A_14	0.05_azole	22°C	8_dpi	3	0	NA	NA
Oregon.S	ST90ORE_a15_2A_14	0.05_azole	22°C	8_dpi	4	0	NA	NA
Oregon.S	ST90ORE_a15_2A_14	0.05_azole	22°C	8_dpi	5	0	NA	NA
Oregon.S	ST90ORE_a15_2A_14	PDA	22°C	8_dpi	1	12	11.0455	92.5547
Oregon.S	ST90ORE_a15_2A_14	PDA	22°C	8_dpi	2	8	14.4586	94.0441
Oregon.S	ST90ORE_a15_2A_14	PDA	22°C	8_dpi	3	9	13.302	97.302
Oregon.S	ST90ORE_a15_2A_14	PDA	22°C	8_dpi	4	12	10.4224	99.3568
Oregon.S	ST90ORE_a15_2A_14	PDA	22°C	8_dpi	5	18	11.5574	94.1134
Oregon.S	ST90ORE_a15_2A_14	PDA	15°C	8_dpi	1	13	2.05523	140.232
Oregon.S	ST90ORE_a15_2A_14	PDA	15°C	8_dpi	2	12	2.42633	134.028
Oregon.S	ST90ORE_a15_2A_14	PDA	15°C	8_dpi	3	13	3.08123	133.277
Oregon.S	ST90ORE_a15_2A_14	PDA	15°C	8_dpi	4	13	2.69985	136.074
Oregon.S	ST90ORE_a15_2A_14	PDA	15°C	8_dpi	5	13	2.29285	128.536
Oregon.S	ST90ORE_a15_2A_14	0.05_azole	22°C	11_dpi	1	5	0.7396	157.048
Oregon.S	ST90ORE_a15_2A_14	0.05_azole	22°C	11_dpi	2	4	0.80825	157.145
Oregon.S	ST90ORE_a15_2A_14	0.05_azole	22°C	11_dpi	3	6	1.137	156.707
Oregon.S	ST90ORE_a15_2A_14	0.05_azole	22°C	11_dpi	4	8	1.06325	150.701
Oregon.S	ST90ORE_a15_2A_14	0.05_azole	22°C	11_dpi	5	5	1.0132	153.788
Oregon.S	ST90ORE_a15_2A_14	PDA	22°C	11_dpi	1	5	34.2114	98.1008
Oregon.S	ST90ORE_a15_2A_14	PDA	22°C	11_dpi	2	6	42.5078	81.6808
Oregon.S	ST90ORE_a15_2A_14	PDA	22°C	11_dpi	3	7	42.6009	87.4427
Oregon.S	ST90ORE_a15_2A_14	PDA	22°C	11_dpi	4	13	32.2961	87.8283
Oregon.S	ST90ORE_a15_2A_14	PDA	22°C	11_dpi	5	13	34.3328	82.1845
Oregon.S	ST90ORE_a15_2A_14	PDA	15°C	11_dpi	1	15	13.9043	80.9714
Oregon.S	ST90ORE_a15_2A_14	PDA	15°C	11_dpi	2	17	14.7976	81.7345
Oregon.S	ST90ORE_a15_2A_14	PDA	15°C	11_dpi	3	11	17.4667	87.5198
Oregon.S	ST90ORE_a15_2A_14	PDA	15°C	11_dpi	4	11	15.4654	70.9645
Oregon.S	ST90ORE_a15_2A_14	PDA	15°C	11_dpi	5	0	NA	NA
Oregon.S	ST90ORE_a15_2A_14	0.05_azole	22°C	14_dpi	1	3	2.59233	141.073
Oregon.S	ST90ORE_a15_2A_14	0.05_azole	22°C	14_dpi	2	6	1.80583	141.065
Oregon.S	ST90ORE_a15_2A_14	0.05_azole	22°C	14_dpi	3	3	5.72667	118.066
Oregon.S	ST90ORE_a15_2A_14	0.05_azole	22°C	14_dpi	4	5	4.157	140.49
Oregon.S	ST90ORE_a15_2A_14	0.05_azole	22°C	14_dpi	5	2	3.253	121.172
Oregon.S	ST90ORE_a15_2A_14	PDA	22°C	14_dpi	1	5	66.5804	76.9334
Oregon.S	ST90ORE_a15_2A_14	PDA	22°C	14_dpi	2	3	86.056	67.318
Oregon.S	ST90ORE_a15_2A_14	PDA	22°C	14_dpi	3	4	86.2703	64.2622
Oregon.S	ST90ORE_a15_2A_14	PDA	22°C	14_dpi	4	8	67.4481	63.6422
Oregon.S	ST90ORE_a15_2A_14	PDA	22°C	14_dpi	5	7	59.7609	61.3183
Oregon.S	ST90ORE_a15_2A_14	PDA	15°C	14_dpi	1	13	28.5267	61.4975
Oregon.S	ST90ORE_a15_2A_14	PDA	15°C	14_dpi	2	17	31.381	64.8016
Oregon.S	ST90ORE_a15_2A_14	PDA	15°C	14_dpi	3	11	36.848	59.0755
Oregon.S	ST90ORE_a15_2A_14	PDA	15°C	14_dpi	4	6	35.2775	57.9088
Oregon.S	ST90ORE_a15_2A_14	PDA	15°C	14_dpi	5	0	NA	NA
Oregon.S	ST90ORE_a15_2A_14	0.05_azole	22°C	18_dpi	1	5	10.4212	108.604
Oregon.S	ST90ORE_a15_2A_14	0.05_azole	22°C	18_dpi	2	5	8.0322	112.09
Oregon.S	ST90ORE_a15_2A_14	0.05_azole	22°C	18_dpi	3	4	15.3733	113.904
Oregon.S	ST90ORE_a15_2A_14	0.05_azole	22°C	18_dpi	4	2	14.8565	118.299
Oregon.S	ST90ORE_a15_2A_14	0.05_azole	22°C	18_dpi	5	4	12.954	95.533
Oregon.S	ST90ORE_a15_2A_14	PDA	22°C	18_dpi	1	2	117.647	63.761
Oregon.S	ST90ORE_a15_2A_14	PDA	22°C	18_dpi	2	0	NA	NA
Oregon.S	ST90ORE_a15_2A_14	PDA	22°C	18_dpi	3	0	NA	NA
Oregon.S	ST90ORE_a15_2A_14	PDA	22°C	18_dpi	4	1	17.453	85.722
Oregon.S	ST90ORE_a15_2A_14	PDA	22°C	18_dpi	5	2	106.1	54.292
Oregon.S	ST90ORE_a15_2A_14	PDA	15°C	18_dpi	1	7	47.7937	65.5721
Oregon.S	ST90ORE_a15_2A_14	PDA	15°C	18_dpi	2	3	70.083	65.497
Oregon.S	ST90ORE_a15_2A_14	PDA	15°C	18_dpi	3	6	75.6957	54.6807
Oregon.S	ST90ORE_a15_2A_14	PDA	15°C	18_dpi	4	0	NA	NA
Oregon.S	ST90ORE_a15_2A_14	PDA	15°C	18_dpi	5	4	68.63	69.0048
Oregon.S	ST90ORE_a15_2A_15	0.05_azole	22°C	8_dpi	1	0	NA	NA
Oregon.S	ST90ORE_a15_2A_15	0.05_azole	22°C	8_dpi	2	0	NA	NA
Oregon.S	ST90ORE_a15_2A_15	0.05_azole	22°C	8_dpi	3	0	NA	NA
Oregon.S	ST90ORE_a15_2A_15	0.05_azole	22°C	8_dpi	4	0	NA	NA
Oregon.S	ST90ORE_a15_2A_15	0.05_azole	22°C	8_dpi	5	0	NA	NA
Oregon.S	ST90ORE_a15_2A_15	PDA	22°C	8_dpi	1	5	2.0662	143.738
Oregon.S	ST90ORE_a15_2A_15	PDA	22°C	8_dpi	2	4	1.57825	148.583
Oregon.S	ST90ORE_a15_2A_15	PDA	22°C	8_dpi	3	2	2.1285	148.871
Oregon.S	ST90ORE_a15_2A_15	PDA	22°C	8_dpi	4	5	1.8502	145.588
Oregon.S	ST90ORE_a15_2A_15	PDA	22°C	8_dpi	5	5	1.9784	153.764
Oregon.S	ST90ORE_a15_2A_15	PDA	15°C	8_dpi	1	1	0.739	152.555
Oregon.S	ST90ORE_a15_2A_15	PDA	15°C	8_dpi	2	1	0.711	152.643
Oregon.S	ST90ORE_a15_2A_15	PDA	15°C	8_dpi	3	1	0.86	149.671
Oregon.S	ST90ORE_a15_2A_15	PDA	15°C	8_dpi	4	0	NA	NA
Oregon.S	ST90ORE_a15_2A_15	PDA	15°C	8_dpi	5	1	0.787	151.308
Oregon.S	ST90ORE_a15_2A_15	0.05_azole	22°C	11_dpi	1	0	NA	NA
Oregon.S	ST90ORE_a15_2A_15	0.05_azole	22°C	11_dpi	2	0	NA	NA
Oregon.S	ST90ORE_a15_2A_15	0.05_azole	22°C	11_dpi	3	0	NA	NA
Oregon.S	ST90ORE_a15_2A_15	0.05_azole	22°C	11_dpi	4	0	NA	NA
Oregon.S	ST90ORE_a15_2A_15	0.05_azole	22°C	11_dpi	5	0	NA	NA
Oregon.S	ST90ORE_a15_2A_15	PDA	22°C	11_dpi	1	5	7.7898	87.95
Oregon.S	ST90ORE_a15_2A_15	PDA	22°C	11_dpi	2	2	7.8245	97.5015
Oregon.S	ST90ORE_a15_2A_15	PDA	22°C	11_dpi	3	0	NA	NA
Oregon.S	ST90ORE_a15_2A_15	PDA	22°C	11_dpi	4	5	8.5732	84.0826
Oregon.S	ST90ORE_a15_2A_15	PDA	22°C	11_dpi	5	2	8.2165	77.28
Oregon.S	ST90ORE_a15_2A_15	PDA	15°C	11_dpi	1	8	2.45312	144.303
Oregon.S	ST90ORE_a15_2A_15	PDA	15°C	11_dpi	2	4	2.4365	146.538
Oregon.S	ST90ORE_a15_2A_15	PDA	15°C	11_dpi	3	3	2.49633	147.037
Oregon.S	ST90ORE_a15_2A_15	PDA	15°C	11_dpi	4	5	2.209	152.44
Oregon.S	ST90ORE_a15_2A_15	PDA	15°C	11_dpi	5	5	2.972	145.605
Oregon.S	ST90ORE_a15_2A_15	0.05_azole	22°C	14_dpi	1	2	1.184	148.323
Oregon.S	ST90ORE_a15_2A_15	0.05_azole	22°C	14_dpi	2	1	3.211	157.271
Oregon.S	ST90ORE_a15_2A_15	0.05_azole	22°C	14_dpi	3	3	2.28933	155.292
Oregon.S	ST90ORE_a15_2A_15	0.05_azole	22°C	14_dpi	4	3	2.10067	150.391
Oregon.S	ST90ORE_a15_2A_15	0.05_azole	22°C	14_dpi	5	0	NA	NA
Oregon.S	ST90ORE_a15_2A_15	PDA	22°C	14_dpi	1	4	16.264	97.7982
Oregon.S	ST90ORE_a15_2A_15	PDA	22°C	14_dpi	2	2	13.3475	83.148
Oregon.S	ST90ORE_a15_2A_15	PDA	22°C	14_dpi	3	1	17.59	95.956
Oregon.S	ST90ORE_a15_2A_15	PDA	22°C	14_dpi	4	1	16.527	84.807
Oregon.S	ST90ORE_a15_2A_15	PDA	22°C	14_dpi	5	4	18.7057	96.245
Oregon.S	ST90ORE_a15_2A_15	PDA	15°C	14_dpi	1	6	7.25217	121.297
Oregon.S	ST90ORE_a15_2A_15	PDA	15°C	14_dpi	2	3	6.948	128.685
Oregon.S	ST90ORE_a15_2A_15	PDA	15°C	14_dpi	3	1	5.074	151.885
Oregon.S	ST90ORE_a15_2A_15	PDA	15°C	14_dpi	4	3	5.50667	136.093
Oregon.S	ST90ORE_a15_2A_15	PDA	15°C	14_dpi	5	2	10.791	121.575
Oregon.S	ST90ORE_a15_2A_15	0.05_azole	22°C	18_dpi	1	1	3.063	149.817
Oregon.S	ST90ORE_a15_2A_15	0.05_azole	22°C	18_dpi	2	1	2.845	141.812
Oregon.S	ST90ORE_a15_2A_15	0.05_azole	22°C	18_dpi	3	0	NA	NA
Oregon.S	ST90ORE_a15_2A_15	0.05_azole	22°C	18_dpi	4	2	6.195	153.325
Oregon.S	ST90ORE_a15_2A_15	0.05_azole	22°C	18_dpi	5	1	2.768	157.223
Oregon.S	ST90ORE_a15_2A_15	PDA	22°C	18_dpi	1	5	30.6112	76.424
Oregon.S	ST90ORE_a15_2A_15	PDA	22°C	18_dpi	2	3	30.1903	79.3053
Oregon.S	ST90ORE_a15_2A_15	PDA	22°C	18_dpi	3	2	34.963	79.3675
Oregon.S	ST90ORE_a15_2A_15	PDA	22°C	18_dpi	4	1	32.438	64.848
Oregon.S	ST90ORE_a15_2A_15	PDA	22°C	18_dpi	5	3	32.6463	88.346
Oregon.S	ST90ORE_a15_2A_15	PDA	15°C	18_dpi	1	4	15.0198	73.498
Oregon.S	ST90ORE_a15_2A_15	PDA	15°C	18_dpi	2	2	13.665	79.49
Oregon.S	ST90ORE_a15_2A_15	PDA	15°C	18_dpi	3	4	16.228	80.7895
Oregon.S	ST90ORE_a15_2A_15	PDA	15°C	18_dpi	4	3	13.1773	95.1513
Oregon.S	ST90ORE_a15_2A_15	PDA	15°C	18_dpi	5	3	17.6127	82.583
Oregon.S	ST90ORE_a15_2A_16	0.05_azole	22°C	8_dpi	1	0	NA	NA
Oregon.S	ST90ORE_a15_2A_16	0.05_azole	22°C	8_dpi	2	0	NA	NA
Oregon.S	ST90ORE_a15_2A_16	0.05_azole	22°C	8_dpi	3	0	NA	NA
Oregon.S	ST90ORE_a15_2A_16	0.05_azole	22°C	8_dpi	4	1	0.742	150.911
Oregon.S	ST90ORE_a15_2A_16	0.05_azole	22°C	8_dpi	5	0	NA	NA
Oregon.S	ST90ORE_a15_2A_16	PDA	22°C	8_dpi	1	14	7.46986	88.8126
Oregon.S	ST90ORE_a15_2A_16	PDA	22°C	8_dpi	2	14	7.43686	94.5114
Oregon.S	ST90ORE_a15_2A_16	PDA	22°C	8_dpi	3	14	7.65486	109.465
Oregon.S	ST90ORE_a15_2A_16	PDA	22°C	8_dpi	4	20	7.9461	97.9763
Oregon.S	ST90ORE_a15_2A_16	PDA	22°C	8_dpi	5	13	6.97	108.812
Oregon.S	ST90ORE_a15_2A_16	PDA	15°C	8_dpi	1	2	0.807	148.178
Oregon.S	ST90ORE_a15_2A_16	PDA	15°C	8_dpi	2	5	0.8992	139.552
Oregon.S	ST90ORE_a15_2A_16	PDA	15°C	8_dpi	3	11	0.922636	146.463
Oregon.S	ST90ORE_a15_2A_16	PDA	15°C	8_dpi	4	1	0.834	139.77
Oregon.S	ST90ORE_a15_2A_16	PDA	15°C	8_dpi	5	0	NA	NA
Oregon.S	ST90ORE_a15_2A_16	0.05_azole	22°C	11_dpi	1	13	3.66554	128.217
Oregon.S	ST90ORE_a15_2A_16	0.05_azole	22°C	11_dpi	2	7	3.485	108.848
Oregon.S	ST90ORE_a15_2A_16	0.05_azole	22°C	11_dpi	3	11	3.65073	124.851
Oregon.S	ST90ORE_a15_2A_16	0.05_azole	22°C	11_dpi	4	12	3.73492	123.505
Oregon.S	ST90ORE_a15_2A_16	0.05_azole	22°C	11_dpi	5	7	3.05771	99.1879
Oregon.S	ST90ORE_a15_2A_16	PDA	22°C	11_dpi	1	14	27.0815	65.2511
Oregon.S	ST90ORE_a15_2A_16	PDA	22°C	11_dpi	2	12	26.971	69.2927
Oregon.S	ST90ORE_a15_2A_16	PDA	22°C	11_dpi	3	11	27.0172	64.4525
Oregon.S	ST90ORE_a15_2A_16	PDA	22°C	11_dpi	4	18	26.4351	61.9668
Oregon.S	ST90ORE_a15_2A_16	PDA	22°C	11_dpi	5	11	26.5223	77.2576
Oregon.S	ST90ORE_a15_2A_16	PDA	15°C	11_dpi	1	5	7.88	140.294
Oregon.S	ST90ORE_a15_2A_16	PDA	15°C	11_dpi	2	11	11.1339	109.793
Oregon.S	ST90ORE_a15_2A_16	PDA	15°C	11_dpi	3	12	7.98675	125.27
Oregon.S	ST90ORE_a15_2A_16	PDA	15°C	11_dpi	4	10	6.692	130.726
Oregon.S	ST90ORE_a15_2A_16	PDA	15°C	11_dpi	5	10	5.7371	127.663
Oregon.S	ST90ORE_a15_2A_16	0.05_azole	22°C	14_dpi	1	8	10.1355	121.195
Oregon.S	ST90ORE_a15_2A_16	0.05_azole	22°C	14_dpi	2	8	8.79813	89.8386
Oregon.S	ST90ORE_a15_2A_16	0.05_azole	22°C	14_dpi	3	12	11.3801	120.493
Oregon.S	ST90ORE_a15_2A_16	0.05_azole	22°C	14_dpi	4	11	9.38009	113.844
Oregon.S	ST90ORE_a15_2A_16	0.05_azole	22°C	14_dpi	5	7	7.896	82.6403
Oregon.S	ST90ORE_a15_2A_16	PDA	22°C	14_dpi	1	7	50.6569	55.5727
Oregon.S	ST90ORE_a15_2A_16	PDA	22°C	14_dpi	2	12	46.2459	54.3293
Oregon.S	ST90ORE_a15_2A_16	PDA	22°C	14_dpi	3	11	51.0762	52.9375
Oregon.S	ST90ORE_a15_2A_16	PDA	22°C	14_dpi	4	10	47.8434	50.0088
Oregon.S	ST90ORE_a15_2A_16	PDA	22°C	14_dpi	5	9	51.2826	61.1262
Oregon.S	ST90ORE_a15_2A_16	PDA	15°C	14_dpi	1	5	23.1048	117.001
Oregon.S	ST90ORE_a15_2A_16	PDA	15°C	14_dpi	2	10	23.5466	67.7432
Oregon.S	ST90ORE_a15_2A_16	PDA	15°C	14_dpi	3	8	22.6623	84.936
Oregon.S	ST90ORE_a15_2A_16	PDA	15°C	14_dpi	4	11	18.7918	92.1745
Oregon.S	ST90ORE_a15_2A_16	PDA	15°C	14_dpi	5	10	16.3799	83.064
Oregon.S	ST90ORE_a15_2A_16	0.05_azole	22°C	18_dpi	1	6	20.8877	101.227
Oregon.S	ST90ORE_a15_2A_16	0.05_azole	22°C	18_dpi	2	2	13.311	108.655
Oregon.S	ST90ORE_a15_2A_16	0.05_azole	22°C	18_dpi	3	2	22.9065	100.666
Oregon.S	ST90ORE_a15_2A_16	0.05_azole	22°C	18_dpi	4	0	NA	NA
Oregon.S	ST90ORE_a15_2A_16	0.05_azole	22°C	18_dpi	5	3	18.5057	96.9403
Oregon.S	ST90ORE_a15_2A_16	PDA	22°C	18_dpi	1	3	92.91	48.3017
Oregon.S	ST90ORE_a15_2A_16	PDA	22°C	18_dpi	2	5	90.7136	58.1682
Oregon.S	ST90ORE_a15_2A_16	PDA	22°C	18_dpi	3	5	99.4552	50.825
Oregon.S	ST90ORE_a15_2A_16	PDA	22°C	18_dpi	4	5	86.3412	48.7932
Oregon.S	ST90ORE_a15_2A_16	PDA	22°C	18_dpi	5	1	90.866	45.148
Oregon.S	ST90ORE_a15_2A_16	PDA	15°C	18_dpi	1	5	53.7432	90.98
Oregon.S	ST90ORE_a15_2A_16	PDA	15°C	18_dpi	2	2	43.939	61.983
Oregon.S	ST90ORE_a15_2A_16	PDA	15°C	18_dpi	3	5	50.6522	71.3838
Oregon.S	ST90ORE_a15_2A_16	PDA	15°C	18_dpi	4	3	38.2413	65.9957
Oregon.S	ST90ORE_a15_2A_16	PDA	15°C	18_dpi	5	4	38.8207	63.041
Oregon.S	ST90ORE_a15_2A_20	0.05_azole	22°C	8_dpi	1	0	NA	NA
Oregon.S	ST90ORE_a15_2A_20	0.05_azole	22°C	8_dpi	2	0	NA	NA
Oregon.S	ST90ORE_a15_2A_20	0.05_azole	22°C	8_dpi	3	0	NA	NA
Oregon.S	ST90ORE_a15_2A_20	0.05_azole	22°C	8_dpi	4	0	NA	NA
Oregon.S	ST90ORE_a15_2A_20	0.05_azole	22°C	8_dpi	5	0	NA	NA
Oregon.S	ST90ORE_a15_2A_20	PDA	22°C	8_dpi	1	0	NA	NA
Oregon.S	ST90ORE_a15_2A_20	PDA	22°C	8_dpi	2	28	7.70096	87.7411
Oregon.S	ST90ORE_a15_2A_20	PDA	22°C	8_dpi	3	24	8.62387	76.9941
Oregon.S	ST90ORE_a15_2A_20	PDA	22°C	8_dpi	4	24	7.75396	81.2924
Oregon.S	ST90ORE_a15_2A_20	PDA	22°C	8_dpi	5	25	8.25732	84.5545
Oregon.S	ST90ORE_a15_2A_20	PDA	15°C	8_dpi	1	16	1.42669	150.774
Oregon.S	ST90ORE_a15_2A_20	PDA	15°C	8_dpi	2	19	1.068	158.686
Oregon.S	ST90ORE_a15_2A_20	PDA	15°C	8_dpi	3	15	1.14307	151.419
Oregon.S	ST90ORE_a15_2A_20	PDA	15°C	8_dpi	4	27	1.41241	148.471
Oregon.S	ST90ORE_a15_2A_20	PDA	15°C	8_dpi	5	15	1.16653	146.428
Oregon.S	ST90ORE_a15_2A_20	0.05_azole	22°C	11_dpi	1	0	NA	NA
Oregon.S	ST90ORE_a15_2A_20	0.05_azole	22°C	11_dpi	2	0	NA	NA
Oregon.S	ST90ORE_a15_2A_20	0.05_azole	22°C	11_dpi	3	0	NA	NA
Oregon.S	ST90ORE_a15_2A_20	0.05_azole	22°C	11_dpi	4	1	0.852	143.754
Oregon.S	ST90ORE_a15_2A_20	0.05_azole	22°C	11_dpi	5	3	0.949	143.294
Oregon.S	ST90ORE_a15_2A_20	PDA	22°C	11_dpi	1	0	NA	NA
Oregon.S	ST90ORE_a15_2A_20	PDA	22°C	11_dpi	2	15	22.1633	67.0771
Oregon.S	ST90ORE_a15_2A_20	PDA	22°C	11_dpi	3	22	23.293	73.2638
Oregon.S	ST90ORE_a15_2A_20	PDA	22°C	11_dpi	4	20	19.6208	86.629
Oregon.S	ST90ORE_a15_2A_20	PDA	22°C	11_dpi	5	14	23.5084	82.8211
Oregon.S	ST90ORE_a15_2A_20	PDA	15°C	11_dpi	1	28	5.44375	141.749
Oregon.S	ST90ORE_a15_2A_20	PDA	15°C	11_dpi	2	35	4.7244	136.159
Oregon.S	ST90ORE_a15_2A_20	PDA	15°C	11_dpi	3	28	4.19943	128.306
Oregon.S	ST90ORE_a15_2A_20	PDA	15°C	11_dpi	4	31	5.74687	123.363
Oregon.S	ST90ORE_a15_2A_20	PDA	15°C	11_dpi	5	37	4.71351	132.597
Oregon.S	ST90ORE_a15_2A_20	0.05_azole	22°C	14_dpi	1	0	NA	NA
Oregon.S	ST90ORE_a15_2A_20	0.05_azole	22°C	14_dpi	2	0	NA	NA
Oregon.S	ST90ORE_a15_2A_20	0.05_azole	22°C	14_dpi	3	0	NA	NA
Oregon.S	ST90ORE_a15_2A_20	0.05_azole	22°C	14_dpi	4	1	0.801	143.015
Oregon.S	ST90ORE_a15_2A_20	0.05_azole	22°C	14_dpi	5	2	5.117	158.916
Oregon.S	ST90ORE_a15_2A_20	PDA	22°C	14_dpi	1	0	NA	NA
Oregon.S	ST90ORE_a15_2A_20	PDA	22°C	14_dpi	2	12	39.4813	67.6431
Oregon.S	ST90ORE_a15_2A_20	PDA	22°C	14_dpi	3	19	38.3064	67.2101
Oregon.S	ST90ORE_a15_2A_20	PDA	22°C	14_dpi	4	12	30.0502	88.6214
Oregon.S	ST90ORE_a15_2A_20	PDA	22°C	14_dpi	5	10	34.3152	95.9241
Oregon.S	ST90ORE_a15_2A_20	PDA	15°C	14_dpi	1	26	10.5512	103.773
Oregon.S	ST90ORE_a15_2A_20	PDA	15°C	14_dpi	2	34	7.99674	93.4592
Oregon.S	ST90ORE_a15_2A_20	PDA	15°C	14_dpi	3	19	7.99763	89.4866
Oregon.S	ST90ORE_a15_2A_20	PDA	15°C	14_dpi	4	29	10.4959	93.3144
Oregon.S	ST90ORE_a15_2A_20	PDA	15°C	14_dpi	5	26	8.66515	105.05
Oregon.S	ST90ORE_a15_2A_20	0.05_azole	22°C	18_dpi	1	3	4.815	151.726
Oregon.S	ST90ORE_a15_2A_20	0.05_azole	22°C	18_dpi	2	1	6.805	158.593
Oregon.S	ST90ORE_a15_2A_20	0.05_azole	22°C	18_dpi	3	0	NA	NA
Oregon.S	ST90ORE_a15_2A_20	0.05_azole	22°C	18_dpi	4	2	6.063	160.892
Oregon.S	ST90ORE_a15_2A_20	0.05_azole	22°C	18_dpi	5	3	6.482	148.469
Oregon.S	ST90ORE_a15_2A_20	PDA	22°C	18_dpi	1	0	NA	NA
Oregon.S	ST90ORE_a15_2A_20	PDA	22°C	18_dpi	2	4	63.4075	56.3215
Oregon.S	ST90ORE_a15_2A_20	PDA	22°C	18_dpi	3	10	57.7456	56.7664
Oregon.S	ST90ORE_a15_2A_20	PDA	22°C	18_dpi	4	10	60.73	79.5924
Oregon.S	ST90ORE_a15_2A_20	PDA	22°C	18_dpi	5	5	41.9774	75.0226
Oregon.S	ST90ORE_a15_2A_20	PDA	15°C	18_dpi	1	21	16.1163	70.2886
Oregon.S	ST90ORE_a15_2A_20	PDA	15°C	18_dpi	2	28	11.2524	61.8163
Oregon.S	ST90ORE_a15_2A_20	PDA	15°C	18_dpi	3	16	11.1678	96.1553
Oregon.S	ST90ORE_a15_2A_20	PDA	15°C	18_dpi	4	21	16.0452	95.3787
Oregon.S	ST90ORE_a15_2A_20	PDA	15°C	18_dpi	5	20	13.4825	79.7592
Oregon.S	ST90ORE_a15_2A_6	0.05_azole	22°C	8_dpi	1	0	NA	NA
Oregon.S	ST90ORE_a15_2A_6	0.05_azole	22°C	8_dpi	2	0	NA	NA
Oregon.S	ST90ORE_a15_2A_6	0.05_azole	22°C	8_dpi	3	0	NA	NA
Oregon.S	ST90ORE_a15_2A_6	0.05_azole	22°C	8_dpi	4	0	NA	NA
Oregon.S	ST90ORE_a15_2A_6	0.05_azole	22°C	8_dpi	5	0	NA	NA
Oregon.S	ST90ORE_a15_2A_6	PDA	22°C	8_dpi	1	0	NA	NA
Oregon.S	ST90ORE_a15_2A_6	PDA	22°C	8_dpi	2	0	NA	NA
Oregon.S	ST90ORE_a15_2A_6	PDA	22°C	8_dpi	3	0	NA	NA
Oregon.S	ST90ORE_a15_2A_6	PDA	22°C	8_dpi	4	0	NA	NA
Oregon.S	ST90ORE_a15_2A_6	PDA	22°C	8_dpi	5	0	NA	NA
Oregon.S	ST90ORE_a15_2A_6	PDA	15°C	8_dpi	1	0	NA	NA
Oregon.S	ST90ORE_a15_2A_6	PDA	15°C	8_dpi	2	0	NA	NA
Oregon.S	ST90ORE_a15_2A_6	PDA	15°C	8_dpi	3	0	NA	NA
Oregon.S	ST90ORE_a15_2A_6	PDA	15°C	8_dpi	4	0	NA	NA
Oregon.S	ST90ORE_a15_2A_6	PDA	15°C	8_dpi	5	0	NA	NA
Oregon.S	ST90ORE_a15_2A_6	0.05_azole	22°C	11_dpi	1	0	NA	NA
Oregon.S	ST90ORE_a15_2A_6	0.05_azole	22°C	11_dpi	2	0	NA	NA
Oregon.S	ST90ORE_a15_2A_6	0.05_azole	22°C	11_dpi	3	0	NA	NA
Oregon.S	ST90ORE_a15_2A_6	0.05_azole	22°C	11_dpi	4	0	NA	NA
Oregon.S	ST90ORE_a15_2A_6	0.05_azole	22°C	11_dpi	5	0	NA	NA
Oregon.S	ST90ORE_a15_2A_6	PDA	22°C	11_dpi	1	0	NA	NA
Oregon.S	ST90ORE_a15_2A_6	PDA	22°C	11_dpi	2	0	NA	NA
Oregon.S	ST90ORE_a15_2A_6	PDA	22°C	11_dpi	3	0	NA	NA
Oregon.S	ST90ORE_a15_2A_6	PDA	22°C	11_dpi	4	0	NA	NA
Oregon.S	ST90ORE_a15_2A_6	PDA	22°C	11_dpi	5	0	NA	NA
Oregon.S	ST90ORE_a15_2A_6	PDA	15°C	11_dpi	1	0	NA	NA
Oregon.S	ST90ORE_a15_2A_6	PDA	15°C	11_dpi	2	0	NA	NA
Oregon.S	ST90ORE_a15_2A_6	PDA	15°C	11_dpi	3	0	NA	NA
Oregon.S	ST90ORE_a15_2A_6	PDA	15°C	11_dpi	4	0	NA	NA
Oregon.S	ST90ORE_a15_2A_6	PDA	15°C	11_dpi	5	0	NA	NA
Oregon.S	ST90ORE_a15_2A_6	0.05_azole	22°C	14_dpi	1	0	NA	NA
Oregon.S	ST90ORE_a15_2A_6	0.05_azole	22°C	14_dpi	2	0	NA	NA
Oregon.S	ST90ORE_a15_2A_6	0.05_azole	22°C	14_dpi	3	0	NA	NA
Oregon.S	ST90ORE_a15_2A_6	0.05_azole	22°C	14_dpi	4	0	NA	NA
Oregon.S	ST90ORE_a15_2A_6	0.05_azole	22°C	14_dpi	5	0	NA	NA
Oregon.S	ST90ORE_a15_2A_6	PDA	22°C	14_dpi	1	0	NA	NA
Oregon.S	ST90ORE_a15_2A_6	PDA	22°C	14_dpi	2	0	NA	NA
Oregon.S	ST90ORE_a15_2A_6	PDA	22°C	14_dpi	3	0	NA	NA
Oregon.S	ST90ORE_a15_2A_6	PDA	22°C	14_dpi	4	0	NA	NA
Oregon.S	ST90ORE_a15_2A_6	PDA	22°C	14_dpi	5	0	NA	NA
Oregon.S	ST90ORE_a15_2A_6	PDA	15°C	14_dpi	1	0	NA	NA
Oregon.S	ST90ORE_a15_2A_6	PDA	15°C	14_dpi	2	0	NA	NA
Oregon.S	ST90ORE_a15_2A_6	PDA	15°C	14_dpi	3	0	NA	NA
Oregon.S	ST90ORE_a15_2A_6	PDA	15°C	14_dpi	4	0	NA	NA
Oregon.S	ST90ORE_a15_2A_6	PDA	15°C	14_dpi	5	0	NA	NA
Oregon.S	ST90ORE_a15_2A_6	0.05_azole	22°C	18_dpi	1	0	NA	NA
Oregon.S	ST90ORE_a15_2A_6	0.05_azole	22°C	18_dpi	2	0	NA	NA
Oregon.S	ST90ORE_a15_2A_6	0.05_azole	22°C	18_dpi	3	0	NA	NA
Oregon.S	ST90ORE_a15_2A_6	0.05_azole	22°C	18_dpi	4	0	NA	NA
Oregon.S	ST90ORE_a15_2A_6	0.05_azole	22°C	18_dpi	5	0	NA	NA
Oregon.S	ST90ORE_a15_2A_6	PDA	22°C	18_dpi	1	0	NA	NA
Oregon.S	ST90ORE_a15_2A_6	PDA	22°C	18_dpi	2	0	NA	NA
Oregon.S	ST90ORE_a15_2A_6	PDA	22°C	18_dpi	3	0	NA	NA
Oregon.S	ST90ORE_a15_2A_6	PDA	22°C	18_dpi	4	0	NA	NA
Oregon.S	ST90ORE_a15_2A_6	PDA	22°C	18_dpi	5	0	NA	NA
Oregon.S	ST90ORE_a15_2A_6	PDA	15°C	18_dpi	1	0	NA	NA
Oregon.S	ST90ORE_a15_2A_6	PDA	15°C	18_dpi	2	0	NA	NA
Oregon.S	ST90ORE_a15_2A_6	PDA	15°C	18_dpi	3	0	NA	NA
Oregon.S	ST90ORE_a15_2A_6	PDA	15°C	18_dpi	4	0	NA	NA
Oregon.S	ST90ORE_a15_2A_6	PDA	15°C	18_dpi	5	0	NA	NA
Oregon.S	ST90ORE_a15_2A_7	0.05_azole	22°C	8_dpi	1	0	NA	NA
Oregon.S	ST90ORE_a15_2A_7	0.05_azole	22°C	8_dpi	2	0	NA	NA
Oregon.S	ST90ORE_a15_2A_7	0.05_azole	22°C	8_dpi	3	0	NA	NA
Oregon.S	ST90ORE_a15_2A_7	0.05_azole	22°C	8_dpi	4	0	NA	NA
Oregon.S	ST90ORE_a15_2A_7	0.05_azole	22°C	8_dpi	5	0	NA	NA
Oregon.S	ST90ORE_a15_2A_7	PDA	22°C	8_dpi	1	6	2.769	147.862
Oregon.S	ST90ORE_a15_2A_7	PDA	22°C	8_dpi	2	6	3.02933	150.474
Oregon.S	ST90ORE_a15_2A_7	PDA	22°C	8_dpi	3	8	2.05837	153.232
Oregon.S	ST90ORE_a15_2A_7	PDA	22°C	8_dpi	4	12	2.87267	141.248
Oregon.S	ST90ORE_a15_2A_7	PDA	22°C	8_dpi	5	10	3.4252	143.794
Oregon.S	ST90ORE_a15_2A_7	PDA	15°C	8_dpi	1	22	0.943773	159.778
Oregon.S	ST90ORE_a15_2A_7	PDA	15°C	8_dpi	2	12	1.04333	157.676
Oregon.S	ST90ORE_a15_2A_7	PDA	15°C	8_dpi	3	8	0.92875	162.935
Oregon.S	ST90ORE_a15_2A_7	PDA	15°C	8_dpi	4	0	NA	NA
Oregon.S	ST90ORE_a15_2A_7	PDA	15°C	8_dpi	5	13	0.873231	152.361
Oregon.S	ST90ORE_a15_2A_7	0.05_azole	22°C	11_dpi	1	0	NA	NA
Oregon.S	ST90ORE_a15_2A_7	0.05_azole	22°C	11_dpi	2	1	2.188	160.653
Oregon.S	ST90ORE_a15_2A_7	0.05_azole	22°C	11_dpi	3	6	1.57117	157.083
Oregon.S	ST90ORE_a15_2A_7	0.05_azole	22°C	11_dpi	4	4	2.024	146.753
Oregon.S	ST90ORE_a15_2A_7	0.05_azole	22°C	11_dpi	5	2	1.498	144.839
Oregon.S	ST90ORE_a15_2A_7	PDA	22°C	11_dpi	1	6	10.1132	72.5502
Oregon.S	ST90ORE_a15_2A_7	PDA	22°C	11_dpi	2	6	12.2267	79.8288
Oregon.S	ST90ORE_a15_2A_7	PDA	22°C	11_dpi	3	7	9.86057	91.4946
Oregon.S	ST90ORE_a15_2A_7	PDA	22°C	11_dpi	4	8	10.5581	84.3346
Oregon.S	ST90ORE_a15_2A_7	PDA	22°C	11_dpi	5	7	11.4569	97.2909
Oregon.S	ST90ORE_a15_2A_7	PDA	15°C	11_dpi	1	20	3.9157	142.904
Oregon.S	ST90ORE_a15_2A_7	PDA	15°C	11_dpi	2	13	3.81931	141.608
Oregon.S	ST90ORE_a15_2A_7	PDA	15°C	11_dpi	3	12	3.83342	141.507
Oregon.S	ST90ORE_a15_2A_7	PDA	15°C	11_dpi	4	0	NA	NA
Oregon.S	ST90ORE_a15_2A_7	PDA	15°C	11_dpi	5	9	3.41333	139.759
Oregon.S	ST90ORE_a15_2A_7	0.05_azole	22°C	14_dpi	1	3	6.349	130.639
Oregon.S	ST90ORE_a15_2A_7	0.05_azole	22°C	14_dpi	2	5	5.7948	121.169
Oregon.S	ST90ORE_a15_2A_7	0.05_azole	22°C	14_dpi	3	8	6.282	139.736
Oregon.S	ST90ORE_a15_2A_7	0.05_azole	22°C	14_dpi	4	4	8.6725	145.412
Oregon.S	ST90ORE_a15_2A_7	0.05_azole	22°C	14_dpi	5	3	7.75333	130.453
Oregon.S	ST90ORE_a15_2A_7	PDA	22°C	14_dpi	1	5	21.05	58.5388
Oregon.S	ST90ORE_a15_2A_7	PDA	22°C	14_dpi	2	6	27.1162	65.873
Oregon.S	ST90ORE_a15_2A_7	PDA	22°C	14_dpi	3	7	24.9864	65.1963
Oregon.S	ST90ORE_a15_2A_7	PDA	22°C	14_dpi	4	5	23.412	77.6174
Oregon.S	ST90ORE_a15_2A_7	PDA	22°C	14_dpi	5	7	25.2729	83.0223
Oregon.S	ST90ORE_a15_2A_7	PDA	15°C	14_dpi	1	26	7.76642	102.298
Oregon.S	ST90ORE_a15_2A_7	PDA	15°C	14_dpi	2	15	8.06107	93.4077
Oregon.S	ST90ORE_a15_2A_7	PDA	15°C	14_dpi	3	12	8.59983	109.739
Oregon.S	ST90ORE_a15_2A_7	PDA	15°C	14_dpi	4	0	NA	NA
Oregon.S	ST90ORE_a15_2A_7	PDA	15°C	14_dpi	5	19	6.83821	99.2479
Oregon.S	ST90ORE_a15_2A_7	0.05_azole	22°C	18_dpi	1	1	12.394	148.535
Oregon.S	ST90ORE_a15_2A_7	0.05_azole	22°C	18_dpi	2	3	15.3147	98.565
Oregon.S	ST90ORE_a15_2A_7	0.05_azole	22°C	18_dpi	3	4	15.487	127.928
Oregon.S	ST90ORE_a15_2A_7	0.05_azole	22°C	18_dpi	4	1	14.568	109.502
Oregon.S	ST90ORE_a15_2A_7	0.05_azole	22°C	18_dpi	5	2	17.1685	115.641
Oregon.S	ST90ORE_a15_2A_7	PDA	22°C	18_dpi	1	6	32.8408	61.042
Oregon.S	ST90ORE_a15_2A_7	PDA	22°C	18_dpi	2	3	46.35	72.1927
Oregon.S	ST90ORE_a15_2A_7	PDA	22°C	18_dpi	3	4	44.6775	63.055
Oregon.S	ST90ORE_a15_2A_7	PDA	22°C	18_dpi	4	2	38.1675	59.5515
Oregon.S	ST90ORE_a15_2A_7	PDA	22°C	18_dpi	5	8	46.9918	69.9857
Oregon.S	ST90ORE_a15_2A_7	PDA	15°C	18_dpi	1	16	14.036	71.9799
Oregon.S	ST90ORE_a15_2A_7	PDA	15°C	18_dpi	2	11	12.2016	69.9604
Oregon.S	ST90ORE_a15_2A_7	PDA	15°C	18_dpi	3	9	15.8832	69.2087
Oregon.S	ST90ORE_a15_2A_7	PDA	15°C	18_dpi	4	0	NA	NA
Oregon.S	ST90ORE_a15_2A_7	PDA	15°C	18_dpi	5	19	13.4548	72.1606
Oregon.S	ST90ORE_a15_3B_10	0.05_azole	22°C	8_dpi	1	0	NA	NA
Oregon.S	ST90ORE_a15_3B_10	0.05_azole	22°C	8_dpi	2	0	NA	NA
Oregon.S	ST90ORE_a15_3B_10	0.05_azole	22°C	8_dpi	3	0	NA	NA
Oregon.S	ST90ORE_a15_3B_10	0.05_azole	22°C	8_dpi	4	0	NA	NA
Oregon.S	ST90ORE_a15_3B_10	0.05_azole	22°C	8_dpi	5	0	NA	NA
Oregon.S	ST90ORE_a15_3B_10	PDA	22°C	8_dpi	1	1	14.676	90.359
Oregon.S	ST90ORE_a15_3B_10	PDA	22°C	8_dpi	2	1	3.516	142.132
Oregon.S	ST90ORE_a15_3B_10	PDA	22°C	8_dpi	3	1	14.296	68.026
Oregon.S	ST90ORE_a15_3B_10	PDA	22°C	8_dpi	4	0	NA	NA
Oregon.S	ST90ORE_a15_3B_10	PDA	22°C	8_dpi	5	0	NA	NA
Oregon.S	ST90ORE_a15_3B_10	PDA	15°C	8_dpi	1	2	1.0255	154.472
Oregon.S	ST90ORE_a15_3B_10	PDA	15°C	8_dpi	2	0	NA	NA
Oregon.S	ST90ORE_a15_3B_10	PDA	15°C	8_dpi	3	0	NA	NA
Oregon.S	ST90ORE_a15_3B_10	PDA	15°C	8_dpi	4	1	1.043	148.601
Oregon.S	ST90ORE_a15_3B_10	PDA	15°C	8_dpi	5	1	2.069	141.729
Oregon.S	ST90ORE_a15_3B_10	0.05_azole	22°C	11_dpi	1	1	0.796	147.547
Oregon.S	ST90ORE_a15_3B_10	0.05_azole	22°C	11_dpi	2	0	NA	NA
Oregon.S	ST90ORE_a15_3B_10	0.05_azole	22°C	11_dpi	3	1	2.316	140.352
Oregon.S	ST90ORE_a15_3B_10	0.05_azole	22°C	11_dpi	4	1	1.115	156.342
Oregon.S	ST90ORE_a15_3B_10	0.05_azole	22°C	11_dpi	5	0	NA	NA
Oregon.S	ST90ORE_a15_3B_10	PDA	22°C	11_dpi	1	1	45.134	73.262
Oregon.S	ST90ORE_a15_3B_10	PDA	22°C	11_dpi	2	1	15.892	117.418
Oregon.S	ST90ORE_a15_3B_10	PDA	22°C	11_dpi	3	1	41.373	54.936
Oregon.S	ST90ORE_a15_3B_10	PDA	22°C	11_dpi	4	0	NA	NA
Oregon.S	ST90ORE_a15_3B_10	PDA	22°C	11_dpi	5	0	NA	NA
Oregon.S	ST90ORE_a15_3B_10	PDA	15°C	11_dpi	1	2	7.3235	134.887
Oregon.S	ST90ORE_a15_3B_10	PDA	15°C	11_dpi	2	0	NA	NA
Oregon.S	ST90ORE_a15_3B_10	PDA	15°C	11_dpi	3	1	11.561	105.495
Oregon.S	ST90ORE_a15_3B_10	PDA	15°C	11_dpi	4	2	9.9595	115.657
Oregon.S	ST90ORE_a15_3B_10	PDA	15°C	11_dpi	5	2	10.7565	126.496
Oregon.S	ST90ORE_a15_3B_10	0.05_azole	22°C	14_dpi	1	1	4.77	158.324
Oregon.S	ST90ORE_a15_3B_10	0.05_azole	22°C	14_dpi	2	0	NA	NA
Oregon.S	ST90ORE_a15_3B_10	0.05_azole	22°C	14_dpi	3	1	8.392	158.306
Oregon.S	ST90ORE_a15_3B_10	0.05_azole	22°C	14_dpi	4	2	7.0865	170.35
Oregon.S	ST90ORE_a15_3B_10	0.05_azole	22°C	14_dpi	5	0	NA	NA
Oregon.S	ST90ORE_a15_3B_10	PDA	22°C	14_dpi	1	1	91.187	52.649
Oregon.S	ST90ORE_a15_3B_10	PDA	22°C	14_dpi	2	1	45.022	67.361
Oregon.S	ST90ORE_a15_3B_10	PDA	22°C	14_dpi	3	1	81.276	43.374
Oregon.S	ST90ORE_a15_3B_10	PDA	22°C	14_dpi	4	0	NA	NA
Oregon.S	ST90ORE_a15_3B_10	PDA	22°C	14_dpi	5	0	NA	NA
Oregon.S	ST90ORE_a15_3B_10	PDA	15°C	14_dpi	1	3	23.859	79.3057
Oregon.S	ST90ORE_a15_3B_10	PDA	15°C	14_dpi	2	0	NA	NA
Oregon.S	ST90ORE_a15_3B_10	PDA	15°C	14_dpi	3	1	31.269	59.559
Oregon.S	ST90ORE_a15_3B_10	PDA	15°C	14_dpi	4	2	28.6785	57.7885
Oregon.S	ST90ORE_a15_3B_10	PDA	15°C	14_dpi	5	2	29.796	76.5965
Oregon.S	ST90ORE_a15_3B_10	0.05_azole	22°C	18_dpi	1	1	11.318	146.369
Oregon.S	ST90ORE_a15_3B_10	0.05_azole	22°C	18_dpi	2	1	4.549	128.046
Oregon.S	ST90ORE_a15_3B_10	0.05_azole	22°C	18_dpi	3	0	NA	NA
Oregon.S	ST90ORE_a15_3B_10	0.05_azole	22°C	18_dpi	4	0	NA	NA
Oregon.S	ST90ORE_a15_3B_10	0.05_azole	22°C	18_dpi	5	0	NA	NA
Oregon.S	ST90ORE_a15_3B_10	PDA	22°C	18_dpi	1	1	168.269	40.714
Oregon.S	ST90ORE_a15_3B_10	PDA	22°C	18_dpi	2	1	102.61	58.187
Oregon.S	ST90ORE_a15_3B_10	PDA	22°C	18_dpi	3	0	NA	NA
Oregon.S	ST90ORE_a15_3B_10	PDA	22°C	18_dpi	4	0	NA	NA
Oregon.S	ST90ORE_a15_3B_10	PDA	22°C	18_dpi	5	0	NA	NA
Oregon.S	ST90ORE_a15_3B_10	PDA	15°C	18_dpi	1	2	58.88	55.251
Oregon.S	ST90ORE_a15_3B_10	PDA	15°C	18_dpi	2	0	NA	NA
Oregon.S	ST90ORE_a15_3B_10	PDA	15°C	18_dpi	3	1	76.636	46.722
Oregon.S	ST90ORE_a15_3B_10	PDA	15°C	18_dpi	4	0	NA	NA
Oregon.S	ST90ORE_a15_3B_10	PDA	15°C	18_dpi	5	2	65.9955	49.5885
Oregon.S	ST90ORE_a15_3B_13	0.05_azole	22°C	8_dpi	1	0	NA	NA
Oregon.S	ST90ORE_a15_3B_13	0.05_azole	22°C	8_dpi	2	0	NA	NA
Oregon.S	ST90ORE_a15_3B_13	0.05_azole	22°C	8_dpi	3	0	NA	NA
Oregon.S	ST90ORE_a15_3B_13	0.05_azole	22°C	8_dpi	4	0	NA	NA
Oregon.S	ST90ORE_a15_3B_13	0.05_azole	22°C	8_dpi	5	0	NA	NA
Oregon.S	ST90ORE_a15_3B_13	PDA	22°C	8_dpi	1	10	3.0948	139.43
Oregon.S	ST90ORE_a15_3B_13	PDA	22°C	8_dpi	2	10	4.3504	131.372
Oregon.S	ST90ORE_a15_3B_13	PDA	22°C	8_dpi	3	8	4.26762	131.643
Oregon.S	ST90ORE_a15_3B_13	PDA	22°C	8_dpi	4	6	3.423	146.425
Oregon.S	ST90ORE_a15_3B_13	PDA	22°C	8_dpi	5	13	3.52692	130.394
Oregon.S	ST90ORE_a15_3B_13	PDA	15°C	8_dpi	1	9	0.968444	156.373
Oregon.S	ST90ORE_a15_3B_13	PDA	15°C	8_dpi	2	10	1.0455	151.516
Oregon.S	ST90ORE_a15_3B_13	PDA	15°C	8_dpi	3	11	0.999273	148.479
Oregon.S	ST90ORE_a15_3B_13	PDA	15°C	8_dpi	4	9	0.851	151.759
Oregon.S	ST90ORE_a15_3B_13	PDA	15°C	8_dpi	5	8	0.94425	153.038
Oregon.S	ST90ORE_a15_3B_13	0.05_azole	22°C	11_dpi	1	4	1.28425	157.17
Oregon.S	ST90ORE_a15_3B_13	0.05_azole	22°C	11_dpi	2	0	NA	NA
Oregon.S	ST90ORE_a15_3B_13	0.05_azole	22°C	11_dpi	3	1	0.726	156.261
Oregon.S	ST90ORE_a15_3B_13	0.05_azole	22°C	11_dpi	4	2	1.645	161.365
Oregon.S	ST90ORE_a15_3B_13	0.05_azole	22°C	11_dpi	5	2	1.6075	154.92
Oregon.S	ST90ORE_a15_3B_13	PDA	22°C	11_dpi	1	8	8.72588	112.608
Oregon.S	ST90ORE_a15_3B_13	PDA	22°C	11_dpi	2	8	10.6356	104.581
Oregon.S	ST90ORE_a15_3B_13	PDA	22°C	11_dpi	3	8	12.796	106.632
Oregon.S	ST90ORE_a15_3B_13	PDA	22°C	11_dpi	4	7	9.80243	116.842
Oregon.S	ST90ORE_a15_3B_13	PDA	22°C	11_dpi	5	10	10.0286	105.454
Oregon.S	ST90ORE_a15_3B_13	PDA	15°C	11_dpi	1	16	3.12188	148.641
Oregon.S	ST90ORE_a15_3B_13	PDA	15°C	11_dpi	2	14	3.3375	147.082
Oregon.S	ST90ORE_a15_3B_13	PDA	15°C	11_dpi	3	22	3.35195	143.316
Oregon.S	ST90ORE_a15_3B_13	PDA	15°C	11_dpi	4	13	2.759	143.714
Oregon.S	ST90ORE_a15_3B_13	PDA	15°C	11_dpi	5	15	2.89687	141.227
Oregon.S	ST90ORE_a15_3B_13	0.05_azole	22°C	14_dpi	1	10	3.5234	136.722
Oregon.S	ST90ORE_a15_3B_13	0.05_azole	22°C	14_dpi	2	0	NA	NA
Oregon.S	ST90ORE_a15_3B_13	0.05_azole	22°C	14_dpi	3	2	3.182	135.758
Oregon.S	ST90ORE_a15_3B_13	0.05_azole	22°C	14_dpi	4	4	4.5735	132.445
Oregon.S	ST90ORE_a15_3B_13	0.05_azole	22°C	14_dpi	5	5	4.4474	131.319
Oregon.S	ST90ORE_a15_3B_13	PDA	22°C	14_dpi	1	4	18.834	77.0623
Oregon.S	ST90ORE_a15_3B_13	PDA	22°C	14_dpi	2	5	17.635	81.9638
Oregon.S	ST90ORE_a15_3B_13	PDA	22°C	14_dpi	3	7	26.4021	64.9646
Oregon.S	ST90ORE_a15_3B_13	PDA	22°C	14_dpi	4	7	19.1893	78.6519
Oregon.S	ST90ORE_a15_3B_13	PDA	22°C	14_dpi	5	7	20.2354	77.0406
Oregon.S	ST90ORE_a15_3B_13	PDA	15°C	14_dpi	1	15	7.33227	140.626
Oregon.S	ST90ORE_a15_3B_13	PDA	15°C	14_dpi	2	11	7.60091	135.029
Oregon.S	ST90ORE_a15_3B_13	PDA	15°C	14_dpi	3	13	7.51246	140.333
Oregon.S	ST90ORE_a15_3B_13	PDA	15°C	14_dpi	4	11	6.82391	133.642
Oregon.S	ST90ORE_a15_3B_13	PDA	15°C	14_dpi	5	15	7.2496	132.203
Oregon.S	ST90ORE_a15_3B_13	0.05_azole	22°C	18_dpi	1	6	11.3908	137.1
Oregon.S	ST90ORE_a15_3B_13	0.05_azole	22°C	18_dpi	2	0	NA	NA
Oregon.S	ST90ORE_a15_3B_13	0.05_azole	22°C	18_dpi	3	5	10.4944	122.131
Oregon.S	ST90ORE_a15_3B_13	0.05_azole	22°C	18_dpi	4	5	11.083	127.163
Oregon.S	ST90ORE_a15_3B_13	0.05_azole	22°C	18_dpi	5	4	12.1387	126.671
Oregon.S	ST90ORE_a15_3B_13	PDA	22°C	18_dpi	1	4	38.3625	72.972
Oregon.S	ST90ORE_a15_3B_13	PDA	22°C	18_dpi	2	1	35.875	66.922
Oregon.S	ST90ORE_a15_3B_13	PDA	22°C	18_dpi	3	2	38.254	56.1805
Oregon.S	ST90ORE_a15_3B_13	PDA	22°C	18_dpi	4	4	49.56	72.2875
Oregon.S	ST90ORE_a15_3B_13	PDA	22°C	18_dpi	5	8	48.1504	64.348
Oregon.S	ST90ORE_a15_3B_13	PDA	15°C	18_dpi	1	16	15.0648	103.336
Oregon.S	ST90ORE_a15_3B_13	PDA	15°C	18_dpi	2	4	18.1232	114.014
Oregon.S	ST90ORE_a15_3B_13	PDA	15°C	18_dpi	3	14	16.1766	107.359
Oregon.S	ST90ORE_a15_3B_13	PDA	15°C	18_dpi	4	5	16.553	114.738
Oregon.S	ST90ORE_a15_3B_13	PDA	15°C	18_dpi	5	5	18.0414	108.165
Oregon.S	ST90ORE_a15_3B_15	0.05_azole	22°C	8_dpi	1	0	NA	NA
Oregon.S	ST90ORE_a15_3B_15	0.05_azole	22°C	8_dpi	2	0	NA	NA
Oregon.S	ST90ORE_a15_3B_15	0.05_azole	22°C	8_dpi	3	0	NA	NA
Oregon.S	ST90ORE_a15_3B_15	0.05_azole	22°C	8_dpi	4	1	0.738	145.141
Oregon.S	ST90ORE_a15_3B_15	0.05_azole	22°C	8_dpi	5	0	NA	NA
Oregon.S	ST90ORE_a15_3B_15	PDA	22°C	8_dpi	1	4	9.523	103.235
Oregon.S	ST90ORE_a15_3B_15	PDA	22°C	8_dpi	2	0	NA	NA
Oregon.S	ST90ORE_a15_3B_15	PDA	22°C	8_dpi	3	3	8.812	122.98
Oregon.S	ST90ORE_a15_3B_15	PDA	22°C	8_dpi	4	3	10.4307	114.305
Oregon.S	ST90ORE_a15_3B_15	PDA	22°C	8_dpi	5	2	8.498	116.504
Oregon.S	ST90ORE_a15_3B_15	PDA	15°C	8_dpi	1	2	1.364	145.19
Oregon.S	ST90ORE_a15_3B_15	PDA	15°C	8_dpi	2	2	1.033	148.474
Oregon.S	ST90ORE_a15_3B_15	PDA	15°C	8_dpi	3	2	1.073	129.175
Oregon.S	ST90ORE_a15_3B_15	PDA	15°C	8_dpi	4	2	1.072	148.625
Oregon.S	ST90ORE_a15_3B_15	PDA	15°C	8_dpi	5	3	1.148	135.188
Oregon.S	ST90ORE_a15_3B_15	0.05_azole	22°C	11_dpi	1	1	4.479	115.074
Oregon.S	ST90ORE_a15_3B_15	0.05_azole	22°C	11_dpi	2	0	NA	NA
Oregon.S	ST90ORE_a15_3B_15	0.05_azole	22°C	11_dpi	3	5	3.7828	138.343
Oregon.S	ST90ORE_a15_3B_15	0.05_azole	22°C	11_dpi	4	3	3.63733	136.744
Oregon.S	ST90ORE_a15_3B_15	0.05_azole	22°C	11_dpi	5	1	9.295	114.042
Oregon.S	ST90ORE_a15_3B_15	PDA	22°C	11_dpi	1	4	32.023	93.2357
Oregon.S	ST90ORE_a15_3B_15	PDA	22°C	11_dpi	2	0	NA	NA
Oregon.S	ST90ORE_a15_3B_15	PDA	22°C	11_dpi	3	3	30.387	110.479
Oregon.S	ST90ORE_a15_3B_15	PDA	22°C	11_dpi	4	3	33.8173	102.154
Oregon.S	ST90ORE_a15_3B_15	PDA	22°C	11_dpi	5	2	30.901	108.412
Oregon.S	ST90ORE_a15_3B_15	PDA	15°C	11_dpi	1	5	11.293	109.407
Oregon.S	ST90ORE_a15_3B_15	PDA	15°C	11_dpi	2	4	13.2025	111.57
Oregon.S	ST90ORE_a15_3B_15	PDA	15°C	11_dpi	3	6	11.3008	105.907
Oregon.S	ST90ORE_a15_3B_15	PDA	15°C	11_dpi	4	3	12.865	119.585
Oregon.S	ST90ORE_a15_3B_15	PDA	15°C	11_dpi	5	8	10.7039	106.253
Oregon.S	ST90ORE_a15_3B_15	0.05_azole	22°C	14_dpi	1	1	13.587	83.015
Oregon.S	ST90ORE_a15_3B_15	0.05_azole	22°C	14_dpi	2	0	NA	NA
Oregon.S	ST90ORE_a15_3B_15	0.05_azole	22°C	14_dpi	3	5	14.492	107.122
Oregon.S	ST90ORE_a15_3B_15	0.05_azole	22°C	14_dpi	4	4	14.2152	93.5475
Oregon.S	ST90ORE_a15_3B_15	0.05_azole	22°C	14_dpi	5	1	21.111	91.112
Oregon.S	ST90ORE_a15_3B_15	PDA	22°C	14_dpi	1	4	56.4203	58.2807
Oregon.S	ST90ORE_a15_3B_15	PDA	22°C	14_dpi	2	0	NA	NA
Oregon.S	ST90ORE_a15_3B_15	PDA	22°C	14_dpi	3	1	59.787	63.843
Oregon.S	ST90ORE_a15_3B_15	PDA	22°C	14_dpi	4	3	60.3763	62.82
Oregon.S	ST90ORE_a15_3B_15	PDA	22°C	14_dpi	5	2	50.703	58.976
Oregon.S	ST90ORE_a15_3B_15	PDA	15°C	14_dpi	1	6	27.4278	92.1055
Oregon.S	ST90ORE_a15_3B_15	PDA	15°C	14_dpi	2	4	30.8577	85.6132
Oregon.S	ST90ORE_a15_3B_15	PDA	15°C	14_dpi	3	0	NA	NA
Oregon.S	ST90ORE_a15_3B_15	PDA	15°C	14_dpi	4	7	26.661	102.354
Oregon.S	ST90ORE_a15_3B_15	PDA	15°C	14_dpi	5	8	22.7745	72.6499
Oregon.S	ST90ORE_a15_3B_15	0.05_azole	22°C	18_dpi	1	2	24.688	66.185
Oregon.S	ST90ORE_a15_3B_15	0.05_azole	22°C	18_dpi	2	0	NA	NA
Oregon.S	ST90ORE_a15_3B_15	0.05_azole	22°C	18_dpi	3	4	27.5117	87.5717
Oregon.S	ST90ORE_a15_3B_15	0.05_azole	22°C	18_dpi	4	4	26.384	87.3107
Oregon.S	ST90ORE_a15_3B_15	0.05_azole	22°C	18_dpi	5	1	36.305	70.519
Oregon.S	ST90ORE_a15_3B_15	PDA	22°C	18_dpi	1	4	89.896	48.3233
Oregon.S	ST90ORE_a15_3B_15	PDA	22°C	18_dpi	2	0	NA	NA
Oregon.S	ST90ORE_a15_3B_15	PDA	22°C	18_dpi	3	1	87.796	44.756
Oregon.S	ST90ORE_a15_3B_15	PDA	22°C	18_dpi	4	1	95.989	48.889
Oregon.S	ST90ORE_a15_3B_15	PDA	22°C	18_dpi	5	2	79.306	42.29
Oregon.S	ST90ORE_a15_3B_15	PDA	15°C	18_dpi	1	4	52.4597	78.1398
Oregon.S	ST90ORE_a15_3B_15	PDA	15°C	18_dpi	2	1	84.17	69.231
Oregon.S	ST90ORE_a15_3B_15	PDA	15°C	18_dpi	3	5	59.0762	72.8472
Oregon.S	ST90ORE_a15_3B_15	PDA	15°C	18_dpi	4	6	52.8163	82.5438
Oregon.S	ST90ORE_a15_3B_15	PDA	15°C	18_dpi	5	6	43.688	61.0602
Oregon.S	ST90ORE_a15_3B_18	0.05_azole	22°C	8_dpi	1	0	NA	NA
Oregon.S	ST90ORE_a15_3B_18	0.05_azole	22°C	8_dpi	2	0	NA	NA
Oregon.S	ST90ORE_a15_3B_18	0.05_azole	22°C	8_dpi	3	0	NA	NA
Oregon.S	ST90ORE_a15_3B_18	0.05_azole	22°C	8_dpi	4	0	NA	NA
Oregon.S	ST90ORE_a15_3B_18	0.05_azole	22°C	8_dpi	5	0	NA	NA
Oregon.S	ST90ORE_a15_3B_18	PDA	22°C	8_dpi	1	5	4.0494	148.999
Oregon.S	ST90ORE_a15_3B_18	PDA	22°C	8_dpi	2	6	3.44283	147.166
Oregon.S	ST90ORE_a15_3B_18	PDA	22°C	8_dpi	3	1	2.923	145.446
Oregon.S	ST90ORE_a15_3B_18	PDA	22°C	8_dpi	4	5	3.969	150.401
Oregon.S	ST90ORE_a15_3B_18	PDA	22°C	8_dpi	5	6	2.975	147.367
Oregon.S	ST90ORE_a15_3B_18	PDA	15°C	8_dpi	1	2	0.7675	158.077
Oregon.S	ST90ORE_a15_3B_18	PDA	15°C	8_dpi	2	3	0.776667	149.332
Oregon.S	ST90ORE_a15_3B_18	PDA	15°C	8_dpi	3	1	0.759	154.166
Oregon.S	ST90ORE_a15_3B_18	PDA	15°C	8_dpi	4	3	0.846333	152.937
Oregon.S	ST90ORE_a15_3B_18	PDA	15°C	8_dpi	5	2	0.804	147.97
Oregon.S	ST90ORE_a15_3B_18	0.05_azole	22°C	11_dpi	1	1	1.2	146.451
Oregon.S	ST90ORE_a15_3B_18	0.05_azole	22°C	11_dpi	2	1	0.973	154.113
Oregon.S	ST90ORE_a15_3B_18	0.05_azole	22°C	11_dpi	3	1	1.735	142.942
[truncated: 5,802 more rows]

## Sheet: Supplementary Table S4
Supplementary Table S4: Number of principal components (PCs) included in the GWAS, the Bayesian Information Criteria (BIC) value and the log-likelihood values.
Number of PCs/Covariates	BIC (larger is better) - Schwarz 1978	log Likelihood Function Value
0	-106.137	-98.6718
1	-107.799	-97.8454
2	-109.449	-97.007
3	-110.043	-95.1127
4	-110.559	-93.1405
5	-110.201	-90.2941

## Sheet: Supplementary Table S5 
Supplementary Table S5: Least-square mean values of 50 traits based on raw phenotypic data from 145 Zymoseptoria tritici isolates.
	Virulence (amount of necrotic lesion area)													Reproduction (pycnidia density within the lesion area)														Growth Rate					Other					Melanization
Isolate	1011	1204	4391	5254	ArinaLr34	Chinese Spring	Drifter	Gene	Greina	Runal	Titlis	Toronit	Overall	1011	1204	4391	5254	ArinaLr34	Chinese Spring	Drifter	Gene	Greina	Runal	Titlis	Toronit	Overall	Specialization	15°C	22°C	22°C/15°C	22°C_azole	EC50_azole	MCA_14_dpi_azole*	MCA_15°C_14_dpi	MCA_22°C_14_dpi	RCA_14_dpi_azole*	RCA_14_dpi	15°C_8_dpi	15°C_11_dpi	15°C_14_dpi	15°C_18_dpi	22°C_8_dpi	22°C_11_dpi	22°C_14_dpi	22°C_18_dpi	22°C_8_dpi_azole	22°C_11_dpi_azole	22°C_14_dpi_azole	22°C_18_dpi_azole
ST90ORE_a12_3B_10	51.312	98.0385	76.2527	42.2448	74.7942	71.8256	76.9314	20.5672	55.7012	67.2841	75.7873	28.4713	61.6009	2.56285	32.7925	86.5041	0.799035	12.15	12.2467	14.1161	0.374979	0.692401	4.69796	1.08805	0.371897	14.033	1.76174	NA	NA	NA	NA	NA	NA	NA	NA	NA	NA	NA	NA	NA	NA	NA	NA	NA	NA	NA	NA	NA	NA
ST90ORE_a12_3B_11	98.2321	98.1365	98.1606	66.9115	87.7705	65.4144	65.7353	22.3821	30.4118	46.7396	65.4663	20.6808	63.8368	5.82298	162.953	226.659	33.7356	141.726	12.3763	10.4239	0.525284	2.07135	4.9876	0.937711	0.703196	50.2435	1.57846	0.068	0.094	1.438	0.124	0.0124184	9.993	7.80507	18.4269	0.542306	0.42357	NA	107.366	116.813	171.244	102.153	128.419	174.999	194.117	109.925	125.59	164.849	153.774
ST90ORE_a12_3B_12	83.8782	98.0655	98.1947	76.9818	92.8634	61.8773	93.0934	42.3939	53.2685	70.7673	81.0874	44.0024	74.7061	10.3908	121.425	141.025	8.52115	58.9002	23.2459	33.6814	2.53839	0.883371	15.7909	1.85069	2.03107	35.0237	1.37474	0.091	0.088	0.973	0.098	0.0139026	7.99362	6.99018	28.5128	0.280352	0.245159	99.5097	117.463	150.55	173.188	122.512	159.889	179.455	193.196	103.034	117.856	129.338	145.667
ST90ORE_a12_3B_13	97.9702	98.0326	98.2067	69.3871	62.7529	98.5599	88.6968	20.7089	80.7992	79.6621	75.5728	74.3962	78.7288	2.08152	195.433	96.4036	37.6207	11.0501	14.0639	9.73123	0.383674	1.98384	9.00921	1.09928	1.55331	31.7012	1.83816	NA	NA	NA	NA	NA	NA	NA	NA	NA	NA	NA	NA	NA	NA	NA	NA	NA	NA	NA	NA	NA	NA
ST90ORE_a12_3B_14	94.2182	96.1491	98.1013	85.3471	90.3144	95.3625	94.5976	50.6476	86.9718	85.9178	89.6463	72.1539	86.619	8.94123	97.5298	204.336	43.1752	77.3087	55.9581	48.5403	2.11765	2.97805	11.94	1.00042	4.04508	46.4892	1.27936	0.096	0.092	0.969	0.185	0.00541979	5.74161	7.71697	28.8811	0.198801	0.267198	105.49	112.206	155.746	181.878	142.688	154.834	174.525	182.298	NA	96.4774	102.465	100.434
ST90ORE_a12_3B_15	76.5825	98.2788	98.2365	92.1001	92.0259	98.0787	98.3284	41.0996	92.6415	97.7332	98.0635	76.4443	88.3011	4.99026	114.982	232.128	98.2125	38.2664	7.53439	18.0881	2.30978	1.98041	79.37	1.79754	4.22617	50.3238	1.39952	0.074	0.1	1.356	0.796	0.00405123	1.18317	10.0791	25.4857	0.0464247	0.395479	108.797	126.044	156.417	196.842	129.837	171.137	192.206	203.815	NA	NA	96.3475	154.909
ST90ORE_a12_3B_17	96.8225	84.2237	98.033	88.7664	92.0885	76.8784	93.2164	51.4265	67.9737	80.2466	62.9731	39.382	77.6692	2.53993	39.2344	79.2795	12.6812	10.1566	2.19424	21.1846	1.70564	3.02867	6.84858	1.12765	0.541005	15.0435	1.53865	NA	NA	1.253	0.125	0.0148094	14.221	28.864	89.9268	0.15814	0.320972	103.938	111.495	156.763	195.81	125.297	183.588	206.406	204.935	NA	94.211	83.817	106.253
ST90ORE_a12_3B_18	97.7266	84.8954	98.0206	74.8201	54.9053	75.8329	62.6649	38.4752	51.4604	64.5638	94.2562	51.2545	70.7397	10.2924	79.5167	177.963	10.9806	15.6631	7.5742	7.94912	0.695216	1.26305	7.64023	9.64626	0.831161	27.5013	1.8883	0.088	0.11	NA	0.132	0.0141214	9.83863	20.4822	57.7674	0.170315	0.354563	120.711	133.821	149.141	175.827	171.288	184.404	190.147	183.882	NA	104.927	117.132	132.111
ST90ORE_a12_3B_19	21.0725	54.8338	99.689	7.73428	39.1319	75.266	68.6955	6.49056	64.4369	64.7166	66.0902	57.4005	52.1298	0.436207	20.5231	78.0862	0.883958	11.2368	2.68124	12.6191	0.0965212	1.63293	3.94883	1.0599	0.813148	11.1682	1.97204	0.069	0.073	1.061	0.207	0.0133483	NA	NA	NA	NA	NA	NA	NA	NA	NA	NA	NA	NA	NA	NA	NA	NA	NA
ST90ORE_a12_3B_2	65.8727	98.162	98.073	56.9184	81.8278	84.2796	72.6009	7.21952	42.2523	48.2955	57.094	26.3518	61.5789	1.35961	152.12	100.89	13.9741	34.655	7.2837	9.88566	0.0886506	1.09	2.12577	0.825655	0.493767	27.066	1.79915	0.093	0.104	1.121	0.601	0.0137454	8.36269	9.60476	25.8972	0.322919	0.370881	102.219	107.608	135.26	178.276	130.47	185.033	186.752	189.953	136.437	118.77	118.916	136.474
ST90ORE_a12_3B_21	50.8595	86.2112	96.8776	65.574	58.5027	61.2106	43.7735	26.9666	58.6676	75.8063	48.8677	27.0651	58.3652	22.6844	122.083	302.95	4.16715	81.1339	8.50666	22.1308	0.433996	3.99371	12.6992	1.22336	0.710778	48.5597	1.82343	0.087	0.09	1.027	0.329	0.00811547	4.59108	9.62106	22.8326	0.201076	0.421375	98.684	110.508	118.35	148.405	106.502	122.854	144.196	174.75	106.134	102.393	106.893	128.134
ST90ORE_a12_3B_3	98.4131	97.7772	96.8361	83.9528	68.5147	62.3718	97.0257	37.8685	40.3606	75.055	77.3833	25.0217	71.715	8.4279	49.5263	62.3616	1.16034	27.0057	3.52793	7.41113	0.495875	1.12392	6.50491	3.61673	0.268571	14.2859	1.46509	0.086	0.093	1.077	0.694	0.0106787	10.3293	13.7326	24.2539	0.425881	0.566199	104.829	123.783	137.308	154.677	110.649	173.054	157.15	170.39	131.672	100.714	105.794	109.85
ST90ORE_a12_3B_4	94.0626	97.9874	98.1427	65.2149	97.7891	94.8751	73.4217	73.6656	58.5315	60.853	84.3937	24.6651	76.9669	2.12487	29.1105	67.9171	17.2802	60.8805	44.1589	16.6828	1.53647	2.69687	22.467	1.47512	2.78796	22.4265	1.0575	NA	NA	NA	NA	NA	NA	NA	NA	NA	NA	NA	NA	NA	NA	NA	NA	NA	NA	NA	NA	NA	NA
ST90ORE_a12_3B_5	51.4664	70.7404	97.4082	46.1806	40.9143	91.0851	90.9331	16.4469	56.5312	72.3764	66.307	29.1238	60.7928	26.9828	60.3028	62.9406	22.7765	3.81583	17.5806	15.9142	1.22353	1.61621	8.73285	1.0725	0.571583	18.6275	1.18279	NA	NA	NA	NA	0.00234648	2.22705	17.9522	82.1074	0.0271236	0.218642	105.631	108.502	126.415	147.727	143.103	184.182	193.765	204.495	NA	96.2477	116.668	115.051
ST90ORE_a12_3B_6	50.8534	63.7534	93.3948	56.3642	48.289	51.115	34.1465	20.5666	27.9606	36.2099	60.8614	10.6232	46.1782	2.68006	62.0337	72.8867	54.5671	23.094	1.40875	4.58849	0.899652	1.34268	2.00307	1.02699	0.32233	18.9045	1.4636	0.095	0.099	1.042	0.127	0.0107762	4.97377	20.3443	84.0241	0.0591946	0.242125	98.8438	106.03	113.644	131.402	110.896	131.141	160.999	185.105	NA	131.55	135.476	168.51
ST90ORE_a12_3B_7	95.349	93.7743	98.2143	67.8642	57.0594	92.6597	96.9084	6.35538	72.0366	94.7953	96.4682	77.7101	79.0996	1.87937	36.3864	81.2608	44.9596	14.297	11.1377	15.5246	0.603979	1.48999	23.1664	3.62201	2.06773	19.6996	1.22648	0.099	0.106	1.066	NA	0.0195871	17.546	12.4137	34.1135	0.514342	0.363893	105.594	109.211	133.832	155.107	112.004	166.475	173.708	198.318	119.505	127.008	144.782	166.071
ST90ORE_a12_3B_8	45.1801	42.7863	63.9059	41.1765	31.398	70.633	53.9061	19.923	6.72434	33.7916	62.3587	5.53136	39.7762	0.835996	23.3096	77.9814	7.27849	14.293	8.9208	4.14209	0.970751	0.322302	1.46675	1.25488	0.0846141	11.7384	1.87533	0.119	0.134	1.166	0.175	0.00612098	3.18717	24.6622	83.6523	0.0381002	0.294818	100.496	107.008	125.376	173.407	129.644	181.831	196.271	187.78	NA	101.72	112.133	115.734
ST90ORE_a12_3B_9	98.2736	96.4831	97.9804	98.2735	97.9196	36.4492	25.7132	63.234	7.81166	27.1489	39.6135	3.25508	57.6797	1.68885	33.495	75.7672	2.76504	10.0445	2.62636	3.06756	1.46924	0	1.33503	0.743311	0	11.0835	2.02125	NA	NA	NA	NA	NA	NA	NA	NA	NA	NA	NA	NA	NA	NA	NA	NA	NA	NA	NA	NA	NA	NA
ST90ORE_a12_4A_1	55.1837	96.8041	99.3351	87.3053	63.9958	72.5792	69.5375	25.3858	61.8476	49.2541	76.3934	42.2146	66.653	13.4782	225.852	227.16	84.7263	42.6262	5.18634	10.2135	0.321102	1.12521	6.02085	1.12802	0.744006	51.5484	1.65511	0.086	0.1	1.155	0.056	0.0058306	7.43205	8.37813	22.4674	0.330793	0.372902	102.815	113.387	160.539	181.241	126.834	166.718	184.296	196.106	98.9529	131.55	150.358	170.044
ST90ORE_a12_4A_10	98.1846	93.6273	98.0488	81.9278	92.642	93.3452	95.7712	37.2619	64.5095	87.9281	91.9143	36.2957	80.9547	1.99807	46.406	25.7659	12.3221	34.539	10.8325	19.5545	0.66699	1.50313	16.5033	2.22035	0.81594	14.4273	1.03417	0.104	0.114	0.581	0.076	0.00394632	5.38927	15.9976	38.8437	0.138742	0.411844	93.7456	107.823	119.75	149.575	108.16	150.873	180.813	198.925	NA	98.3686	109.964	139.377
ST90ORE_a12_4A_11	87.5857	95.7736	98.1017	75.4158	64.9539	90.5233	91.6456	27.4773	57.1853	64.2087	79.8275	27.2869	71.6654	60.4873	167.628	113.267	5.53208	17.9377	16.4057	19.3252	1.15826	1.69003	3.56819	1.10429	0.366363	34.0392	1.577	0.096	0.095	0.994	0.081	0.0130319	9.2063	17.0179	63.5725	0.144816	0.267693	102.68	122.276	152.766	178.358	148.682	174.688	186.899	190.451	128.734	172.142	171.267	179.306
ST90ORE_a12_4A_2	0	95.439	94.659	75.0875	67.0113	87.4486	86.0992	33.676	87.3124	84.2832	84.2186	79.0551	72.8575	1.19078	25.1901	115.503	13.982	9.44723	4.25073	8.51879	0.813299	3.76399	7.97674	0.92435	2.45887	16.1683	1.9824	NA	NA	NA	NA	0.0104658	9.49692	20.4079	63.8577	0.14872	0.319584	108.758	136.46	183.449	199.489	154.008	178.337	184.315	183.575	99.342	102.907	103.784	115.329
ST90ORE_a12_4A_4	93.3203	81.1365	98.094	74.6732	68.6852	66.7662	59.7108	15.9823	41.6042	66.6252	81.7591	26.125	64.5402	11.0023	33.1672	51.3521	44.7175	30.7769	2.57081	5.77753	0.355146	0.96125	5.57142	1.23467	0.410384	15.6581	1.20818	0.107	0.116	1.082	0.098	0.0194778	10.3979	11.9689	24.0739	0.431915	0.497173	103.734	116.104	133.933	165.929	119.297	176.295	170.197	180.62	109.098	101.584	113.691	134.677
ST90ORE_a12_4A_5	70.8242	84.4028	89.716	96.0134	50.6669	100	96.5146	12.5144	86.3948	92.0188	93.919	73.6794	78.8887	1.91741	60.8784	53.5459	39.7295	12.8177	17.7151	18.8608	0.372702	1.06005	22.3527	2.74645	1.80343	19.4833	1.08832	0.097	0.093	0.952	0.036	0.00683145	5.996	21.7188	71.1911	0.0842241	0.305077	108.134	112.199	128.044	161.324	127.346	152.947	181.503	193.818	NA	NA	111.826	116.911
ST90ORE_a12_4A_6	98.3062	97.9521	98.1798	92.8792	94.7219	100	96.2274	51.5235	81.5525	76.2205	81.9227	49.3777	84.9053	1.84955	72.7284	89.0393	3.45363	31.7653	9.31843	11.9107	1.74277	0.865585	5.72023	2.93855	0.417151	19.3125	1.56436	0.094	0.103	1.013	0.311	0.0125183	10.3446	8.38406	53.4046	0.193702	0.156991	103.693	107.509	151.168	178.688	156.899	185.036	183.887	191.948	NA	107.204	107.458	134.679
ST90ORE_a12_4A_7	96.4382	97.4051	98.2196	97.7717	66.8508	99.3919	87.862	53.7652	70.346	81.4064	82.9297	58.4958	82.5735	4.06057	50.7687	37.8702	6.49845	6.8248	23.5477	9.31067	1.44462	1.48883	6.11734	1.52213	3.67704	12.7609	1.26393	0.099	0.099	1.002	0.951	0.011373	21.1502	19.5111	65.021	0.325283	0.300074	103.661	116.051	127.709	156.386	121.731	152.278	167.663	204.325	121.056	125.399	130.364	152.704
ST90ORE_a15_2A_11	84.8589	96.9138	97.695	96.0477	83.4353	100	91.3471	49.4798	72.7592	96.4945	97.385	91.9141	88.1942	2.36296	66.1808	253.099	131.868	92.684	61.6916	19.8838	0.829154	1.47953	58.1782	2.39421	8.65636	58.2756	1.28142	0.09	0.09	1.001	0.046	0.00890514	4.85543	19.1691	99.9463	0.0485804	0.191794	105.963	117.353	156.25	184.358	153.114	168.811	166.514	180.847	NA	104.235	94.9167	98.3203
ST90ORE_a15_2A_13	98.2043	98.0249	98.0461	98.2247	98.1493	98.3244	96.6762	71.0249	88.3522	96.789	99.0345	79.2751	93.3438	3.78231	45.4833	86.8737	58.4322	14.312	30.893	9.90213	1.39673	1.74009	25.3902	0.884056	1.25361	23.362	1.18316	0.079	0.09	1.148	0.048	0.00528063	4.251	18.4844	51.2582	0.082933	0.360613	106.183	117.498	135.265	156.152	140.361	163.993	166.389	182.816	NA	NA	99.025	98.552
ST90ORE_a15_2A_14	10.9658	57.7365	80.1371	75.5354	44.8375	68.6806	97.5405	17.6256	59.4598	82.4689	98.4329	75.7099	64.0942	0.0610692	11.269	18.5178	5.36319	15.4312	6.33128	25.8869	0.298471	1.26141	17.4446	1.53788	2.03629	8.78658	0.990426	0.095	0.101	1.082	0.039	0.00445313	3.50697	33.0083	73.2231	0.0478942	0.450791	120.571	174.702	194.179	191.311	159.526	167.553	188.305	187.075	NA	99.9222	122.627	145.314
ST90ORE_a15_2A_15	6.34161	39.5849	81.6483	83.4798	54.5796	100	94.0854	39.4548	88.3136	97.1411	98.6306	71.9628	71.2685	0	6.77511	24.4993	39.8771	4.16349	11.9869	13.2302	1.26204	1.19924	20.9939	1.90486	1.47175	10.6137	1.16095	0.086	0.094	1.091	0.868	0.0080711	2.19625	7.11437	16.4869	0.133212	0.431518	103.456	107.815	123.093	172.698	106.891	168.296	163.409	177.342	NA	NA	102.18	104.456
ST90ORE_a15_2A_16	61.2769	97.3294	91.0755	31.073	66.6074	94.8454	94.3914	6.43404	72.3993	37.5708	91.9009	16.2667	63.4309	0.504208	48.8207	47.8058	0.824468	3.11336	28.8235	25.6427	0.352535	0.77698	4.07612	3.36908	0.250953	13.6967	1.38271	0.093	0.1	1.073	0.147	0.00936438	9.51796	20.8971	49.421	0.192589	0.422838	111.509	128.251	166.016	184.323	155.085	187.356	200.205	204.753	104.089	138.078	149.398	153.128
ST90ORE_a15_2A_20	97.7391	96.8491	98.0072	66.3843	90.4571	95.7763	84.2613	22.7329	79.3105	69.0038	86.5916	72.9527	80.0055	2.48411	14.2608	35.031	7.79556	13.3687	18.675	17.6949	0.497539	1.7784	23.3852	1.77769	2.48244	11.6026	0.930528	0.083	0.09	1.083	0.03	0.00723594	2.959	9.14134	35.5383	0.0832623	0.257225	103.844	122.565	157.983	174.32	172.354	177.552	175.15	188.074	NA	111.476	104.034	100.08
ST90ORE_a15_2A_6	98.8398	97.9989	98.0267	66.4238	70.6214	75.3784	53.5673	36.2054	46.6642	80.7656	87.0063	39.8916	70.9491	3.48179	38.2098	224.256	43.4604	17.9186	7.25921	6.89692	0.987345	0.687702	20.632	0.555534	1.11877	30.4554	2.06178	0.101	0.1	0.982	0.045	0.00854327	NA	NA	NA	NA	NA	NA	NA	NA	NA	NA	NA	NA	NA	NA	NA	NA	NA
ST90ORE_a15_2A_7	100.943	97.0505	98.1599	70.572	69.1435	65.7235	73.9708	71.231	66.1114	69.9776	62.9435	35.34	73.4305	15.0588	107.597	64.7117	11.189	9.25418	4.65817	9.3609	20.2572	1.83175	8.23367	0.883561	1.24964	21.1904	1.51967	0.108	0.137	1.288	0.074	0.00648181	6.97033	7.81638	24.3675	0.28605	0.320771	96.8123	113.555	153.827	184.173	107.678	169.9	184.95	189.835	NA	102.668	121.518	134.966
ST90ORE_a15_2A_8	86.0759	91.2272	98.1194	68.3473	86.7575	99.8585	94.9122	37.9651	95.0264	78.8194	89.3387	67.7075	82.8463	5.45483	91.046	76.1839	10.4268	4.33009	12.7221	13.7619	0.830695	2.59737	4.42126	2.04331	1.25149	18.7558	1.64044	NA	NA	NA	NA	NA	NA	NA	NA	NA	NA	NA	NA	NA	NA	NA	NA	NA	NA	NA	NA	NA	NA
ST90ORE_a15_3B_1	98.3568	97.8977	99.6645	93.4498	96.3355	97.8419	97.1224	40.2165	77.2688	97.0113	90.6309	62.0281	87.3187	9.16664	16.2422	39.6388	10.3555	22.7449	16.0974	11.2851	1.1811	1.21307	18.3503	1.28341	1.23882	12.3998	0.918821	NA	NA	NA	NA	NA	NA	NA	NA	NA	NA	NA	NA	NA	NA	NA	NA	NA	NA	NA	NA	NA	NA
ST90ORE_a15_3B_10	53.5066	97.9577	98.1391	73.9372	94.0675	85.8624	64.8528	44.4186	29.1103	41.4171	81.8529	11.0472	64.6808	0.63795	60.9436	141.186	14.7516	21.1334	7.40353	13.8028	1.024	0.694671	1.68485	1.58505	0.0539743	22.0751	1.8686	0.084	0.088	1.05	0.059	0.0056628	6.7495	28.4006	72.495	0.093103	0.39176	106.733	134.366	186.688	204.48	154.828	173.128	200.539	205.549	NA	106.92	92.6733	117.793
ST90ORE_a15_3B_13	56.7605	97.6106	94.7406	68.0415	60.2956	100	97.5303	5.66067	80.3449	93.0296	90.1067	57.8463	75.1639	0.387612	19.6	23.9016	1.35421	13.0274	7.22541	21.3362	0.205506	1.58507	5.27933	1.40242	1.31315	8.05149	1.11767	0.08	0.088	1.13	0.058	0.0109839	3.93158	7.30383	20.4592	0.192167	0.356995	102.767	110.204	118.633	145.478	119.147	145.777	179.063	188.458	NA	97.5709	120.939	126.734
ST90ORE_a15_3B_15	17.475	73.2284	82.4752	54.0455	84.3227	95.2473	99.6211	40.1668	57.8697	97.2982	93.0434	62.7057	71.4582	1.70098	11.6473	130.136	10.5224	45.8575	44.0158	36.7302	1.42352	0.661989	18.5595	7.6378	1.55384	25.8706	1.42503	0.074	0.085	1.138	0.094	0.00418604	15.8513	26.9303	56.8216	0.278966	0.473944	113.67	144.455	166.819	182.236	140.744	151.43	194.02	208.935	109.859	128.949	161.301	177.103
ST90ORE_a15_3B_18	16.1909	66.0343	51.0225	14.6704	58.2061	97.5041	87.4965	27.6745	36.5518	20.4511	98.8147	18.4974	49.4262	0.0658366	33.6509	65.1697	0	10.4483	59.6358	48.4667	0.668829	0.753735	0.743003	1.36544	0.154305	18.4269	1.40022	0.107	0.097	0.911	0.045	0.00894296	5.93867	9.30224	39.5207	0.150267	0.235376	102.503	109.299	123.618	156.839	107.124	143.684	176.302	186.202	NA	107.605	109.655	104.605
ST90ORE_a15_3B_19	80.9789	91.7736	97.7344	66.0968	58.6664	68.1471	46.9411	35.7933	40.7626	66.6837	74.4104	29.052	63.0867	7.74928	12.6326	25.6204	6.42244	8.72258	25.7895	3.14533	0.829276	0	4.37784	0.947584	0.215527	8.0377	1.13403	0.114	0.117	1.025	0.016	0.00494212	1.93303	24.9744	65.0944	0.0296958	0.383664	108.384	152.239	186.902	192.831	151.445	168.072	177.113	174.549	NA	108.809	109.324	109.428
ST90ORE_a15_3B_3	76.8958	97.9175	98.0588	67.2877	90.1754	100	98.4067	13.9762	85.5778	94.6809	98.5453	87.4631	84.0821	1.81202	22.5841	21.9586	4.09475	44.1209	2.70123	15.7844	0.307071	1.3644	11.6707	1.89622	1.43587	10.8108	1.23369	0.124	0.111	0.89	0.125	0.00430703	NA	NA	NA	NA	NA	NA	NA	NA	NA	NA	NA	NA	NA	NA	NA	NA	NA
ST90ORE_a15_3B_4	34.8716	94.6012	80.885	69.5983	92.7747	55.6458	54.7591	41.2211	47.9197	50.8462	80.4066	43.1007	62.2192	1.19341	8.55189	17.8827	1.08564	10.176	0.50595	13.4426	0.359517	1.14534	2.85122	0.701391	1.03511	4.91089	1.23064	0.089	0.097	1.086	0.069	0.0177847	8.63245	22.5754	63.9547	0.134978	0.35299	97.8777	111.214	127.208	158.222	118.119	161.829	182.886	190.196	NA	126.635	145.799	155.387
ST90ORE_a15_3B_5	48.8306	84.7096	96.8497	68.1023	59.5356	98.6309	95.1012	29.2704	93.9916	94.7104	98.6822	86.3712	79.5655	0.356497	14.7366	116.666	21.9633	11.2995	18.9107	13.2744	1.02942	3.09407	12.9367	0.992684	1.46379	18.0603	1.76988	0.095	0.129	1.351	0.072	0.0101831	10.5179	11.2902	32.2354	0.326285	0.350243	105.27	113.034	121.069	129.352	111.06	118.585	142.624	157.526	112.225	133.071	141.214	144.239
ST90ORE_a15_3B_6	92.5514	97.9696	90.9799	65.4833	70.8027	99.425	84.819	17.4238	67.6114	92.7058	98.6684	53.9726	77.7011	1.89298	29.3525	10.2716	1.9594	9.427	2.67325	12.978	0.282142	1.01418	9.75646	2.09813	0.952403	6.88817	1.21557	0.087	0.11	1.234	0.417	0.0247426	7.79133	7.44997	57.8263	0.134737	0.128834	102.233	110.401	120.891	152.364	135.857	166.063	172.287	181.324	NA	87.447	91.1787	87.9005
ST90ORE_a15_3B_9	51.481	98.1859	98.1001	74.615	104.652	82.032	68.6271	55.4796	70.9268	72.2593	59.2469	43.5198	73.2605	0.309823	29.7327	16.7559	3.85346	20.8579	11.668	6.5212	1.45808	1.57461	6.31025	0.717722	0.44129	8.35008	1.14295	0.094	0.112	1.202	0.215	0.00958614	8.63438	8.10619	21.1907	0.40746	0.382535	104.518	106.771	112.893	133.509	105.414	120.736	153.526	211.677	134.678	171.905	180.393	167.914
ST90ORE_a15_4A_10	14.4466	49.0515	65.7225	39.2654	42.456	98.4501	97.943	29.6309	86.4201	97.2697	99.7291	51.741	64.3438	0	12.169	27.1213	6.14406	18.212	31.9748	42.8132	1.02259	2.94917	48.138	2.08425	0.798365	16.1189	1.07822	0.104	0.098	0.94	0.019	0.00724271	6.593	16.6092	60.0215	0.109844	0.27672	99.0527	106.758	124.418	139.641	112.409	166.039	184.107	183.298	NA	98.758	96.618	NA
ST90ORE_a15_4A_11	7.37218	11.8302	65.5092	28.2337	30.7454	42.3431	42.1081	31.5229	19.76	30.9587	61.6255	4.4923	31.3751	0.707766	0.502986	16.7311	0	2.50503	1.03361	3.97106	0.484552	0.679068	1.8366	0.781177	0.0247022	2.43814	1.90436	0.1	0.092	0.927	0.63	0.0132128	3.83834	10.7961	25.9981	0.147639	0.415263	100.196	111.829	145.005	160.909	119.88	165.015	179.243	192.082	NA	104.307	100.784	107.127
ST90ORE_a15_4A_13	60.5466	98.0358	92.9039	96.4911	83.794	72.4351	71.4136	36.9166	49.0581	64.1102	79.5316	31.5502	69.7322	0.544091	68.2968	100.632	21.9159	45.3845	13.1967	17.6399	0.61755	2.34783	4.17316	1.3747	0	23.0103	1.40447	0.106	0.097	0.921	0.042	0.00904935	10.1075	9.1397	26.7895	0.377291	0.341167	100.965	106.725	118.718	166.842	104.73	146.994	198.103	197.819	95.6676	157.723	170.363	185.671
ST90ORE_a15_4A_15	88.8037	77.6223	96.8468	93.202	51.9021	62.446	72.9902	36.0406	66.7456	64.376	68.4134	29.8655	67.4378	6.10975	16.5264	35.687	34.7334	19.1011	6.47085	19.5493	3.01923	2.40001	8.77385	1.16111	0.599122	12.8443	0.965932	0.089	0.088	0.985	0.396	0.00821771	11.4415	9.6495	20.621	0.554847	0.467946	100.95	113.744	142.809	162.617	137.85	163.567	173.542	174.988	115.372	114.757	133.932	164.273
ST90ORE_a15_4A_17	54.1744	64.1016	95.3521	48.644	61.3157	70.7517	79.4738	14.1309	37.4141	61.8563	81.8549	34.9712	58.6701	1.12249	17.3486	28.1716	2.19309	14.283	8.62788	16.7343	0.14121	1.01956	3.17691	1.73892	0.697151	7.93789	1.15067	0.101	0.095	0.941	0.032	0.00637133	7.92547	10.5309	53.8041	0.147302	0.195727	103.85	142.571	168.368	195.357	158.552	181.548	189.453	196.154	NA	101.381	115.536	131.111
ST90ORE_a15_4A_19	2.63418	43.7642	57.8375	33.6654	13.3787	96.9979	83.9364	27.602	66.695	62.6674	80.614	36.0693	50.4885	0	6.41128	24.9161	0.474379	1.09234	24.0668	10.4274	0.466216	1.53936	3.11024	0.961056	0.856569	6.19348	1.46442	0.087	0.1	1.182	0.167	0.00771195	4.25617	8.77101	30.1374	0.141225	0.291034	108.231	114.318	121.031	138.995	107.304	145.149	171.957	181.09	NA	124.239	144.551	163.945
ST90ORE_a15_4A_2	98.1904	97.9694	94.8174	67.2879	65.9092	69.866	63.5103	40.4017	56.7593	75.2729	88.1636	54.1436	72.691	22.2974	1.77816	43.6808	6.8773	7.96637	6.72457	7.88358	0.523865	1.11596	5.80552	1.18296	1.13853	8.91458	1.39893	0.09	0.104	1.165	0.296	0.00826285	5.49833	13.824	43.3614	0.126802	0.318809	106.889	114.835	145.693	170.923	143.134	169.789	189.069	203.035	NA	98.9127	98.278	102.164
ST90ORE_a15_4A_3	27.0181	46.6252	63.6062	75.0529	64.5855	89.4189	88.5386	24.3124	89.3296	91.9026	99.9557	81.8102	70.1796	0.076425	3.38422	18.0722	4.68272	18.9358	8.90355	8.6282	0.40648	3.14127	10.0285	3.32078	1.99976	6.79833	0.933791	0.088	0.114	1.312	0.079	0.00894943	2.5155	6.71275	16.4474	0.152942	0.408134	102.793	106.206	119.128	133.735	111.417	132.467	147.28	153.771	NA	117.19	125.614	130.034
ST90ORE_a15_4A_4	91.7715	98.2542	98.1616	66.8932	65.6181	94.2853	100	58.5474	72.4539	87.164	88.8809	62.4456	82.0396	0.496967	87.7101	67.8744	1.15529	10.1447	7.83112	17.0231	0.908565	1.23269	13.3843	1.48175	1.22438	17.5389	1.65332	0.072	0.086	1.192	0.219	0.00580056	8.56752	12.3107	40.2732	0.212735	0.30568	99.2663	130.61	162.253	165.859	168.991	196.456	199.721	206.915	NA	135.474	136.434	165.632
ST90ORE_a15_4A_7	22.8282	95.5359	59.6117	85.651	100.918	100	97.24	32.7953	93.849	98.1344	98.2364	80.8841	80.4737	0.371958	10.4089	20.302	3.77333	26.4213	4.18284	13.0382	0.439113	2.11651	12.5308	2.17035	0.788132	8.04529	1.06712	0.105	0.103	0.922	0.159	0.0184605	9.27638	23.1441	62.0066	0.149603	0.373253	108.339	127.34	147.656	190.255	132.398	171.302	157.807	156.801	NA	91.7492	97.6174	129.436
ST01AUS_1A4	3.58645	39.5746	66.9557	5.84171	39.5893	69.5585	41.2603	32.4939	77.8959	62.1687	79.5271	40.3332	46.5654	0	5.81179	27.5079	0.252726	2.79426	3.892	3.73726	1.54439	1.66104	1.657	1.98813	0.740664	4.29893	1.74366	NA	NA	NA	NA	0.0149177	6.33979	21.5382	85.3554	0.0742753	0.252336	139.267	178.284	186.598	197.782	175.603	198.957	203.892	206.089	NA	103.451	111.713	131.202
ST01AUS_1A5	12.8874	46.7356	35.2153	7.20944	45.4071	68.5301	34.5324	46.0924	20.2083	68.1408	83.6514	62.4272	44.2531	0.347796	4.92872	4.28702	0.149771	3.87437	13.5431	1.13074	0.940301	1.594	4.19559	1.32692	0.503463	3.06848	1.21372	0.11	0.124	1.124	0.078	0.00558358	NA	5.08108	11.2704	NA	0.450833	150.695	120.332	118.998	140.699	122.232	116.996	141.459	171.001	NA	NA	NA	NA
ST01AUS_1A6	3.68899	47.2374	55.3265	1.35129	20.1132	65.7763	28.4123	25.3793	40.9724	39.8653	65.7948	9.33098	33.6041	0	105.175	37.0508	0.0573403	0.443737	1.44231	1.7175	0.279598	1.52372	1.81975	0.669972	0.216221	12.533	2.47231	0.102	0.096	0.943	0.098	0.00906694	2.8589	5.64224	10.0773	0.283697	0.559895	122.558	109.494	128.241	162.256	110.848	131.346	179.22	207.179	NA	176.091	217.778	209.221
ST01AUS_1A9	50.359	64.4182	67.9818	1.57209	42.2317	66.4147	34.083	47.5619	62.6176	36.825	74.6595	40.9263	49.1376	0.775164	18.6413	40.8927	0.145279	5.32664	2.94739	2.84891	1.35056	1.41086	0.892267	5.56556	1.14502	6.82847	1.73438	0.087	0.104	1.224	0.073	0.00554618	6.77133	6.80262	16.211	0.417701	0.419631	113.196	113.404	126.41	165.007	102.392	120.954	163.447	211.755	NA	143.973	174.671	187.478
ST01AUS_1B1	50.9655	58.2236	86.3372	10.3263	63.9712	96.3204	48.0304	67.7301	88.892	79.9424	98.7882	84.5688	69.508	0.706043	62.1726	18.3467	4.5478	20.0074	27.5315	3.1158	1.41303	7.21384	4.92984	4.99145	2.09987	13.0897	1.35155	0.117	0.113	0.93	0.082	0.00813042	5.36883	5.9839	16.3407	0.328556	0.366196	124.435	117.534	157.212	195.904	110.58	153.756	195.328	212.593	NA	133.331	175.175	199.908
ST01AUS_1B2	3.43872	2.07299	91.4482	6.90928	9.35632	21.149	32.1372	23.1881	60.5764	30.3198	56.2697	51.067	32.3277	0	0	81.0919	0.0454895	0.292717	0.557155	3.10791	0.591961	3.15377	2.87244	1.04247	1.51078	7.85555	2.94001	0.049	0.084	1.714	0.174	NA	4.28142	10.1824	30.7237	0.139353	0.331419	151.629	177.303	175.059	201.49	163.764	184.556	204.915	202.081	142.514	190.016	193.645	196.684
ST01AUS_1B7	31.7372	93.4388	92.4655	18.1647	64.5598	92.3386	47.9301	23.5891	73.0578	33.7024	73.5202	37.1723	56.8064	0	15.6247	16.608	0.0539985	3.66924	4.81339	2.66503	1.63415	2.34746	2.31442	2.71687	0.0960388	4.37861	1.29661	0.079	0.083	1.065	0.652	NA	3.2383	2.68286	5.59488	0.578797	0.47952	131.908	104.146	112.083	127.409	103.255	113.203	124.471	133.362	NA	133.884	186.941	185.501
ST01AUS_1B8	3.60742	1.23919	9.89659	3.42539	13.2027	94.1906	59.0306	25.961	80.6234	53.0183	83.217	36.5247	38.6614	0	0.148744	0.46145	0.215439	1.59412	6.42079	5.55517	0.398746	2.29153	2.57964	3.18101	0.948445	1.98292	1.08384	0.064	0.08	1.205	0.184	0.00453742	6.73029	4.88828	40.932	0.164426	0.119424	NA	105.364	112.174	115.484	108.284	114.075	131.903	146.71	119.178	112.958	117.477	128.625
ST01AUS_1C1	1.29344	80.3906	96.0009	5.5239	78.8651	73.4481	12.4804	52.8366	58.1626	61.8372	75.9656	30.4701	52.2729	0	4.6988	20.2334	0.0540878	11.9261	5.21838	1.60362	0.769344	2.45608	2.17398	1.9577	0.855096	4.32888	1.3835	0.081	0.106	1.303	0.058	0.00657621	4.74903	11.2741	36.5784	0.129831	0.308218	107.986	107.51	126.091	173.432	133.246	165.602	173.13	186.641	NA	107.345	118.864	152.248
ST01AUS_1C2	3.65672	36.5162	88.9431	7.19298	88.5284	91.4268	31.5043	62.4088	79.9875	24.0165	73.1114	37.7511	52.087	0.0653281	5.73567	32.7161	0.101948	15.1886	8.95812	2.17784	6.31127	2.80447	0.878306	3.46795	0.525131	6.57756	1.42068	0.085	0.101	1.192	0.258	0.0175868	4.24725	5.42062	25.7405	0.165002	0.210587	NA	111.043	121.034	164.021	134.507	152.594	187.404	184.493	NA	140.846	185.642	184.912
ST01AUS_1C3	30.2207	94.2844	76.9809	13.9493	50.8166	95.1378	36.3133	33.698	90.7657	59.919	89.2868	83.4385	62.9009	18.8451	66.0901	35.9558	0.208785	4.91747	44.3007	4.47865	1.53925	5.05413	4.82922	3.18398	2.93833	16.0285	1.33144	0.086	0.11	1.25	0.137	0.00530906	5.62542	11.0851	26.2503	0.214299	0.422284	129.298	163.397	177.578	186.248	135.768	141.35	186.913	196.793	NA	163.457	163.335	178.355
ST01AUS_1C6	15.2097	96.3516	98.1722	46.1095	68.7723	89.2625	41.8378	60.7738	87.6417	56.9667	81.1826	55.0373	66.4431	0	38.3217	45.9919	2.69656	9.21842	14.6374	1.91297	6.43506	8.68144	5.33358	1.90184	4.26014	11.6159	1.28264	0.081	0.114	1.411	0.153	0.00483268	5.61519	11.8779	15.5273	0.361634	0.76497	115.976	133.729	149.611	190.19	110.918	141.775	199.879	208.454	121.817	180.253	196.917	182.467
ST01AUS_1C8	48.7125	59.2742	55.8132	5.18396	46.3925	65.4324	8.47057	50.3403	43.9691	17.5019	47.4381	9.95852	38.2073	1.21901	88.7825	11.6274	0	11.9558	3.72253	0.37255	1.48354	1.388	0.458382	1.33696	0.0448014	10.1993	2.46161	0.066	0.098	1.485	0.05	0.00510556	5.94538	11.5044	23.2785	0.255402	0.494207	120.714	116.268	125.999	142.976	114.847	123.642	156.851	170.458	NA	120.913	147.261	172.835
ST01AUS_1D4	53.4566	94.6103	78.4222	47.4835	56.1155	82.461	47.4425	67.4517	54.0024	51.1565	65.5086	34.1839	61.0246	1.50465	20.1098	21.6346	1.55738	7.87434	10.6811	6.24163	2.99265	0.341103	3.0592	1.66338	0.907416	6.54727	1.12786	0.088	0.087	0.99	0.043	0.00572393	NA	13.0854	20.0974	NA	0.651101	109.441	104.942	116.129	134.711	111.832	119.84	134.192	155.926	NA	NA	NA	NA
ST01AUS_1D5	0.415031	2.48774	12.4857	4.59344	9.32099	66.4875	49.4452	4.59792	51.9327	62.5676	74.2687	39.1427	31.4788	1.19078	0.182504	0.93986	0.0494565	0	4.94903	9.8333	0.0849616	1.14789	4.11726	3.07203	0.515449	2.17354	1.35073	0.057	0.083	1.451	0.105	NA	NA	NA	NA	NA	NA	NA	NA	NA	NA	NA	NA	NA	NA	NA	NA	NA	NA
ST01AUS_1D8	3.32824	5.26594	32.9243	5.20788	7.62815	26.8474	17.5638	17.6356	6.5033	20.3104	29.9743	21.6835	16.2394	0	0.130177	6.46898	0.201819	0.863644	1.32159	0.79053	0.343452	0.0459053	0.953969	1.47448	0.264314	1.07157	1.65312	0.074	0.095	0.997	0.419	0.0071314	5.53275	7.8237	13.9723	0.395981	0.559945	NA	120.778	131.912	143.271	117.911	127.702	145.623	161.793	NA	188.656	189.887	158.907
ST01AUS_1E1	12.2023	63.0192	88.23	35.6367	16.8799	95.301	5.45154	46.6082	46.5428	17.3684	44.4244	7.56976	39.9362	0	0	28.8745	0.492208	0	3.16099	0.614069	0.551254	1.22166	0.607815	1.07543	0.109047	3.05892	2.67299	0.081	0.089	1.106	NA	0.00584446	4.73418	6.78033	16.7921	0.281928	0.40378	109.992	107.901	116.17	134.303	106.774	129.597	166.429	191.611	NA	156.052	181.132	178.37
ST01AUS_1E4	3.93814	31.1976	52.7724	12.6695	59.8551	59.918	17.6901	26.7168	52.7461	22.6851	59.1655	24.5248	35.3233	0	1.30509	5.67829	0.412137	0.949481	1.78762	0.602599	0.583557	2.21153	1.00856	1.58727	0.618114	1.39535	1.06654	0.092	0.097	1.057	0.116	0.00639785	1.805	12.1755	26.3248	0.0685664	0.462511	111.03	108.338	115.202	132.359	112.399	122.23	144.958	189.498	NA	NA	127.128	123.692
ST01AUS_1E5	47.4486	97.6516	97.9452	64.5572	65.7049	74.8272	34.4243	36.5448	45.8199	43.1793	62.7047	43.4182	59.5188	0	12.3711	17.6061	0.435465	6.03803	5.29543	4.26903	1.0451	1.83586	2.93689	1.84347	0.772547	4.53741	1.18116	0.088	0.088	0.997	0.052	0.0032607	4.37365	21.9885	24.6717	0.177274	0.891243	136.756	182.898	197.887	191.003	139.865	163.966	191.175	205.512	NA	107.903	172.1	203.069
ST01AUS_1F2	3.9763	56.6011	76.482	8.35214	68.0121	71.4556	61.2422	39.2182	64.5479	41.5762	87.5021	57.0503	53.0013	0	5.08621	5.48412	0.038081	2.91324	3.65948	6.34581	0.903221	1.48684	2.58298	1.90215	1.48958	2.65764	0.793126	0.1	0.105	1.049	0.024	0.0112446	7.11882	25.3481	25.5935	0.278149	0.990411	111.977	123.947	138.091	178.388	117.215	152.893	176.694	190.023	NA	132.076	137.415	173.66
ST01AUS_1F3	3.26153	84.5741	91.4387	11.1431	67.8882	96.939	8.59727	48.421	71.0407	56.6261	46.7863	38.5933	52.1091	0	11.7349	17.1925	0.321573	4.12102	10.6192	0.417499	0.892859	1.47917	3.27201	1.16966	0.697151	4.32647	1.31166	0.082	0.082	0.998	0.136	0.00152246	3.98275	8.50667	20.7845	0.191621	0.409279	143.784	138.911	163.479	200.03	151.141	190.202	204.195	217.987	NA	116.806	117.54	134.065
ST01AUS_1F8	4.11652	13.7012	51.4336	10.2879	51.0809	65.9712	19.9386	29.0252	46.5903	46.8568	43.1616	47.0043	35.764	0	0.536191	2.61598	0.038734	1.98707	5.83576	1.16234	0.440951	2.16956	1.85909	0.585567	0.991432	1.51856	1.05996	0.078	0.106	1.362	0.036	0.00985688	4.71598	4.5513	17.093	0.275901	0.266267	NA	105.387	113.834	153.745	102.104	112.148	149.505	206.938	151.355	128.893	129.068	150.669
ST01AUS_1G2	0.703566	96.1903	97.9586	17.5115	63.5549	95.9109	35.9508	61.6864	79.4092	59.6594	83.8855	77.9156	64.1947	1.19078	10.0269	11.3046	0.348802	6.80952	5.52673	3.40646	1.48753	1.97113	4.39182	1.65946	3.11015	4.26949	0.827976	0.074	0.099	1.339	0.082	0.00652769	9.00094	10.8	38.9874	0.230868	0.277013	140.472	162.481	178.433	197.712	171.744	186.077	200.561	205.981	111.224	128.595	152.666	178.408
ST01AUS_1G5	3.90651	5.1212	77.3414	9.54032	38.7307	62.6335	10.9488	20.4558	13.157	25.173	47.1633	3.27423	26.4538	0	0	8.80366	0.198853	0.0449571	4.73476	1.02338	0.438606	0.305399	1.21005	0.815012	0	1.46456	1.81455	0.086	0.09	1.052	0.05	0.0158779	3.1535	6.21705	27.3228	0.115416	0.227541	127.389	124.243	129.417	146.831	137.67	147.976	184.206	214.345	NA	109.639	133.787	140.042
ST01AUS_1H2	47.7802	97.3324	89.2948	10.7239	51.1519	69.1173	31.49	38.2006	64.7247	53.0356	57.7645	57.6528	55.6891	2.08776	9.38071	12.1845	0.449221	0.998189	7.8036	7.86471	0.94769	3.18418	2.60053	1.40988	1.99807	4.24242	0.933622	0.117	0.095	1.05	0.014	0.00747155	5.32983	17.4415	48.6469	0.109562	0.358533	101.728	134.302	154.267	177.824	113.367	105.573	101.784	108.345	NA	99.3215	87.8281	95.4028
ST01AUS_1H6	51.7962	47.7585	73.1954	37.6262	73.5384	72.7521	33.1732	38.9931	62.9597	60.5453	77.4027	54.682	57.0352	0.599468	2.80692	5.91231	0.280374	12.9575	1.86187	1.57456	1.28676	1.84204	1.61758	2.17791	0.898946	2.81802	1.24332	0.075	0.095	1.342	0.064	0.00444577	1.947	9.17897	26.8555	0.0724991	0.341791	115.882	111.89	122.8	157.044	118.573	126.44	152.641	180.28	NA	NA	124.602	166.418
ST01AUS_1H8	2.79808	49.3308	53.3163	11.0574	65.7752	64.4179	36.4611	33.1684	49.1552	46.9304	68.3953	37.9383	43.2287	0	9.22802	11.3499	0.150929	4.00769	2.87541	5.18215	0.645659	2.17002	1.95486	3.22841	1.51768	3.5259	1.00337	0.068	0.095	1.657	0.066	0.00352204	1.0515	7.21949	19.3914	0.0542251	0.372304	141.803	141.038	143.439	165.823	125.716	138.518	172.574	199.412	NA	NA	109.961	116.683
ST99CH_SW5	51.1032	74.9602	96.861	68.4203	47.0516	48.7854	96.6929	26.8005	90.6594	91.6183	96.6327	26.8932	68.0399	0.556187	2.7163	13.6364	1.76231	2.91388	1.78822	17.0974	0.954677	14.6137	45.4285	13.7217	0.230835	9.61835	1.35092	NA	NA	NA	NA	NA	NA	NA	NA	NA	NA	NA	NA	NA	NA	NA	NA	NA	NA	NA	NA	NA	NA
ST99CH_SW39	31.2534	2.93677	70.7756	36.5522	31.8145	11.0845	95.473	8.45663	99.5738	94.1026	93.359	83.9335	54.943	0.426784	0.137405	42.0532	0	1.60523	0	149.342	0.350881	11.0891	56.2223	18.0997	22.0832	25.1174	1.72303	NA	NA	NA	NA	NA	NA	NA	NA	NA	NA	NA	NA	NA	NA	NA	NA	NA	NA	NA	NA	NA	NA
ST99CH_28	2.82571	74.4195	96.8626	53.5754	61.1551	84.6161	94.0484	13.598	83.7925	92.3134	96.7151	58.6244	67.7122	0	5.86878	30.3472	5.07604	15.4021	10.1887	47.0941	0.0889008	2.37618	49.7789	25.806	3.37549	16.2835	1.09843	NA	NA	NA	NA	NA	NA	NA	NA	NA	NA	NA	NA	NA	NA	NA	NA	NA	NA	NA	NA	NA	NA
ST99CH_3A1	3.6535	63.7445	97.2994	68.4267	74.4533	97.977	95.7144	24.7664	71.099	74.7894	92.6054	92.0245	71.3795	0	8.74493	23.2768	28.885	7.01966	4.82066	18.7811	0	5.64166	14.0156	9.49013	8.61991	10.7746	0.828893	0.12	0.105	0.87	0.698	0.0537188	49.8812	10.2583	69.1185	0.721676	0.148416	104.595	112.364	128.716	164.571	126.531	125.017	140.548	137.421	127.945	122.926	141.984	139.859
ST99CH_3A10	3.03359	51.6567	58.7225	53.6925	36.2604	44.0681	51.7846	35.2761	21.95	54.3257	45.7181	10.9794	38.9556	0	10.3814	19.1515	6.28035	16.0205	0.355792	5.3007	4.80824	0.627314	2.25153	0.476177	0.0211884	5.47289	1.19214	0.124	0.126	1.019	0.658	0.0795982	68.2309	41.6057	81.3268	0.838972	0.511586	138.14	184.843	194.805	196.393	177.566	186.032	200.427	209.02	155.53	177.165	193.813	203.732
ST99CH_3A2	50.0914	69.7415	50.7074	57.7763	57.339	69.2105	69.4466	42.3431	64.5035	74.6263	87.0753	52.9933	62.1545	0.665072	58.5086	56.2639	7.2928	12.3618	2.40597	24.0604	0.683142	1.42196	18.8039	6.47555	0.789125	15.811	1.31826	0.091	0.109	1.203	0.297	0.0472896	17.9241	10.1649	28.3807	0.631557	0.358161	103.78	111.25	143.169	175.275	115.569	175.201	181.988	188.099	133.734	157.412	182.131	182.37
ST99CH_3A4	3.11206	75.3017	84.7869	51.4984	45.105	51.8682	53.5106	59.6693	49.8892	39.9275	48.6194	26.9334	49.1851	0	33.8905	137.631	5.34926	28.8062	3.21472	4.25601	2.83075	1.3509	3.27481	0.607484	1.06085	18.5227	2.11505	0.115	0.129	1.06	0.96	0.051943	16.3607	8.43934	16.6215	0.984311	0.507738	96.9724	105.721	111.748	157.117	96.7166	109.439	142.042	187.065	98.4142	112.443	125.166	178.606
ST99CH_3A5	4.42561	97.7186	97.9573	53.8172	56.2502	69.2236	76.2807	58.8999	55.7463	72.4438	84.3582	53.743	65.072	0	14.9798	53.3954	6.92479	6.00701	2.73756	11.838	1.88745	1.6033	13.899	1.08198	0.8142	9.59738	1.54001	0.1	0.109	1.094	0.993	0.106535	39.975	17.5842	39.8446	1.00327	0.44132	122.068	150.364	166.265	183.946	131.893	176.789	196.531	209.15	131.401	155.439	183.679	199.143
ST99CH_3A6	2.97022	27.2927	79.7259	41.3148	38.1785	65.8991	65.2884	5.96115	71.7615	81.1262	81.4372	52.3765	51.111	0	0.872962	32.3135	3.29556	3.25602	5.89954	7.09917	0.081675	2.31736	25.7522	3.76832	0.849765	7.12551	1.48148	0.094	0.109	1.155	0.609	0.0585032	52.0414	15.7368	42.1309	1.23523	0.373521	122.088	164.897	180.212	188.426	159.729	165.833	172.359	178.402	128.255	137.184	158.028	180.025
ST99CH_3A8	3.91965	88.3375	98.1	76.034	43.021	78.4505	91.4624	54.6954	59.5419	79.7311	90.9151	72.699	69.7423	0	20.6587	156.384	3.25636	5.11837	8.04078	18.8779	1.8263	2.64959	10.8689	5.32677	2.84864	19.6547	2.21614	NA	NA	NA	NA	NA	NA	NA	NA	NA	NA	NA	NA	NA	NA	NA	NA	NA	NA	NA	NA	NA	NA
ST99CH_3A9	3.23236	71.9012	96.6791	37.5823	72.6166	95.9379	97.842	5.89799	88.3874	86.6754	97.2636	81.5846	69.6334	0	23.3399	111.472	3.72044	44.5469	10.3523	37.9379	0.185742	4.40859	5.20406	2.24875	1.85244	20.4391	1.58589	0.082	0.075	0.918	1.831	0.0761769	22.4279	6.14324	24.2532	0.924739	0.253296	102.243	113.683	131.917	181.064	111.052	143.226	214.247	215.271	118.203	170.89	187.672	207.272
ST99CH_3B2	7.08578	95.7676	98.2416	83.8757	83.7225	94.373	91.5789	47.0181	60.5166	87.3764	94.4989	61.4809	75.4613	0.0696657	16.3964	58.449	47.4961	8.5467	13.1252	32.3039	0.971111	1.29821	18.6335	8.85549	7.23651	17.7818	1.06111	0.108	0.101	0.465	0.54	0.069867	71.6595	40.9387	107.226	0.668306	0.3818	129.095	166.979	190.557	195.061	149.973	171.263	184.215	185.185	141.292	162.121	182.575	188.474
ST99CH_3B4	2.98443	89.6768	95.8135	28.0674	60.0197	59.6616	63.3395	17.572	32.3395	27.7947	83.2639	4.46505	47.0832	0	7.0925	50.9314	1.21781	11.4152	2.65942	5.02617	0.315219	3.15593	0.440549	1.6295	0	6.9903	2.03912	0.094	0.095	1.022	0.56	0.041126	57.1251	17.7917	67.5869	0.845209	0.263241	105.239	123.028	150.814	168.72	144.069	176.417	186.991	194.068	139.475	161.148	182.629	193.784
ST99CH_3B8	4.6614	95.1937	98.1956	67.7916	66.5715	86.6102	90.9046	61.6329	65.0999	45.2776	66.247	36.1328	65.3599	0	15.6176	74.6223	11.994	4.74601	3.64371	9.06659	1.21037	1.5482	2.45425	1.07149	0.687216	10.5552	1.96849	0.089	0.083	0.942	0.997	0.0749188	69.4558	21.8733	59.1238	1.17475	0.369958	119.341	142.776	169.04	180.481	138.588	160.097	172.246	171.051	119.691	138.858	166.016	172.648
ST99CH_3C4	42.7144	88.8526	96.7999	68.0845	65.2593	22.7431	39.0959	51.692	22.1878	70.4708	53.1394	12.4472	52.7906	0.73081	24.6861	61.8303	1.59896	35.7307	0	4.1492	0.652909	0.967814	20.2008	1.31824	0.0389374	12.6587	1.54685	0.086	0.134	1.576	1.048	0.077092	59.2307	25.3049	67.8134	0.873436	0.373155	130.732	143.728	155.595	172.54	158.487	177.675	189.856	193.113	119.208	116.244	126.768	156.529
ST99CH_3C7	18.7666	54.6424	85.5954	38.777	67.9813	94.4512	98.0781	57.6495	92.5868	91.7005	100.428	56.8755	71.461	1.29993	3.93631	32.7895	1.56151	7.56471	2.45532	8.79875	1.88555	2.50551	5.94091	3.56509	0.430121	6.0611	1.45255	0.105	0.122	1.166	2.303	0.0904483	48.8671	9.74944	29.2846	1.6687	0.33292	117.435	111.778	135.884	186.763	131.461	203.325	195.926	197.922	163.193	189.096	195.921	203.762
ST99CH_3D1	2.53355	87.3012	96.3191	45.0473	56.6827	66.624	65.1546	21.2475	45.4622	21.9638	85.6594	24.1134	51.5091	0	5.07307	17.1728	2.08204	1.485	4.59416	7.13905	0.567707	2.84653	0	5.3966	0.525308	3.90685	1.22976	0.093	0.104	1.121	0.558	0.039055	49.375	14.917	46.764	1.05584	0.318985	107.942	147.23	195.411	194.952	166.513	196.518	208.133	211.559	153.575	186.315	200.699	209.09
ST99CH_3D3	34.6631	97.1138	98.0916	69.7701	71.7754	44.933	62.4018	12.3368	65.6463	39.8672	70.7807	23.6924	57.5894	1.453	23.8808	43.081	4.74823	7.40183	3.43945	5.69722	0.343404	1.79144	1.33626	0.634525	0.11665	7.82698	1.64358	0.087	0.1	1.151	1.418	0.0625263	NA	NA	NA	NA	NA	NA	NA	NA	NA	NA	NA	NA	NA	NA	NA	NA	NA
ST99CH_3D5	49.6246	96.6935	96.8577	54.88	65.6464	97.9951	97.1054	31.3745	86.0609	92.4682	95.602	58.3854	76.8911	2.79509	13.1295	34.4812	5.3862	4.29856	2.88973	10.5199	0.737796	1.83656	5.07582	1.49487	1.06836	6.97614	1.35627	0.099	0.112	1.142	1.522	0.0420044	49.5485	17.2111	68.4715	0.723637	0.251361	113.298	115.234	130.258	161.801	164.888	192.476	201.484	200.577	140.433	152.232	182.706	196.004
ST99CH_3D7	36.4618	73.7746	86.7609	63.4651	70.0723	97.991	91.0748	35.5649	98.4033	87.5304	98.1818	98.8788	78.18	2.18471	41.6079	101.717	11.938	20.0561	59.4909	74.6459	1.50203	46.9486	47.1639	87.5967	41.2677	44.6766	0.726653	0.106	0.123	1.154	0.868	0.218624	52.2162	19.55	71.9584	0.725644	0.271684	138.736	181.137	196.751	200.071	154.917	162.294	178.348	186.087	156.383	165.158	179.398	178.221
ST99CH_3D8	31.8771	98.1818	97.9646	71.3744	65.9049	76.1565	97.449	30.3237	70.4159	93.021	97.6753	55.0578	73.7835	0.714255	24.4125	46.9322	9.53494	21.2473	2.69351	16.8053	0.774856	1.87097	10.9448	3.7245	0.864961	11.71	1.1867	0.099	0.119	1.208	0.491	0.0687728	90.6876	34.883	88.2703	1.02739	0.395184	129.834	185.055	193.367	206.15	184.291	182.565	190.636	190.403	156.607	177.903	185.816	195.691
ST99CH_3F1	98.3552	98.1933	98.1855	84.888	62.8309	81.3995	92.3067	54.9574	32.6359	76.7665	95.4146	15.3388	74.2727	6.18611	22.8134	79.9393	17.158	8.38471	5.89105	17.3129	1.51662	1.11138	16.7454	5.28981	0.0449113	15.1995	1.42878	0.106	0.111	1.042	0.951	0.0529938	70.1684	17.4221	55.4884	1.26456	0.313977	115.182	127.082	137.164	173.681	146.226	156.25	172.149	177.887	158.072	169.006	179.267	184.647
ST99CH_3F2	49.7293	97.5855	87.8745	51.8087	68.0814	83.8363	84.1273	39.4872	74.2985	85.9845	71.094	33.59	68.9581	1.70958	18.8078	39.719	5.13076	5.1144	3.09889	14.4932	1.3242	2.6111	10.2561	1.77916	1.07867	8.76024	1.28945	0.085	0.087	1.024	0.47	0.0772856	50.1164	17.8591	52.6138	0.952533	0.339438	113.959	170.821	175.923	196.989	168.867	175.256	190.709	197.985	142.554	163.381	185.221	196.917
ST99CH_3F3	1.46742	95.6933	98.2506	67.3812	74.8155	66.032	63.1277	58.7848	28.1994	40.3975	74.4942	25.8996	57.8786	0	20.2497	80.8517	2.35309	7.48709	2.90701	0.491947	2.03299	1.24615	0.9681	1.83789	0.551174	10.0814	2.27928	0.084	0.091	1.09	0.542	0.0407933	39.6834	32.3782	88.8686	0.446541	0.364338	120.48	160.523	177.954	181.503	143.438	171.711	185.631	196.147	132.77	162.708	176.069	186.1
ST99CH_3F4	1.28319	90.3739	90.3129	74.7255	82.9325	58.4473	33.8692	51.6853	18.8701	32.1139	35.2351	15.287	48.7613	0	12.5421	10.8353	1.05337	6.53868	1.47448	8.64762	0.356993	0.113173	0.770892	0.359464	0.130212	3.56852	1.31871	0.105	0.102	0.97	0.525	NA	26.9511	8.51015	20.2863	1.32854	0.419502	110.632	122.137	155.168	184.661	154.335	176.057	182.647	177.748	145.05	159.006	175.271	177.305
ST99CH_3F5	52.4629	98.02	98.1831	66.7337	74.2023	67.378	88.7727	49.9972	53.3278	89.9597	76.5181	51.1028	72.2215	1.82401	17.0088	18.6672	2.95164	2.76711	2.86774	11.3293	1.17466	0	3.38425	0.86892	0.710593	5.29619	1.23623	0.081	0.11	1.351	0.813	0.0826279	45.5778	13.882	50.8909	0.895598	0.27278	114.892	127.687	149.138	192.282	156.591	188.684	188.026	196.876	172.475	186.737	191.357	191.933
ST99CH_3G2	11.2308	96.7207	98.2105	76.7112	65.4288	65.4037	61.6025	12.014	23.8957	48.6502	57.7521	25.9134	53.6278	0.464036	10.792	57.4503	7.33361	3.03442	1.71935	10.3337	0.19429	1.08628	6.02077	0.700005	0.5676	8.30803	1.92035	0.092	0.103	1.118	0.67	0.0788037	57.207	28.9396	73.5992	0.777277	0.393205	126.877	164.115	175.842	162.78	191.912	190.739	203.07	204.873	171.987	187.428	202.367	202.666
ST99CH_3G3	63.3941	89.4094	82.4641	69.7346	61.5705	87.0786	72.3403	21.1525	50.2927	58.5294	73.5355	12.4937	61.833	6.55126	70.5798	149.027	18.6078	17.6053	3.49648	11.4529	0.45988	1.75291	8.26212	4.09907	0.112101	24.3339	1.79624	0.097	0.106	1.097	0.579	0.0781439	40.9452	25.5311	50.3917	0.812538	0.506653	104.207	114.472	141.619	168.32	108.372	166.876	184.914	193.531	111.599	165.023	173.911	191.04
ST99CH_3G6	3.99407	35.4841	72.7126	39.4899	38.9556	73.102	49.0983	4.07752	27.6918	44.1331	61.8966	30.3138	40.0791	0	2.21422	58.8829	1.19659	2.73566	1.57328	4.9313	0.115742	1.62928	3.49691	1.50019	0.343031	6.5516	2.52487	0.09	0.084	0.936	0.722	0.0696152	51.0315	22.4618	58.3229	0.874981	0.385128	119.47	157.417	166.348	182.719	155.539	185.38	189.566	200.555	146.649	156.373	171.972	189.571
ST99CH_3H1	4.09577	97.6084	98.0233	46.2337	73.4265	87.8839	94.1531	34.0998	64.9451	94.9185	98.6783	48.5766	70.2203	0	10.3681	14.2521	1.15027	14.3655	1.89182	14.3124	1.31981	1.89663	8.17623	2.93512	0.815091	5.95692	0.989764	NA	NA	NA	NA	0.0951259	17.3271	11.1061	18.3129	0.946174	0.606464	107.02	110.393	121.479	147.328	105.907	134.668	192.661	199.914	109.362	132.429	168.72	180.004
ST99CH_3H3	43.9064	49.8397	62.8823	39.3015	70.923	96.4827	89.6603	58.1859	61.1917	75.3932	65.8845	37.3404	62.5826	0.688418	3.6476	18.1693	2.16502	5.2647	1.71016	30.7736	1.44232	1.81756	2.81478	2.21885	0.661805	5.94784	1.53791	0.094	0.095	1.01	0.634	0.109854	26.1282	16.6018	21.9248	1.19172	0.757217	114.304	124.576	133.901	139.253	128.405	130.503	157.05	179.952	145.423	156.35	179.247	167.699
ST99CH_3H4	2.88211	58.1829	96.0456	66.3882	63.5318	98.0782	94.5922	29.6796	98.3583	97.1442	99.3403	75.2205	73.287	0	5.74141	50.7357	1.25463	10.7825	23.6488	22.8469	0.531386	2.90696	41.7029	3.55651	0.912533	13.7184	1.26434	0.099	0.109	1.098	0.742	0.124855	70.3064	38.3727	81.2972	0.864808	0.472005	134.278	179.442	194.374	190.733	163.206	162.497	172.66	178.99	136.565	142.482	150.349	175.667
ST92ISR_Ar_11g	1.11943	89.4258	85.2937	10.5368	10.9266	50.9376	17.1845	71.2254	13.4022	28.2079	52.1149	11.4469	36.8185	0	80.191	124.786	0.234207	0.261818	3.69626	0.959123	1.13463	2.73737	0.739398	0.368422	0.0489303	17.9298	2.26668	0.078	0.089	1.141	0.772	0.0143157	5.1605	9.1048	33.4862	0.154108	0.271897	NA	105.88	130.713	167.669	132.442	152.3	167.337	192.539	NA	NA	135.067	167.897
ST92ISR_Ar_11i	1.2756	96.6473	94.0894	27.5513	20.5714	99.0417	68.4033	94.2866	75.2783	59.2892	74.9918	69.2889	65.0596	0	355.898	233.213	0.622468	0.365678	193.752	7.28505	9.28084	20.3627	12.502	3.19874	17.6947	71.1813	1.68809	NA	NA	NA	NA	0.0103184	8.83249	11.2041	28.0918	0.314415	0.398837	109.071	108.267	135.465	175.196	130.141	184.559	201.03	198.758	NA	121.831	120.055	109.231
ST92ISR_Ar_12d	1.57113	81.9015	97.6632	45.1217	51.371	86.4015	85.167	71.1316	72.4523	37.6673	51.3447	34.0798	59.6561	0	170.273	139.285	0.74002	6.87783	117.574	22.5598	5.15439	10.948	0.806779	1.16297	0.476025	39.6548	1.59585	0.078	0.088	1.133	0.969	0.00418678	2.41463	7.6847	29.1758	0.0827613	0.263393	109.659	109.969	123.216	152.252	116.757	126.424	155.74	189.815	NA	131.662	174.11	170.982
ST92ISR_Ar_12e	2.39438	98.0041	91.0757	22.15	12.3978	90.3334	92.7608	26.6087	89.6605	26.5894	55.0169	4.1236	50.9263	0	20.4319	110.595	0.666123	0	36.0238	49.8539	1.9045	51.3353	1.05506	0.87001	0.0269622	22.7302	1.50502	0.1	0.1	1.003	1.354	0.00620437	3.80337	8.51822	41.3884	0.0918946	0.205812	98.6385	108.867	114.139	143.375	103.518	135.775	190.232	208.306	NA	110.871	114.894	143.542
ST92ISR_Ar_12f	1.34059	97.3561	77.1875	35.7093	34.7057	75.2027	84.777	20.5447	76.6112	40.1015	77.4687	33.5164	54.5434	0	230.648	171.697	0.587386	0.763752	71.0693	50.9733	0.534107	17.5272	1.53204	1.43209	1.01431	45.6482	1.6922	0.086	0.143	1.401	0.137	0.00862293	4.54725	12.1493	19.0447	0.238768	0.637936	107.274	112.878	127.647	156.466	112.709	135.576	198.679	207.397	NA	147.444	194.158	192.719
ST92ISR_Ar_15a	1.52653	97.8734	97.9369	38.5323	67.4968	91.5917	75.6105	98.0533	75.3197	39.7473	49.9202	38.8052	64.3678	0	10.1959	255.304	15.8105	17.1302	31.1532	28.8248	6.92384	13.8484	1.25218	0.288337	7.3881	32.3433	2.19363	NA	NA	NA	NA	0.00672349	9.67049	16.8521	44.4277	0.217668	0.379315	106.379	113.684	130.89	NA	159.32	190.063	198.743	211.664	NA	114.708	154.235	188.776
ST92ISR_Ar_15c	1.31484	97.0259	90.5925	27.148	17.1707	66.6823	51.8299	31.3494	30.2504	19.7038	40.781	6.83957	40.0574	0	124.587	57.5583	4.88103	0.960474	40.177	14.727	0.775088	1.67679	0.219024	0.294937	0.03408	20.4909	1.84111	NA	NA	NA	NA	NA	NA	NA	NA	NA	NA	NA	NA	NA	NA	NA	NA	NA	NA	NA	NA	NA	NA
ST92ISR_Ar_16a	12.3773	90.2834	73.2041	29.4543	41.4272	97.2567	73.0838	39.0547	36.7701	44.0898	58.4911	17.6851	51.0981	0	9.04067	41.2001	5.36716	4.98557	51.4627	9.65657	0.929476	1.31376	1.97469	0.836029	0.234802	10.5835	1.62102	0.071	0.074	1.038	0.511	0.00486897	8.62708	8.46591	64.1397	0.134505	0.131992	107.069	110.4	130.99	157.975	164.527	195.688	199.971	196.348	NA	113.96	105.567	109.393
ST92ISR_Ar_16h	6.8459	98.2812	98.2414	34.3031	36.7722	91.5058	60.9664	69.3722	57.5407	61.7631	60.7909	19.7956	58.0149	0.273601	273.514	245.874	0.231517	11.1345	60.0487	42.7319	6.35445	25.2973	15.9586	1.50959	0.290979	56.935	1.69842	0.076	0.106	1.397	0.16	0.00582864	4.4994	20.4467	32.1491	0.139954	0.635994	108.532	128.5	152.799	159.388	126.72	163.766	206.37	214.25	NA	98.8359	152.095	176.156
ST92ISR_Ar_17b	2.20564	74.1719	65.0064	16.2165	30.1402	80.0371	96.7859	35.8971	56.7232	20.7261	83.1575	11.1064	47.6811	0	86.5573	39.8011	5.28033	2.3232	50.7551	75.1597	9.02788	30.5816	0.672934	1.24646	0.208873	25.1345	1.24506	0.096	0.123	1.274	NA	0.00276029	4.50504	11.2508	35.9419	0.125342	0.313027	100.63	107.088	117.898	131.331	106.632	126.11	143.998	160.629	NA	117.362	131.014	141.005
ST92ISR_Ar_17d	4.06211	88.838	73.9516	37.9889	38.4269	74.744	86.1678	81.1422	79.7978	35.1085	66.898	3.07662	55.8502	0	183.611	67.8729	0.433509	7.60979	30.6356	62.7167	16.2619	25.9899	1.07743	0.591564	0.168033	33.0807	1.60629	NA	NA	NA	NA	NA	NA	NA	NA	NA	NA	NA	NA	NA	NA	NA	NA	NA	NA	NA	NA	NA	NA
ST92ISR_Ar_17e	37.4183	77.7987	98.2014	44.2748	34.7948	49.8518	5.56678	36.0617	27.9572	18.6502	71.3217	6.89797	42.3996	0.748633	154.585	180.883	1.35609	3.32852	23.3124	0	14.3221	1.13079	0.240597	1.00914	0.146253	31.7551	2.0204	0.123	0.133	1.086	0.059	0.00713004	9.05831	11.8535	28.9455	0.312943	0.409511	104.146	110.919	137.331	196.759	131.609	168.608	205.485	212.58	90.5393	145.149	187.309	204.13
ST92ISR_Ar_17i	2.73087	89.0951	43.1273	37.2634	14.7144	41.9675	14.6512	49.752	15.9033	34.0058	48.966	6.9468	33.2603	0	92.0417	16.1248	0.598254	0.243863	1.41148	1.04338	0.964147	0.341202	1.69569	0.663343	0.0536098	9.59846	2.74459	0.068	0.098	1.448	0.268	0.0101886	5.87626	9.74028	21.3717	0.274955	0.455756	100.257	108.138	135.839	161.949	125.117	180.05	209.566	212.476	NA	151.915	169.428	191.962
ST92ISR_Ar_17r	51.3464	77.8949	97.7456	42.5197	44.1941	78.1224	71.0461	63.4202	57.4936	47.4287	86.045	57.1424	64.5332	0.867496	94.458	203.798	11.1997	3.055	14.2022	9.51451	2.60508	8.40794	1.25252	2.64154	2.96744	29.5808	2.05071	NA	NA	NA	NA	0.00545285	12.02	11.7729	33.4538	0.359302	0.351916	107.531	111.046	124.256	144.21	127.768	152.194	184.444	202.934	125.786	147.408	168.023	174.253
ST92ISR_Ar_18b	14.3482	92.5085	95.6767	57.4859	79.602	99.0908	91.6739	58.9371	77.7192	22.7525	72.8638	47.5994	67.5215	0.157149	215.412	203.606	0.451811	65.2353	20.7588	18.5104	1.4398	24.4076	0.224011	10.2412	0.929353	46.7811	1.67238	0.109	0.112	1.027	0.251	0.00468819	8.70667	7.94981	24.203	0.359735	0.328464	103.744	108.042	149.49	172.636	105.334	138.07	142.686	173.579	NA	110.575	112.603	118.317
ST92ISR_Ar_19e	2.41786	97.9756	98.1116	32.7784	13.926	98.627	90.9359	65.5146	80.9751	18.0235	57.4873	11.9313	55.7253	0	175.487	193.346	0.685421	0.253453	127.88	50.3355	2.41977	18.3336	0.494454	0.766751	0.185666	47.5156	1.55841	0.118	0.15	1.3	0.111	0.0086017	7.01767	8.95722	27.8388	0.252082	0.321753	111.079	124.095	188.161	208.336	152.79	187.378	196.416	194.595	119.256	156.157	169.652	194.061
ST92ISR_Ar_1b	3.7407	94.8795	90.2343	34.8489	51.6594	91.7876	90.0494	26.3863	30.7543	21.2261	56.4849	14.8613	50.5761	0	189.266	192.859	0.79682	4.71129	51.3196	37.1816	0.966119	5.33836	0.579671	2.29563	0.213649	40.4606	1.78607	0.107	0.133	1.246	0.013	0.00606865	6.6372	24.859	55.9216	0.118688	0.444534	99.9772	112.725	133.511	184.97	152.41	173.238	186.661	197.134	NA	97.7855	130.021	140.481
ST92ISR_Ar_1c	40.7973	90.6125	88.84	66.6223	44.0447	51.846	31.2083	81.3698	23.293	14.3021	54.0252	19.6102	50.5476	1.64334	222.722	194.906	1.97689	2.30572	54.2087	18.827	5.79693	11.9982	0.260101	0.870779	0.371205	42.9906	1.84092	NA	NA	NA	NA	NA	NA	NA	NA	NA	NA	NA	NA	NA	NA	NA	NA	NA	NA	NA	NA	NA	NA
ST92ISR_Ar_1j	43.966	84.8303	68.9446	19.1364	34.9223	86.2132	96.9822	25.0934	84.9143	45.3856	90.2413	67.0746	62.3087	1.89271	195.752	122.363	0	3.99445	38.4998	26.9837	2.60867	6.1936	1.98612	2.61412	0.895562	33.6486	1.83618	0.094	0.117	1.241	0.028	0.00543067	7.98923	6.80226	23.6061	0.338438	0.288156	106.956	108.101	121.012	148.003	118.741	157.951	185.999	192.776	NA	108.13	114.166	135.971
ST92ISR_Ar_21a	4.11446	98.2493	98.141	25.252	55.5146	97.8991	75.2627	69.8182	54.7997	32.9581	63.2547	9.10994	57.0312	0	119.283	96.2813	1.06029	2.68323	18.8683	11.8018	3.1727	5.0113	2.28376	2.14658	0	21.8827	1.86397	0.073	0.11	1.494	0.599	0.013307	7.31167	11.3956	18.1242	0.40342	0.628749	104.256	116.835	138.053	172.313	118.466	159.456	197.738	200.652	NA	181.377	172.348	196.381
ST92ISR_Ar_22f	4.64087	90.5899	58.4883	51.2771	36.753	57.5943	60.7754	33.1873	73.4763	50.9642	66.4164	47.0175	52.5984	0	251.712	64.8757	0.0904763	4.22399	2.44731	11.6839	0.934502	66.4588	0.522711	0.302981	0.429141	33.6401	2.16905	0.094	0.133	1.414	0.05	0.00537919	7.1562	9.84901	43.4813	0.164581	0.226512	102.144	104.433	113.886	121.582	145.686	161.419	178.794	179.707	NA	107.887	123.042	118.305
ST92ISR_Ar_2b	51.4663	96.2935	93.1564	22.0154	22.7488	100	95.378	41.5008	87.2623	58.7557	81.6653	94.9177	70.43	0.718139	512.002	228.485	0.479706	0.520298	142.897	40.1239	2.16982	57.2882	1.09472	2.30423	8.34465	83.0357	1.84082	0.059	0.094	1.591	0.29	0.00776775	5.70289	26.9495	85.891	0.0663968	0.313765	107.141	125.957	141.652	143.215	146.994	164.609	196.097	195.799	NA	113.863	115.045	118.217
ST92ISR_Ar_2c	22.6165	64.3105	57.2314	40.7798	44.0786	83.7171	87.4486	34.9512	77.18	40.8543	64.1976	30.7378	54.0086	0.77163	59.4103	67.1211	0.292841	10.1866	110.042	30.0213	0.589688	28.1933	1.01161	1.49254	0.543059	25.8063	1.3803	NA	NA	NA	NA	NA	NA	NA	NA	NA	NA	NA	NA	NA	NA	NA	NA	NA	NA	NA	NA	NA	NA
ST92ISR_Ar_2f	4.92871	96.3738	98.3096	3.86836	36.8198	97.4346	27.807	46.0696	78.5381	36.6505	68.0746	29.015	51.9908	0	35.0853	50.274	0	0.988225	38.187	0.640503	2.03181	15.1827	3.10933	0.582274	0.588838	12.2225	1.49452	0.1	0.121	1.207	0.05	0.0063765	3.017	10.1455	24.1492	0.124932	0.42012	102.302	103.007	115.057	160.036	108.908	140.117	178.223	206.168	NA	99.2605	107.343	107.403
ST92ISR_Ar_4b	1.01158	94.0125	96.6002	51.2888	38.6418	100	95.816	64.0126	77.5294	50.2697	68.0943	86.6321	68.6591	0	235.692	87.854	12.8394	21.6795	92.8032	44.4436	5.35037	23.4705	2.91971	0.993352	19.3688	45.6179	1.48506	0.089	0.073	0.823	0.283	0.00659288	12.1271	8.422	32.7159	0.370679	0.257428	103.239	111.576	146.149	161.099	112.633	137.022	149.124	160.742	109.355	128.43	120.585	108.631
ST92ISR_Ar_4e	16.3429	3.7606	73.7254	35.2661	28.7498	57.79	7.37015	49.8281	58.9728	33.9501	53.2801	13.065	36.0084	0.664179	1.21942	163.911	1.27307	1.56032	42.9283	0	10.5006	42.4199	2.42387	0.515449	0	22.2847	2.12521	NA	NA	NA	NA	NA	NA	NA	NA	NA	NA	NA	NA	NA	NA	NA	NA	NA	NA	NA	NA	NA	NA
ST92ISR_Ar_4f	6.10367	95.8543	93.583	49.1974	58.6919	98.5872	97.8407	68.2242	57.3998	62.3056	78.8944	74.8781	70.13	0.886623	315.787	116.921	0.844776	6.62192	68.8801	132.888	60.7821	11.0533	5.0166	3.69026	15.7582	61.5942	1.50416	0.085	0.127	1.494	0.372	0.00383188	5.46	23.9133	81.7324	0.0668034	0.29258	103.264	108.204	118.075	130.973	121.415	188.312	199.146	211.167	NA	121.471	113.197	102.852
ST92ISR_Ar_4g	1.63364	2.24485	81.352	80.0627	11.7705	66.0772	22.7605	61.7054	42.7519	35.524	50.3104	7.45095	38.637	0	0.152012	172.926	6.3745	0.303494	6.95399	1.8569	3.32147	1.5053	1.44037	1.52367	0	16.3632	3.01654	0.1	0.106	1.062	0.087	0.00581821	3.027	12.0206	26.3389	0.114925	0.456382	105.362	109.098	119.986	163.636	107.518	135.223	206.983	204.732	NA	103.506	102.772	125.547
ST92ISR_Ar_5a	1.7724	86.5556	91.0834	25.4067	30.4416	65.2053	71.5225	34.9417	74.8617	31.6166	68.7167	21.8255	50.3292	0	120.399	167.224	0.338596	5.20417	47.5754	17.6231	2.17336	19.68	1.06928	0.74078	0.251087	31.8566	1.72653	NA	NA	NA	NA	0.00459913	5.24167	8.6607	26.5381	0.197515	0.32635	102.39	106.443	117.735	136.896	109.866	120.625	132.689	154.113	NA	122.604	115.579	127.692
ST92ISR_Ar_5g	1.53704	98.3094	98.2483	50.8225	70.4245	100	92.898	70.1935	83.2341	89.2913	97.8012	92.2692	78.7524	0	279.909	226.453	26.2022	9.5847	87.8138	78.0036	20.2146	19.5385	31.3138	12.6379	27.0764	68.2289	1.33312	0.082	0.107	1.307	0.19	0.00577298	10.5388	26.8898	62.6639	0.168179	0.429112	108.123	156.818	175.635	186.697	137.865	155.281	168.129	183.98	99.4458	102.621	90.6138	93.5789
*MCA=Mean Colony Area
*RCA=Ration of Colony Area
*MSR=Morphological stress response
[truncated: 1 more columns]

## Sheet: Supplementary Table S6
Supplementary Table S6: Summary statistics of genome-wide SNPs crossing the false discovery rate (FDR) of 10% for specific traits. SNPs are ordered according to the smallest P-value.
Virulence_1204. Virulence=amount of necrotic lesion area.
SNP	Chromosome	Position (BP)	P-value	Minor allele frequency	FDR_Adjusted_P-values	SNP allelic effect
S10_797751	10	797751	2.85121e-09	0.0551724	0.00194461	0.449547
S10_797694	10	797694	8.13712e-09	0.0586207	0.00194461	0.42802
S10_797671	10	797671	8.13712e-09	0.0586207	0.00194461	-0.42802
S2_3571146	2	3571146	3.37807e-07	0.113793	0.0564074	-0.281613
S3_263477	3	263477	3.93389e-07	0.0724138	0.0564074	-0.349798
S15_489330	15	489330	7.67494e-07	0.144828	0.0784374	-0.305448
S11_1454530	11	1454530	7.83109e-07	0.203448	0.0784374	0.330782
S20_245008	20	245008	1.08555e-06	0.141379	0.0784374	0.303049
S20_245007	20	245007	1.08555e-06	0.141379	0.0784374	-0.303049
S7_2269185	7	2269185	1.09405e-06	0.0551724	0.0784374	0.363683
S2_2172008	2	2172008	1.40016e-06	0.0689655	0.0789868	0.338616
S2_2172653	2	2172653	1.40016e-06	0.0689655	0.0789868	-0.338616
S10_791904	10	791904	1.43223e-06	0.134483	0.0789868	-0.32578
S8_1221638	8	1221638	1.84881e-06	0.1	0.0874973	0.31205
S10_797614	10	797614	2.3188e-06	0.0793103	0.0874973	0.292433
S10_797629	10	797629	2.3188e-06	0.0793103	0.0874973	0.292433
S10_797689	10	797689	2.3188e-06	0.0793103	0.0874973	0.292433
S10_797701	10	797701	2.3188e-06	0.0793103	0.0874973	0.292433
S10_797653	10	797653	2.3188e-06	0.0793103	0.0874973	-0.292433
S16_392057	16	392057	2.67038e-06	0.165517	0.0957254	0.405099
Virulence_4391
SNP	Chromosome	Position (BP)	P-value	Minor allele frequency	FDR_Adjusted_P-values	SNP allelic effect
S8_1613576	8	1613576	1.4419e-08	0.0551724	0.0103376	-0.206076
S7_2179087	7	2179087	3.31377e-07	0.0689655	0.0333431	0.174492
S7_2019504	7	2019504	3.79865e-07	0.0758621	0.0333431	0.164943
S7_2020576	7	2020576	3.79865e-07	0.0758621	0.0333431	0.164943
S7_508486	7	508486	4.38255e-07	0.062069	0.0333431	-0.175478
S4_1735580	4	1735580	4.59951e-07	0.106897	0.0333431	0.151542
S2_1328141	2	1328141	4.90812e-07	0.0586207	0.0333431	0.170832
S2_1328206	2	1328206	4.90812e-07	0.0586207	0.0333431	-0.170832
S5_1843610	5	1843610	4.91305e-07	0.0862069	0.0333431	-0.157087
S4_666697	4	666697	5.73918e-07	0.113793	0.0333431	0.148691
S2_1327649	2	1327649	6.84132e-07	0.0724138	0.0333431	0.152138
S2_1327650	2	1327650	6.84132e-07	0.0724138	0.0333431	0.152138
S2_1327832	2	1327832	6.84132e-07	0.0724138	0.0333431	-0.152138
S2_1327920	2	1327920	6.84132e-07	0.0724138	0.0333431	-0.152138
S7_2352888	7	2352888	7.64651e-07	0.0931034	0.0333431	-0.153877
S7_2352887	7	2352887	7.64651e-07	0.0931034	0.0333431	0.153877
S2_1321068	2	1321068	7.90625e-07	0.0724138	0.0333431	-0.1716
S2_1327453	2	1327453	8.97157e-07	0.0758621	0.0357339	-0.145107
S12_334878	12	334878	1.09634e-06	0.144828	0.0413691	-0.140531
S5_1850904	5	1850904	1.30588e-06	0.0827586	0.0468121	-0.15246
S7_2353756	7	2353756	1.4286e-06	0.103448	0.0473904	0.145097
S2_1331844	2	1331844	1.48092e-06	0.0655172	0.0473904	0.154067
S13_816325	13	816325	1.52032e-06	0.106897	0.0473904	0.143385
S8_1023902	8	1023902	1.79086e-06	0.172414	0.0532372	0.108489
S5_606824	5	606824	1.9177e-06	0.0896552	0.0532372	-0.146318
S8_1024007	8	1024007	1.93065e-06	0.186207	0.0532372	0.103946
S5_1936855	5	1936855	2.18139e-06	0.1	0.0579233	-0.142791
S2_3495451	2	3495451	2.31829e-06	0.0724138	0.0586641	-0.154355
S8_1223381	8	1223381	2.37294e-06	0.0827586	0.0586641	0.148672
S8_1024012	8	1024012	2.68726e-06	0.189655	0.061669	-0.102107
S2_1545898	2	1545898	2.7062e-06	0.0586207	0.061669	0.164579
S2_3744624	2	3744624	2.75254e-06	0.12069	0.061669	-0.138333
S7_2020761	7	2020761	3.07775e-06	0.0862069	0.0668658	0.141134
S4_15507	4	15507	3.22408e-06	0.0655172	0.0673683	0.157238
S5_2796367	5	2796367	3.39644e-06	0.0827586	0.0673683	0.146233
S5_1938432	5	1938432	3.45243e-06	0.137931	0.0673683	-0.121222
S10_1602261	10	1602261	3.69136e-06	0.127586	0.0673683	-0.136118
S10_1602262	10	1602262	3.69136e-06	0.127586	0.0673683	-0.136118
S10_1602358	10	1602358	3.69136e-06	0.127586	0.0673683	0.136118
S12_1305305	12	1305305	3.85391e-06	0.0931034	0.0673683	0.141109
S7_230380	7	230380	3.94446e-06	0.062069	0.0673683	0.158093
S2_1326119	2	1326119	3.94658e-06	0.0689655	0.0673683	-0.143076
S2_2677711	2	2677711	4.37531e-06	0.113793	0.0707504	0.135983
S8_1224113	8	1224113	4.53944e-06	0.0862069	0.0707504	0.142389
S8_1224137	8	1224137	4.53944e-06	0.0862069	0.0707504	0.142389
S8_1224275	8	1224275	4.53944e-06	0.0862069	0.0707504	-0.142389
S2_2043829	2	2043829	4.71477e-06	0.0862069	0.0719196	-0.142172
S5_1840701	5	1840701	5.50801e-06	0.127586	0.0791083	0.128287
S1_5913552	1	5913552	5.57506e-06	0.0862069	0.0791083	0.140781
S11_74508	11	74508	5.77847e-06	0.0655172	0.0791083	0.153697
S3_3148699	3	3148699	5.79408e-06	0.0931034	0.0791083	0.138292
S4_2374438	4	2374438	6.23697e-06	0.151724	0.0791083	-0.112709
S4_2374374	4	2374374	6.23697e-06	0.151724	0.0791083	0.112709
S4_2374388	4	2374388	6.23697e-06	0.151724	0.0791083	0.112709
S4_2374390	4	2374390	6.23697e-06	0.151724	0.0791083	0.112709
S4_2374396	4	2374396	6.23697e-06	0.151724	0.0791083	0.112709
S11_631835	11	631835	6.37682e-06	0.0793103	0.0791083	0.13261
S5_2796316	5	2796316	6.3998e-06	0.0862069	0.0791083	0.140061
S7_2376467	7	2376467	6.883e-06	0.155172	0.0812558	-0.138321
S2_3335775	2	3335775	7.75281e-06	0.148276	0.0812558	0.126883
S3_3255290	3	3255290	7.8536e-06	0.0724138	0.0812558	-0.145847
S4_2374359	4	2374359	7.93356e-06	0.137931	0.0812558	-0.1183
S4_2374363	4	2374363	7.93356e-06	0.137931	0.0812558	-0.1183
S4_2374366	4	2374366	7.93356e-06	0.137931	0.0812558	-0.1183
S4_2374370	4	2374370	7.93356e-06	0.137931	0.0812558	-0.1183
S4_2374384	4	2374384	7.93356e-06	0.137931	0.0812558	-0.1183
S4_2374418	4	2374418	7.93356e-06	0.137931	0.0812558	-0.1183
S4_2374360	4	2374360	7.93356e-06	0.137931	0.0812558	0.1183
S4_2374402	4	2374402	7.93356e-06	0.137931	0.0812558	0.1183
S4_2374427	4	2374427	7.93356e-06	0.137931	0.0812558	0.1183
S7_363642	7	363642	8.12228e-06	0.110345	0.0813357	-0.132999
S20_245007	20	245007	8.28171e-06	0.141379	0.0813357	-0.127423
S20_245008	20	245008	8.28171e-06	0.141379	0.0813357	0.127423
S16_547141	16	547141	8.49896e-06	0.131034	0.0823413	-0.126929
S7_820336	7	820336	8.87411e-06	0.0965517	0.084194	-0.141644
S1_162146	1	162146	8.92505e-06	0.196552	0.084194	0.0988398
S4_2374444	4	2374444	9.38549e-06	0.155172	0.0873877	-0.109792
S10_1602301	10	1602301	9.76218e-06	0.124138	0.0897297	-0.131447
S6_2576931	6	2576931	1.06426e-05	0.0931034	0.0965839	-0.133601
S10_209517	10	209517	1.08364e-05	0.1	0.0971138	-0.132189
S7_1070669	7	1070669	1.19616e-05	0.0551724	0.0975426	0.147105
S7_1070716	7	1070716	1.19616e-05	0.0551724	0.0975426	0.147105
S7_1070720	7	1070720	1.19616e-05	0.0551724	0.0975426	0.147105
S7_1070694	7	1070694	1.19616e-05	0.0551724	0.0975426	-0.147105
S5_1849861	5	1849861	1.20245e-05	0.106897	0.0975426	-0.128398
S6_2575617	6	2575617	1.2456e-05	0.0965517	0.0975426	-0.131169
S12_381893	12	381893	1.2479e-05	0.144828	0.0975426	-0.13188
S12_381880	12	381880	1.2479e-05	0.144828	0.0975426	0.13188
S2_2680335	2	2680335	1.24945e-05	0.0931034	0.0975426	0.132914
S7_2250755	7	2250755	1.26252e-05	0.148276	0.0975426	0.136487
S17_188398	17	188398	1.27715e-05	0.210345	0.0975426	-0.117993
S17_188397	17	188397	1.27715e-05	0.210345	0.0975426	0.117993
S8_1221638	8	1221638	1.29688e-05	0.1	0.0975426	0.13086
S3_2706479	3	2706479	1.2981e-05	0.117241	0.0975426	0.127
S8_1034464	8	1034464	1.30611e-05	0.12069	0.0975426	-0.128153
S8_1034722	8	1034722	1.30611e-05	0.12069	0.0975426	-0.128153
S7_2269185	7	2269185	1.31991e-05	0.0551724	0.0975569	0.154494
S2_3338194	2	3338194	1.35578e-05	0.0724138	0.0976326	-0.141454
S3_413361	3	413361	1.36797e-05	0.0931034	0.0976326	0.132264
S2_3737585	2	3737585	1.37541e-05	0.113793	0.0976326	0.128121
S2_3736902	2	3736902	1.37541e-05	0.113793	0.0976326	-0.128121
S12_777017	12	777017	1.3956e-05	0.0655172	0.0980947	0.140378
Reproduction_Greina. Reproduction=pycnidia density within the lesion area.
SNP	Chromosome	Position (BP)	P-value	Minor allele frequency	FDR_Adjusted_P-values	SNP allelic effect
S6_2233245	6	2233245	1.74343e-07	0.110345	0.0733182	-0.232286
S6_770805	6	770805	2.34468e-07	0.0827586	0.0733182	0.270764
S7_2016446	7	2016446	5.88264e-07	0.127586	0.0733182	0.213683
S7_2016376	7	2016376	1.0001e-06	0.127586	0.0733182	-0.20967
S5_275082	5	275082	1.18527e-06	0.12069	0.0733182	-0.22555
S10_821950	10	821950	1.19514e-06	0.124138	0.0733182	0.196969
S2_3048689	2	3048689	1.25524e-06	0.227586	0.0733182	0.189317
S2_3048697	2	3048697	1.25524e-06	0.227586	0.0733182	0.189317
S7_2016371	7	2016371	1.40156e-06	0.131034	0.0733182	0.204638
S3_3382230	3	3382230	1.53002e-06	0.203448	0.0733182	0.235666
S2_483682	2	483682	1.53398e-06	0.175862	0.0733182	0.276988
S2_483791	2	483791	1.53398e-06	0.175862	0.0733182	0.276988
S2_483713	2	483713	1.53398e-06	0.175862	0.0733182	-0.276988
S2_483749	2	483749	1.53398e-06	0.175862	0.0733182	-0.276988
S2_483838	2	483838	1.53398e-06	0.175862	0.0733182	-0.276988
S2_3056644	2	3056644	1.70004e-06	0.189655	0.076177	-0.2247
S1_3114031	1	3114031	2.02165e-06	0.117241	0.076532	-0.204558
S2_3048645	2	3048645	2.17535e-06	0.231034	0.076532	-0.185581
S7_2018212	7	2018212	2.23119e-06	0.134483	0.076532	0.195475
S7_2018216	7	2018216	2.23119e-06	0.134483	0.076532	0.195475
S3_530760	3	530760	2.25967e-06	0.113793	0.076532	0.20874
S10_821890	10	821890	2.38502e-06	0.127586	0.076532	-0.199117
S7_406359	7	406359	2.5686e-06	0.217241	0.076532	-0.318322
S7_406369	7	406369	2.5686e-06	0.217241	0.076532	-0.318322
S4_2267537	4	2267537	2.6687e-06	0.0827586	0.076532	0.236596
S6_2233257	6	2233257	3.36057e-06	0.0965517	0.0896793	-0.213859
S6_1921588	6	1921588	3.71571e-06	0.0827586	0.0896793	0.240945
S8_258986	8	258986	3.74497e-06	0.106897	0.0896793	-0.204686
S1_1107432	1	1107432	4.57495e-06	0.0551724	0.0896793	-0.258956
S1_1107628	1	1107628	4.57495e-06	0.0551724	0.0896793	-0.258956
S1_1107662	1	1107662	4.57495e-06	0.0551724	0.0896793	-0.258956
S1_1107764	1	1107764	4.57495e-06	0.0551724	0.0896793	-0.258956
S1_1107856	1	1107856	4.57495e-06	0.0551724	0.0896793	-0.258956
S1_1107426	1	1107426	4.57495e-06	0.0551724	0.0896793	0.258956
S7_2017958	7	2017958	4.99322e-06	0.110345	0.0896793	-0.221842
S7_2017954	7	2017954	4.99322e-06	0.110345	0.0896793	0.221842
S7_1959526	7	1959526	4.99778e-06	0.0862069	0.0896793	0.233871
S6_2233260	6	2233260	5.00679e-06	0.1	0.0896793	-0.205314
S6_852915	6	852915	5.04758e-06	0.124138	0.0896793	0.21103
S6_852927	6	852927	5.04758e-06	0.124138	0.0896793	0.21103
S19_45239	19	45239	5.20646e-06	0.131034	0.0896793	0.214282
S7_2018605	7	2018605	5.37217e-06	0.148276	0.0896793	0.176304
S7_2018197	7	2018197	5.57003e-06	0.131034	0.0896793	0.185156
S7_2018195	7	2018195	5.57003e-06	0.131034	0.0896793	-0.185156
S11_598057	11	598057	5.68446e-06	0.151724	0.0896793	-0.238209
S1_3114449	1	3114449	5.75395e-06	0.113793	0.0896793	-0.195605
S3_2482831	3	2482831	7.28435e-06	0.141379	0.0957096	-0.197577
S8_258900	8	258900	7.50474e-06	0.2	0.0957096	-0.165937
S2_3676839	2	3676839	7.91512e-06	0.206897	0.0957096	-0.149318
S2_698212	2	698212	8.28322e-06	0.182759	0.0957096	-0.159654
S11_922629	11	922629	8.60231e-06	0.165517	0.0957096	0.239095
S7_2018241	7	2018241	8.64574e-06	0.141379	0.0957096	-0.177834
S7_2018308	7	2018308	8.64574e-06	0.141379	0.0957096	-0.177834
S7_2018309	7	2018309	8.64574e-06	0.141379	0.0957096	-0.177834
S7_2018397	7	2018397	8.64574e-06	0.141379	0.0957096	-0.177834
S7_2018236	7	2018236	8.64574e-06	0.141379	0.0957096	0.177834
S7_2018287	7	2018287	8.64574e-06	0.141379	0.0957096	0.177834
S7_2018303	7	2018303	8.64574e-06	0.141379	0.0957096	0.177834
S7_2018317	7	2018317	8.64574e-06	0.141379	0.0957096	0.177834
S7_2018456	7	2018456	8.64574e-06	0.141379	0.0957096	0.177834
S7_2018458	7	2018458	8.64574e-06	0.141379	0.0957096	0.177834
S1_1105737	1	1105737	8.76399e-06	0.148276	0.0957096	-0.202577
S5_1181607	5	1181607	9.33973e-06	0.193103	0.0957096	0.296599
S7_2018594	7	2018594	9.39386e-06	0.155172	0.0957096	0.167454
S4_2267543	4	2267543	9.44758e-06	0.0758621	0.0957096	-0.228408
S4_2267516	4	2267516	9.44758e-06	0.0758621	0.0957096	0.228408
S4_2267531	4	2267531	9.44758e-06	0.0758621	0.0957096	0.228408
S4_2267564	4	2267564	9.44758e-06	0.0758621	0.0957096	0.228408
S4_2267570	4	2267570	9.44758e-06	0.0758621	0.0957096	0.228408
S12_166217	12	166217	1.01772e-05	0.165517	0.0957096	-0.215124
S12_166219	12	166219	1.01772e-05	0.165517	0.0957096	-0.215124
S6_1526728	6	1526728	1.06997e-05	0.165517	0.0957096	-0.22184
S6_1526776	6	1526776	1.06997e-05	0.165517	0.0957096	0.22184
S6_1526811	6	1526811	1.06997e-05	0.165517	0.0957096	0.22184
S6_1526956	6	1526956	1.06997e-05	0.165517	0.0957096	0.22184
S4_2162278	4	2162278	1.07488e-05	0.0862069	0.0957096	-0.22029
S4_2162321	4	2162321	1.07488e-05	0.0862069	0.0957096	-0.22029
S4_2162326	4	2162326	1.07488e-05	0.0862069	0.0957096	-0.22029
S4_2162289	4	2162289	1.07488e-05	0.0862069	0.0957096	0.22029
S7_2018027	7	2018027	1.08133e-05	0.110345	0.0957096	-0.21134
S7_2018030	7	2018030	1.08133e-05	0.110345	0.0957096	0.21134
S1_4752546	1	4752546	1.1007e-05	0.296552	0.0957759	-0.130739
S4_818101	4	818101	1.1129e-05	0.162069	0.0957759	0.194845
S6_852422	6	852422	1.13518e-05	0.182759	0.0957759	-0.173758
S6_852981	6	852981	1.17372e-05	0.127586	0.0957759	0.201075
S7_2017911	7	2017911	1.19292e-05	0.127586	0.0957759	0.185322
S7_2017914	7	2017914	1.19292e-05	0.127586	0.0957759	0.185322
S7_2017923	7	2017923	1.19292e-05	0.127586	0.0957759	-0.185322
S6_499091	6	499091	1.20877e-05	0.151724	0.0957759	0.19591
S6_536209	6	536209	1.23054e-05	0.0655172	0.0957759	0.245224
S6_1525062	6	1525062	1.23326e-05	0.206897	0.0957759	0.238437
S6_897723	6	897723	1.27867e-05	0.103448	0.0957759	0.250189
S7_651863	7	651863	1.30908e-05	0.206897	0.0957759	-0.269467
S7_651864	7	651864	1.30908e-05	0.206897	0.0957759	-0.269467
S6_1921545	6	1921545	1.32529e-05	0.0793103	0.0957759	0.227076
S7_416334	7	416334	1.33368e-05	0.0724138	0.0957759	0.229035
S5_1320674	5	1320674	1.36251e-05	0.151724	0.0957759	-0.18558
S7_1569623	7	1569623	1.37945e-05	0.155172	0.0957759	0.204195
S7_1569622	7	1569622	1.37945e-05	0.155172	0.0957759	-0.204195
S7_2018151	7	2018151	1.46113e-05	0.127586	0.0957759	0.183413
S9_1794017	9	1794017	1.48692e-05	0.127586	0.0957759	-0.176676
S11_598051	11	598051	1.54761e-05	0.148276	0.0957759	-0.227785
S1_4651611	1	4651611	1.55145e-05	0.151724	0.0957759	0.179971
S11_173594	11	173594	1.58841e-05	0.158621	0.0957759	-0.175932
S6_1921561	6	1921561	1.60455e-05	0.0862069	0.0957759	0.219306
S6_1921537	6	1921537	1.60455e-05	0.0862069	0.0957759	-0.219306
S6_1921544	6	1921544	1.60455e-05	0.0862069	0.0957759	-0.219306
S7_2018511	7	2018511	1.6275e-05	0.175862	0.0957759	-0.155416
S1_1106735	1	1106735	1.71257e-05	0.0586207	0.0957759	-0.236568
S1_1107180	1	1107180	1.71257e-05	0.0586207	0.0957759	-0.236568
S1_1107967	1	1107967	1.71257e-05	0.0586207	0.0957759	-0.236568
S1_1106771	1	1106771	1.71257e-05	0.0586207	0.0957759	0.236568
S1_1107041	1	1107041	1.71257e-05	0.0586207	0.0957759	0.236568
S2_2413832	2	2413832	1.78071e-05	0.168966	0.0957759	0.187531
S5_1183896	5	1183896	1.88891e-05	0.2	0.0957759	-0.287337
S5_1183911	5	1183911	1.88891e-05	0.2	0.0957759	-0.287337
S9_805190	9	805190	1.88891e-05	0.2	0.0957759	-0.287337
S3_3115507	3	3115507	1.93739e-05	0.0793103	0.0957759	0.197033
S3_3115395	3	3115395	1.93739e-05	0.0793103	0.0957759	-0.197033
S3_3115449	3	3115449	1.93739e-05	0.0793103	0.0957759	-0.197033
S7_2017975	7	2017975	1.9393e-05	0.106897	0.0957759	-0.202094
S7_2017984	7	2017984	1.9393e-05	0.106897	0.0957759	-0.202094
S7_2017990	7	2017990	1.9393e-05	0.106897	0.0957759	-0.202094
S6_419590	6	419590	1.93969e-05	0.148276	0.0957759	-0.20288
S6_1526350	6	1526350	1.94598e-05	0.158621	0.0957759	-0.228563
S6_1526353	6	1526353	1.94598e-05	0.158621	0.0957759	-0.228563
S6_1526360	6	1526360	1.94598e-05	0.158621	0.0957759	-0.228563
S7_2018585	7	2018585	1.95825e-05	0.162069	0.0957759	-0.157023
S1_1342291	1	1342291	1.96407e-05	0.141379	0.0957759	-0.206883
S1_1342381	1	1342381	1.96407e-05	0.141379	0.0957759	-0.206883
S1_1342487	1	1342487	1.96407e-05	0.141379	0.0957759	-0.206883
S1_1342572	1	1342572	1.96407e-05	0.141379	0.0957759	-0.206883
S1_1342215	1	1342215	1.96407e-05	0.141379	0.0957759	0.206883
S1_1342225	1	1342225	1.96407e-05	0.141379	0.0957759	0.206883
S1_1342253	1	1342253	1.96407e-05	0.141379	0.0957759	0.206883
S1_1342326	1	1342326	1.96407e-05	0.141379	0.0957759	0.206883
S1_1342715	1	1342715	1.96407e-05	0.141379	0.0957759	0.206883
S7_348620	7	348620	1.97137e-05	0.12069	0.0957759	-0.186599
S6_498734	6	498734	2.02164e-05	0.117241	0.0957759	0.24246
S4_2162063	4	2162063	2.03596e-05	0.0793103	0.0957759	-0.225789
S4_2162141	4	2162141	2.03596e-05	0.0793103	0.0957759	0.225789
S4_2162152	4	2162152	2.03596e-05	0.0793103	0.0957759	0.225789
S4_2162168	4	2162168	2.03596e-05	0.0793103	0.0957759	0.225789
S19_308724	19	308724	2.05457e-05	0.144828	0.0957759	-0.187034
S12_166225	12	166225	2.06589e-05	0.168966	0.0957759	-0.207757
S12_166326	12	166326	2.06589e-05	0.168966	0.0957759	-0.207757
S12_166377	12	166377	2.06589e-05	0.168966	0.0957759	-0.207757
S12_166335	12	166335	2.06589e-05	0.168966	0.0957759	0.207757
S12_166416	12	166416	2.06589e-05	0.168966	0.0957759	0.207757
S1_1280715	1	1280715	2.0715e-05	0.0586207	0.0957759	0.253425
S7_59843	7	59843	2.09006e-05	0.0965517	0.0957759	0.207965
S11_357587	11	357587	2.09287e-05	0.22069	0.0957759	-0.21214
S10_118039	10	118039	2.10287e-05	0.1	0.0957759	-0.220342
S1_5356546	1	5356546	2.12998e-05	0.0896552	0.0957759	0.21169
S2_303647	2	303647	2.14636e-05	0.148276	0.0957759	0.167044
S2_303658	2	303658	2.14636e-05	0.148276	0.0957759	0.167044
S2_303673	2	303673	2.14636e-05	0.148276	0.0957759	-0.167044
S10_1054936	10	1054936	2.1926e-05	0.0551724	0.0957759	-0.253451
S7_275777	7	275777	2.21981e-05	0.0931034	0.0957759	0.1957
S7_275786	7	275786	2.21981e-05	0.0931034	0.0957759	0.1957
S17_139264	17	139264	2.30948e-05	0.141379	0.0957759	0.151139
S10_630582	10	630582	2.32996e-05	0.0689655	0.0957759	0.212821
S6_493136	6	493136	2.34243e-05	0.0896552	0.0957759	-0.2214
S7_348610	7	348610	2.38023e-05	0.110345	0.0957759	0.19199
S2_287103	2	287103	2.38956e-05	0.127586	0.0957759	-0.174413
S1_1105627	1	1105627	2.46835e-05	0.137931	0.0957759	-0.192601
S6_2370551	6	2370551	2.48871e-05	0.203448	0.0957759	-0.167437
S4_2441575	4	2441575	2.49509e-05	0.165517	0.0957759	-0.179086
S7_2018532	7	2018532	2.51677e-05	0.2	0.0957759	0.14501
S2_3676857	2	3676857	2.54642e-05	0.203448	0.0957759	0.139225
S2_3676862	2	3676862	2.54642e-05	0.203448	0.0957759	0.139225
S1_1341947	1	1341947	2.59265e-05	0.127586	0.0957759	-0.193321
S12_166845	12	166845	2.63189e-05	0.175862	0.0957759	-0.224285
S12_166863	12	166863	2.63189e-05	0.175862	0.0957759	-0.224285
S12_166950	12	166950	2.63189e-05	0.175862	0.0957759	0.224285
S12_166980	12	166980	2.63189e-05	0.175862	0.0957759	0.224285
S7_614145	7	614145	2.64942e-05	0.275862	0.0957759	-0.137068
S7_614134	7	614134	2.64942e-05	0.275862	0.0957759	0.137068
S8_258893	8	258893	2.70796e-05	0.103448	0.0957759	-0.186528
S8_258895	8	258895	2.70796e-05	0.103448	0.0957759	-0.186528
S1_4239178	1	4239178	2.7106e-05	0.131034	0.0957759	-0.199147
S4_2267456	4	2267456	2.7319e-05	0.0793103	0.0957759	-0.212538
S4_2267459	4	2267459	2.7319e-05	0.0793103	0.0957759	-0.212538
S4_2267663	4	2267663	2.7319e-05	0.0793103	0.0957759	-0.212538
S4_2267678	4	2267678	2.7319e-05	0.0793103	0.0957759	-0.212538
S4_2267705	4	2267705	2.7319e-05	0.0793103	0.0957759	-0.212538
S4_2267684	4	2267684	2.7319e-05	0.0793103	0.0957759	0.212538
S4_2267687	4	2267687	2.7319e-05	0.0793103	0.0957759	0.212538
S4_2267690	4	2267690	2.7319e-05	0.0793103	0.0957759	0.212538
S4_2267702	4	2267702	2.7319e-05	0.0793103	0.0957759	0.212538
S7_275756	7	275756	2.73294e-05	0.0862069	0.0957759	-0.199176
S7_275762	7	275762	2.73294e-05	0.0862069	0.0957759	-0.199176
S7_275741	7	275741	2.73294e-05	0.0862069	0.0957759	0.199176
S7_59858	7	59858	2.76244e-05	0.0931034	0.0957759	0.214133
S2_3658906	2	3658906	2.7932e-05	0.162069	0.0957759	-0.145887
S2_3344345	2	3344345	2.80699e-05	0.113793	0.0957759	0.21601
S9_1252779	9	1252779	2.8285e-05	0.155172	0.0957759	-0.177647
S9_1252782	9	1252782	2.8285e-05	0.155172	0.0957759	-0.177647
S9_1252803	9	1252803	2.8285e-05	0.155172	0.0957759	-0.177647
S9_1252813	9	1252813	2.8285e-05	0.155172	0.0957759	-0.177647
S9_1252870	9	1252870	2.8285e-05	0.155172	0.0957759	-0.177647
S9_1252823	9	1252823	2.8285e-05	0.155172	0.0957759	0.177647
S9_1252836	9	1252836	2.8285e-05	0.155172	0.0957759	0.177647
S9_1252852	9	1252852	2.8285e-05	0.155172	0.0957759	0.177647
S9_1252854	9	1252854	2.8285e-05	0.155172	0.0957759	0.177647
S9_1252857	9	1252857	2.8285e-05	0.155172	0.0957759	0.177647
S9_1252860	9	1252860	2.8285e-05	0.155172	0.0957759	0.177647
S9_1252867	9	1252867	2.8285e-05	0.155172	0.0957759	0.177647
S9_1252868	9	1252868	2.8285e-05	0.155172	0.0957759	0.177647
S7_347365	7	347365	2.854e-05	0.127586	0.0957759	-0.183735
S2_3658912	2	3658912	2.87217e-05	0.162069	0.0957759	-0.147912
S2_3658915	2	3658915	2.87217e-05	0.162069	0.0957759	-0.147912
S2_3658919	2	3658919	2.87217e-05	0.162069	0.0957759	-0.147912
S2_3658918	2	3658918	2.87217e-05	0.162069	0.0957759	0.147912
S2_3658924	2	3658924	2.87217e-05	0.162069	0.0957759	0.147912
S1_1342846	1	1342846	2.89379e-05	0.131034	0.0960499	-0.201698
S4_830483	4	830483	2.90829e-05	0.158621	0.0960863	-0.231415
S7_348619	7	348619	2.93968e-05	0.110345	0.0964975	0.186938
S10_110447	10	110447	2.95181e-05	0.113793	0.0964975	0.211689
S7_2018571	7	2018571	2.9656e-05	0.172414	0.0964975	-0.150269
S6_1250944	6	1250944	2.97457e-05	0.110345	0.0964975	-0.212325
S7_2018587	7	2018587	2.99256e-05	0.172414	0.0966437	0.150356
S7_2016631	7	2016631	3.10422e-05	0.062069	0.0989756	0.227156
S7_2016641	7	2016641	3.10422e-05	0.062069	0.0989756	0.227156
S3_327412	3	327412	3.10618e-05	0.0689655	0.0989756	0.21501
S2_3048526	2	3048526	3.14941e-05	0.351724	0.0993319	-0.114918
S17_139954	17	139954	3.15502e-05	0.0827586	0.0993319	0.175419
S5_275595	5	275595	3.16222e-05	0.103448	0.0993319	0.200587
S10_1531195	10	1531195	3.18605e-05	0.127586	0.0993319	-0.181524
S5_601096	5	601096	3.20294e-05	0.137931	0.0993319	-0.167711
S5_601086	5	601086	3.20294e-05	0.137931	0.0993319	0.167711
S2_3048631	2	3048631	3.21435e-05	0.382759	0.0993319	-0.109731
S2_2301902	2	2301902	3.26758e-05	0.210345	0.100361	-0.253519
S6_1854130	6	1854130	3.28872e-05	0.1	0.100361	0.180612
S9_294818	9	294818	3.28964e-05	0.196552	0.100361	0.196865
Reproduction_Titlis
SNP	Chromosome	Position (BP)	P-value	Minor allele frequency	FDR_Adjusted_P-values	SNP allelic effect
S7_433950	7	433950	6.83457e-08	0.062069	0.0210158	-0.251251
S5_721570	5	721570	1.05541e-07	0.0827586	0.0210158	0.21723
S6_217410	6	217410	1.49381e-07	0.0758621	0.0210158	-0.20226
S6_217425	6	217425	1.49381e-07	0.0758621	0.0210158	-0.20226
S12_854868	12	854868	2.12885e-07	0.0896552	0.0210158	-0.196344
S10_1072741	10	1072741	2.74262e-07	0.062069	0.0210158	0.223242
S2_1657321	2	1657321	4.18772e-07	0.0586207	0.0210158	-0.222463
S2_1859149	2	1859149	4.51949e-07	0.148276	0.0210158	0.161522
S3_3075849	3	3075849	4.61272e-07	0.0655172	0.0210158	0.204074
S1_1107426	1	1107426	4.93815e-07	0.0551724	0.0210158	0.236971
S1_1107432	1	1107432	4.93815e-07	0.0551724	0.0210158	-0.236971
S1_1107628	1	1107628	4.93815e-07	0.0551724	0.0210158	-0.236971
S1_1107662	1	1107662	4.93815e-07	0.0551724	0.0210158	-0.236971
S1_1107764	1	1107764	4.93815e-07	0.0551724	0.0210158	-0.236971
S1_1107856	1	1107856	4.93815e-07	0.0551724	0.0210158	-0.236971
S11_1493585	11	1493585	5.85496e-07	0.124138	0.0210158	-0.160518
S1_1864237	1	1864237	5.86263e-07	0.0551724	0.0210158	0.230191
S1_1864250	1	1864250	5.86263e-07	0.0551724	0.0210158	0.230191
S1_1864254	1	1864254	5.86263e-07	0.0551724	0.0210158	0.230191
S1_1864251	1	1864251	5.86263e-07	0.0551724	0.0210158	-0.230191
S3_3075705	3	3075705	7.4268e-07	0.0758621	0.0212983	0.188383
S3_3075717	3	3075717	7.4268e-07	0.0758621	0.0212983	0.188383
S3_3075483	3	3075483	7.4268e-07	0.0758621	0.0212983	-0.188383
S3_3075720	3	3075720	7.4268e-07	0.0758621	0.0212983	-0.188383
S3_3075777	3	3075777	7.4268e-07	0.0758621	0.0212983	-0.188383
S8_344728	8	344728	8.18441e-07	0.0655172	0.0225683	-0.192118
S3_3075936	3	3075936	1.14039e-06	0.0689655	0.0247255	-0.190397
S1_534323	1	534323	1.19705e-06	0.0827586	0.0247255	0.208459
S11_1493379	11	1493379	1.2203e-06	0.110345	0.0247255	0.163407
S7_235538	7	235538	1.22608e-06	0.0551724	0.0247255	0.211599
S7_235520	7	235520	1.22608e-06	0.0551724	0.0247255	-0.211599
S7_235523	7	235523	1.22608e-06	0.0551724	0.0247255	-0.211599
S7_235541	7	235541	1.22608e-06	0.0551724	0.0247255	-0.211599
S4_1148519	4	1148519	1.26835e-06	0.0793103	0.0247255	-0.207367
S2_1859170	2	1859170	1.32147e-06	0.155172	0.0247255	0.151989
S3_1751100	3	1751100	1.35232e-06	0.244828	0.0247255	-0.21113
S6_942543	6	942543	1.44847e-06	0.106897	0.0247255	0.169491
S6_942544	6	942544	1.44847e-06	0.106897	0.0247255	0.169491
S6_942573	6	942573	1.44847e-06	0.106897	0.0247255	0.169491
S6_942597	6	942597	1.44847e-06	0.106897	0.0247255	0.169491
S6_942549	6	942549	1.44847e-06	0.106897	0.0247255	-0.169491
S6_942558	6	942558	1.44847e-06	0.106897	0.0247255	-0.169491
S1_1864609	1	1864609	1.63927e-06	0.0793103	0.0249306	-0.187114
S10_1072906	10	1072906	1.69826e-06	0.0689655	0.0249306	-0.197945
S9_127778	9	127778	1.83305e-06	0.0689655	0.0249306	-0.192163
S3_3075584	3	3075584	1.8726e-06	0.0793103	0.0249306	0.178448
S3_3075576	3	3075576	1.8726e-06	0.0793103	0.0249306	-0.178448
S1_1106771	1	1106771	1.89989e-06	0.0586207	0.0249306	0.217902
S1_1107041	1	1107041	1.89989e-06	0.0586207	0.0249306	0.217902
S1_1106735	1	1106735	1.89989e-06	0.0586207	0.0249306	-0.217902
S1_1107180	1	1107180	1.89989e-06	0.0586207	0.0249306	-0.217902
S1_1107967	1	1107967	1.89989e-06	0.0586207	0.0249306	-0.217902
S8_1643117	8	1643117	1.91254e-06	0.103448	0.0249306	0.154445
S8_1643171	8	1643171	1.91254e-06	0.103448	0.0249306	0.154445
S8_1643184	8	1643184	1.91254e-06	0.103448	0.0249306	0.154445
S1_1864210	1	1864210	2.05852e-06	0.0586207	0.0257993	-0.213048
S1_1864212	1	1864212	2.05852e-06	0.0586207	0.0257993	-0.213048
S10_1072646	10	1072646	2.08714e-06	0.0758621	0.0257993	0.195664
S8_1643270	8	1643270	2.30906e-06	0.0827586	0.027591	-0.159409
S8_1643273	8	1643273	2.30906e-06	0.0827586	0.027591	-0.159409
S12_854874	12	854874	2.59437e-06	0.0827586	0.0304921	0.182517
S11_1493426	11	1493426	2.69391e-06	0.113793	0.0308627	0.155859
S6_2368112	6	2368112	2.71201e-06	0.113793	0.0308627	0.146509
S10_148153	10	148153	2.98213e-06	0.0827586	0.0334064	-0.179097
S1_2283124	1	2283124	3.32583e-06	0.062069	0.0351836	-0.201651
S12_1418493	12	1418493	3.35512e-06	0.0793103	0.0351836	0.173539
S11_1493615	11	1493615	3.43522e-06	0.117241	0.0351836	0.153507
S11_1493657	11	1493657	3.43522e-06	0.117241	0.0351836	0.153507
S11_1493726	11	1493726	3.43522e-06	0.117241	0.0351836	0.153507
S11_1493777	11	1493777	3.43522e-06	0.117241	0.0351836	0.153507
S11_1494077	11	1494077	3.6332e-06	0.1	0.0356821	0.176097
S11_1493996	11	1493996	3.6332e-06	0.1	0.0356821	-0.176097
S11_1494074	11	1494074	3.6332e-06	0.1	0.0356821	-0.176097
S1_4456634	1	4456634	4.32006e-06	0.0586207	0.0418545	0.201093
S1_534236	1	534236	5.07881e-06	0.0827586	0.0478272	0.171876
S1_1864744	1	1864744	5.21612e-06	0.0689655	0.0478272	0.188102
S1_1864540	1	1864540	5.27009e-06	0.110345	0.0478272	0.158473
S1_1864541	1	1864541	5.27009e-06	0.110345	0.0478272	0.158473
S1_1864515	1	1864515	5.27009e-06	0.110345	0.0478272	-0.158473
S12_1382700	12	1382700	5.60958e-06	0.0586207	0.0502718	0.198498
S2_1855415	2	1855415	5.68698e-06	0.0724138	0.0503362	0.186168
S8_786180	8	786180	5.80079e-06	0.0586207	0.0507175	0.202739
S1_1864328	1	1864328	6.13296e-06	0.106897	0.0528041	-0.160867
S5_2324756	5	2324756	6.18675e-06	0.0931034	0.0528041	-0.145501
S7_2408593	7	2408593	6.5281e-06	0.144828	0.0536028	0.154268
S3_2523937	3	2523937	6.67163e-06	0.0724138	0.0536028	-0.195534
S11_773047	11	773047	6.76069e-06	0.124138	0.0536028	0.163948
S12_854823	12	854823	6.76869e-06	0.0758621	0.0536028	0.185103
S6_217392	6	217392	6.92028e-06	0.0965517	0.0536028	0.160572
S8_1025249	8	1025249	6.95941e-06	0.0827586	0.0536028	-0.166879
S8_1025252	8	1025252	6.95941e-06	0.0827586	0.0536028	-0.166879
S8_1025291	8	1025291	6.95941e-06	0.0827586	0.0536028	-0.166879
S11_1493645	11	1493645	7.10276e-06	0.12069	0.0536028	0.146625
S11_1493648	11	1493648	7.10276e-06	0.12069	0.0536028	0.146625
S11_1493651	11	1493651	7.10276e-06	0.12069	0.0536028	0.146625
S4_2571164	4	2571164	7.19769e-06	0.0931034	0.0537534	0.152869
S8_1642757	8	1642757	7.70869e-06	0.110345	0.0553392	-0.14197
S2_2683108	2	2683108	7.79598e-06	0.0551724	0.0553392	0.200803
S2_2683132	2	2683132	7.79598e-06	0.0551724	0.0553392	0.200803
S2_2683179	2	2683179	7.79598e-06	0.0551724	0.0553392	0.200803
S2_2683077	2	2683077	7.79598e-06	0.0551724	0.0553392	-0.200803
S4_2162488	4	2162488	8.727e-06	0.0551724	0.0611595	0.207272
S7_235967	7	235967	8.78653e-06	0.0586207	0.0611595	0.189071
S1_534232	1	534232	9.06635e-06	0.0689655	0.0625005	-0.174899
S1_4652005	1	4652005	9.98827e-06	0.103448	0.0670879	-0.160469
S1_4652016	1	4652016	9.98827e-06	0.103448	0.0670879	-0.160469
S7_235652	7	235652	1.00125e-05	0.0655172	0.0670879	0.178612
S2_1859155	2	1859155	1.01302e-05	0.168966	0.0672475	-0.135397
S3_1385822	3	1385822	1.07093e-05	0.0758621	0.0704399	-0.155258
S12_1096147	12	1096147	1.09697e-05	0.148276	0.0709984	0.133303
S1_1864129	1	1864129	1.10913e-05	0.0931034	0.0709984	-0.170418
S1_1864140	1	1864140	1.10913e-05	0.0931034	0.0709984	-0.170418
S1_534337	1	534337	1.14761e-05	0.0758621	0.0725354	-0.184616
S13_964506	13	964506	1.15338e-05	0.0689655	0.0725354	-0.184226
S8_360884	8	360884	1.17061e-05	0.0551724	0.0729792	-0.201793
S11_1493289	11	1493289	1.19574e-05	0.172414	0.0739031	0.118588
S1_534300	1	534300	1.22955e-05	0.0931034	0.0747047	-0.169108
S1_534302	1	534302	1.22955e-05	0.0931034	0.0747047	-0.169108
S1_2903981	1	2903981	1.27597e-05	0.0689655	0.0768739	0.185921
S6_2481147	6	2481147	1.29274e-05	0.0586207	0.0768997	-0.189959
S6_942648	6	942648	1.31734e-05	0.134483	0.0768997	0.131968
S12_1418372	12	1418372	1.33003e-05	0.0896552	0.0768997	0.152789
S12_1418356	12	1418356	1.33003e-05	0.0896552	0.0768997	-0.152789
S12_1418361	12	1418361	1.33003e-05	0.0896552	0.0768997	-0.152789
S1_1864656	1	1864656	1.36126e-05	0.0724138	0.07743	-0.176096
S1_1864815	1	1864815	1.36126e-05	0.0724138	0.07743	-0.176096
S4_636993	4	636993	1.37161e-05	0.0551724	0.07743	-0.210783
S10_1028487	10	1028487	1.4173e-05	0.0827586	0.0793844	-0.148524
S4_750688	4	750688	1.43935e-05	0.0655172	0.0799943	-0.183407
S8_1641612	8	1641612	1.52446e-05	0.113793	0.082799	-0.135579
S8_1642200	8	1642200	1.52446e-05	0.113793	0.082799	-0.135579
S8_1642910	8	1642910	1.52446e-05	0.113793	0.082799	-0.135579
S1_1863943	1	1863943	1.61082e-05	0.0655172	0.0847135	-0.182153
S1_1864040	1	1864040	1.61082e-05	0.0655172	0.0847135	-0.182153
S7_235068	7	235068	1.6306e-05	0.0586207	0.0847135	0.183763
S7_235162	7	235162	1.6306e-05	0.0586207	0.0847135	0.183763
S7_235200	7	235200	1.6306e-05	0.0586207	0.0847135	0.183763
S7_235165	7	235165	1.6306e-05	0.0586207	0.0847135	-0.183763
S3_2741112	3	2741112	1.66477e-05	0.158621	0.0854768	0.123354
S1_1110981	1	1110981	1.66914e-05	0.0655172	0.0854768	-0.176518
S7_360753	7	360753	1.71519e-05	0.141379	0.0862214	0.107448
S11_1493240	11	1493240	1.77274e-05	0.151724	0.0862214	0.122303
S11_1493288	11	1493288	1.77274e-05	0.151724	0.0862214	0.122303
S11_1493337	11	1493337	1.77274e-05	0.151724	0.0862214	-0.122303
S9_359704	9	359704	1.77989e-05	0.0724138	0.0862214	0.173535
S9_359719	9	359719	1.77989e-05	0.0724138	0.0862214	0.173535
S9_359671	9	359671	1.77989e-05	0.0724138	0.0862214	-0.173535
S9_359677	9	359677	1.77989e-05	0.0724138	0.0862214	-0.173535
S8_140865	8	140865	1.96489e-05	0.113793	0.0931485	-0.136587
S12_1096219	12	1096219	1.96685e-05	0.131034	0.0931485	-0.124001
S4_1168326	4	1168326	1.97012e-05	0.0862069	0.0931485	-0.164738
S7_347535	7	347535	1.97486e-05	0.0965517	0.0931485	0.136107
S12_1418377	12	1418377	2.06166e-05	0.0931034	0.0939988	0.145631
S7_1871083	7	1871083	2.10678e-05	0.0931034	0.0939988	-0.156198
S4_1168350	4	1168350	2.10912e-05	0.0793103	0.0939988	0.172824
S4_1148539	4	1148539	2.14905e-05	0.0827586	0.0939988	0.16853
S11_1493093	11	1493093	2.20044e-05	0.148276	0.0939988	-0.125152
S1_2284171	1	2284171	2.36532e-05	0.0862069	0.0939988	0.163928
S1_2284279	1	2284279	2.36532e-05	0.0862069	0.0939988	0.163928
S1_2284138	1	2284138	2.36532e-05	0.0862069	0.0939988	-0.163928
S1_2904055	1	2904055	2.38554e-05	0.062069	0.0939988	0.191674
S12_1398333	12	1398333	2.38667e-05	0.113793	0.0939988	0.17101
S12_1398332	12	1398332	2.38667e-05	0.113793	0.0939988	-0.17101
S12_1398336	12	1398336	2.38667e-05	0.113793	0.0939988	-0.17101
S12_1398341	12	1398341	2.38667e-05	0.113793	0.0939988	-0.17101
S2_2683270	2	2683270	2.44228e-05	0.0586207	0.0939988	0.184197
S2_2683295	2	2683295	2.44228e-05	0.0586207	0.0939988	0.184197
S2_2683239	2	2683239	2.44228e-05	0.0586207	0.0939988	-0.184197
S2_2683264	2	2683264	2.44228e-05	0.0586207	0.0939988	-0.184197
S7_1427765	7	1427765	2.45177e-05	0.0551724	0.0939988	0.195639
S7_1427920	7	1427920	2.45177e-05	0.0551724	0.0939988	0.195639
S7_1427921	7	1427921	2.45177e-05	0.0551724	0.0939988	0.195639
S7_1427926	7	1427926	2.45177e-05	0.0551724	0.0939988	0.195639
S7_1427953	7	1427953	2.45177e-05	0.0551724	0.0939988	0.195639
S7_1428044	7	1428044	2.45177e-05	0.0551724	0.0939988	0.195639
S7_1428047	7	1428047	2.45177e-05	0.0551724	0.0939988	0.195639
S7_1428051	7	1428051	2.45177e-05	0.0551724	0.0939988	0.195639
S7_1428067	7	1428067	2.45177e-05	0.0551724	0.0939988	0.195639
S7_1428090	7	1428090	2.45177e-05	0.0551724	0.0939988	0.195639
S7_1427769	7	1427769	2.45177e-05	0.0551724	0.0939988	-0.195639
S7_1427772	7	1427772	2.45177e-05	0.0551724	0.0939988	-0.195639
S7_1427774	7	1427774	2.45177e-05	0.0551724	0.0939988	-0.195639
S7_1427894	7	1427894	2.45177e-05	0.0551724	0.0939988	-0.195639
S7_1427908	7	1427908	2.45177e-05	0.0551724	0.0939988	-0.195639
S7_1428037	7	1428037	2.45177e-05	0.0551724	0.0939988	-0.195639
S7_1428077	7	1428077	2.45177e-05	0.0551724	0.0939988	-0.195639
S7_1428079	7	1428079	2.45177e-05	0.0551724	0.0939988	-0.195639
S1_1863944	1	1863944	2.50408e-05	0.0689655	0.0954936	0.174233
S2_992754	2	992754	2.58021e-05	0.0655172	0.0978762	0.166395
S8_466663	8	466663	2.61445e-05	0.106897	0.098653	-0.136028
S1_2282665	1	2282665	2.66789e-05	0.0586207	0.100143	-0.187739
S10_165034	10	165034	2.75253e-05	0.062069	0.102782	0.191729
S3_1385983	3	1385983	2.77757e-05	0.0758621	0.102943	0.146895
S1_534290	1	534290	2.78557e-05	0.0827586	0.102943	-0.164542
Reproduction_Toronit
SNP	Chromosome	Position (BP)	P-value	Minor allele frequency	FDR_Adjusted_P-values	SNP allelic effect
S10_58496	10	58496	4.14224e-08	0.0551724	0.0166648	0.313893
S3_620414	3	620414	4.64885e-08	0.0689655	0.0166648	0.269229
S5_274901	5	274901	2.78236e-07	0.0793103	0.03376	0.264989
S10_318143	10	318143	4.57524e-07	0.3	0.03376	-0.21103
S7_2582556	7	2582556	7.20039e-07	0.0931034	0.03376	0.238506
S1_1107426	1	1107426	7.44067e-07	0.0551724	0.03376	0.28589
S1_1107432	1	1107432	7.44067e-07	0.0551724	0.03376	-0.28589
S1_1107628	1	1107628	7.44067e-07	0.0551724	0.03376	-0.28589
S1_1107662	1	1107662	7.44067e-07	0.0551724	0.03376	-0.28589
S1_1107764	1	1107764	7.44067e-07	0.0551724	0.03376	-0.28589
S1_1107856	1	1107856	7.44067e-07	0.0551724	0.03376	-0.28589
S1_1106771	1	1106771	7.9133e-07	0.0586207	0.03376	0.279181
S1_1107041	1	1107041	7.9133e-07	0.0586207	0.03376	0.279181
S1_1106735	1	1106735	7.9133e-07	0.0586207	0.03376	-0.279181
S1_1107180	1	1107180	7.9133e-07	0.0586207	0.03376	-0.279181
S1_1107967	1	1107967	7.9133e-07	0.0586207	0.03376	-0.279181
S7_2582625	7	2582625	8.31776e-07	0.0896552	0.03376	-0.239281
S1_2195308	1	2195308	8.47599e-07	0.0724138	0.03376	-0.238512
EC50_azole
SNP	Chromosome	Position (BP)	P-value	Minor allele frequency	FDR_Adjusted_P-values	SNP allelic effect
S2_1778411	2	1778411	2.86527e-10	0.174603	5.65802e-05	-0.0274631
S2_1778410	2	1778410	2.86527e-10	0.174603	5.65802e-05	0.0274631
S3_2188569	3	2188569	3.94594e-10	0.206349	5.65802e-05	-0.0275039
S3_2188556	3	2188556	3.94594e-10	0.206349	5.65802e-05	0.0275039
S3_2188563	3	2188563	3.94594e-10	0.206349	5.65802e-05	0.0275039
S7_184266	7	184266	6.28387e-10	0.396825	6.98699e-05	-0.031013
S4_1004768	4	1004768	7.79644e-10	0.190476	6.98699e-05	0.0278659
S4_1004953	4	1004953	7.79644e-10	0.190476	6.98699e-05	0.0278659
S3_2188535	3	2188535	1.96809e-09	0.18254	0.000156778	-0.0261386
S3_780731	3	780731	2.81831e-09	0.190476	0.000202056	-0.0249426
S3_2188574	3	2188574	4.12562e-09	0.218254	0.000263587	0.0241527
S10_1163401	10	1163401	6.22514e-09	0.0555556	0.000263587	-0.0300245
S4_1004457	4	1004457	7.72074e-09	0.198413	0.000263587	-0.0245143
S4_1004468	4	1004468	7.72074e-09	0.198413	0.000263587	-0.0245143
S4_1004261	4	1004261	7.72074e-09	0.198413	0.000263587	0.0245143
S4_1004262	4	1004262	7.72074e-09	0.198413	0.000263587	0.0245143
S4_1004268	4	1004268	7.72074e-09	0.198413	0.000263587	0.0245143
S4_1004274	4	1004274	7.72074e-09	0.198413	0.000263587	0.0245143
S4_1004471	4	1004471	7.72074e-09	0.198413	0.000263587	0.0245143
S4_1004527	4	1004527	7.72074e-09	0.198413	0.000263587	0.0245143
S4_1004552	4	1004552	7.72074e-09	0.198413	0.000263587	0.0245143
S1_2286786	1	2286786	1.05326e-08	0.0555556	0.000343239	0.0290112
S3_2189766	3	2189766	1.23499e-08	0.222222	0.000368107	-0.0230134
S1_2286715	1	2286715	1.2836e-08	0.0793651	0.000368107	-0.0249266
S1_2286714	1	2286714	1.2836e-08	0.0793651	0.000368107	0.0249266
S3_1538017	3	1538017	1.37855e-08	0.222222	0.00038013	-0.0244974
S7_1367513	7	1367513	1.89349e-08	0.15873	0.000452507	-0.0236531
S7_1367632	7	1367632	1.89349e-08	0.15873	0.000452507	-0.0236531
S7_1367438	7	1367438	1.89349e-08	0.15873	0.000452507	0.0236531
S7_1367487	7	1367487	1.89349e-08	0.15873	0.000452507	0.0236531
S11_829634	11	829634	2.71595e-08	0.047619	0.000595614	-0.0302587
S11_829633	11	829633	2.71595e-08	0.047619	0.000595614	0.0302587
S4_1004912	4	1004912	2.82462e-08	0.18254	0.000595614	-0.0225852
S4_1004911	4	1004911	2.82462e-08	0.18254	0.000595614	0.0225852
S5_1561158	5	1561158	3.10089e-08	0.0952381	0.000635188	0.0240749
S4_1893420	4	1893420	3.8696e-08	0.134921	0.000770633	-0.0224757
S7_1367990	7	1367990	4.08055e-08	0.150794	0.00079068	-0.0227981
S2_1855415	2	1855415	4.21681e-08	0.0634921	0.000795582	0.0268723
S4_1004581	4	1004581	4.52777e-08	0.206349	0.000832346	-0.0221054
S4_1004121	4	1004121	4.84972e-08	0.18254	0.000848042	-0.0219751
S4_1004114	4	1004114	4.84972e-08	0.18254	0.000848042	0.0219751
S5_517303	5	517303	5.48189e-08	0.174603	0.000893226	-0.021953
S5_517300	5	517300	5.48189e-08	0.174603	0.000893226	0.021953
S5_517301	5	517301	5.48189e-08	0.174603	0.000893226	0.021953
S6_147592	6	147592	7.52009e-08	0.0952381	0.00119046	0.0230895
S14_459871	14	459871	7.63816e-08	0.392857	0.00119046	-0.0289834
S7_1139663	7	1139663	8.19616e-08	0.103175	0.00125025	0.023001
S5_1562401	5	1562401	8.83296e-08	0.126984	0.00129239	-0.0221224
S5_1562394	5	1562394	8.83296e-08	0.126984	0.00129239	0.0221224
S4_1892713	4	1892713	1.08298e-07	0.126984	0.00155287	-0.021743
S9_1684882	9	1684882	1.15575e-07	0.0634921	0.00162472	-0.0256711
S4_1914121	4	1914121	1.28382e-07	0.412698	0.00170449	-0.0309659
S4_1914223	4	1914223	1.28382e-07	0.412698	0.00170449	-0.0309659
S4_1914116	4	1914116	1.28382e-07	0.412698	0.00170449	0.0309659
S3_2188506	3	2188506	1.50359e-07	0.365079	0.00195998	-0.0224894
S1_2287281	1	2287281	1.62301e-07	0.0555556	0.0019699	-0.0259424
S1_2287313	1	2287313	1.62301e-07	0.0555556	0.0019699	-0.0259424
S1_2287328	1	2287328	1.62301e-07	0.0555556	0.0019699	-0.0259424
S1_2287234	1	2287234	1.62301e-07	0.0555556	0.0019699	0.0259424
S5_513354	5	513354	1.64858e-07	0.115079	0.0019699	0.0209989
S1_3046217	1	3046217	1.8648e-07	0.150794	0.0021808	-0.0193177
S1_4563469	1	4563469	1.92297e-07	0.0555556	0.0021808	-0.0266218
S1_4563428	1	4563428	1.92297e-07	0.0555556	0.0021808	0.0266218
S8_2252487	8	2252487	1.94676e-07	0.103175	0.0021808	0.0243573
S3_2188464	3	2188464	2.00074e-07	0.396825	0.00220679	0.0213268
S1_2287300	1	2287300	2.17028e-07	0.0595238	0.00235752	-0.0254034
S14_468350	14	468350	2.3179e-07	0.404762	0.0024803	-0.0280897
S3_2409717	3	2409717	2.41133e-07	0.111111	0.00254233	-0.0216183
S14_460066	14	460066	2.95825e-07	0.416667	0.00307376	0.0291967
S6_994020	6	994020	3.46801e-07	0.0952381	0.00355194	-0.0210037
S1_2830760	1	2830760	3.77286e-07	0.210317	0.00361278	-0.0191343
S1_2830832	1	2830832	3.77286e-07	0.210317	0.00361278	-0.0191343
S1_2830598	1	2830598	3.77286e-07	0.210317	0.00361278	0.0191343
S1_2830831	1	2830831	3.77286e-07	0.210317	0.00361278	0.0191343
S5_2783449	5	2783449	3.82485e-07	0.0833333	0.00361278	0.0220732
S12_73708	12	73708	3.82975e-07	0.0555556	0.00361278	-0.0258769
S8_2252501	8	2252501	4.24378e-07	0.0912698	0.00387547	0.0240026
S15_396533	15	396533	4.3608e-07	0.134921	0.00387547	0.0217236
S8_2252490	8	2252490	4.54694e-07	0.0992063	0.00387547	-0.0233362
S8_2252505	8	2252505	4.54694e-07	0.0992063	0.00387547	-0.0233362
S8_2252502	8	2252502	4.54694e-07	0.0992063	0.00387547	0.0233362
S11_1119766	11	1119766	4.73504e-07	0.0634921	0.00387547	-0.0236713
S1_839332	1	839332	4.81094e-07	0.0912698	0.00387547	-0.0216792
S1_839338	1	839338	4.81094e-07	0.0912698	0.00387547	-0.0216792
S1_839324	1	839324	4.81094e-07	0.0912698	0.00387547	0.0216792
S1_839344	1	839344	4.81094e-07	0.0912698	0.00387547	0.0216792
S1_839359	1	839359	4.81094e-07	0.0912698	0.00387547	0.0216792
S1_839362	1	839362	4.81094e-07	0.0912698	0.00387547	0.0216792
S1_839365	1	839365	4.81094e-07	0.0912698	0.00387547	0.0216792
S8_2252475	8	2252475	5.50596e-07	0.103175	0.00429071	-0.0225155
S8_2252479	8	2252479	5.50596e-07	0.103175	0.00429071	-0.0225155
S8_2252480	8	2252480	5.50596e-07	0.103175	0.00429071	-0.0225155
S5_2783422	5	2783422	5.5884e-07	0.0753968	0.00430813	-0.0225918
S3_2188519	3	2188519	5.66808e-07	0.357143	0.00432307	-0.0209134
S2_1536625	2	1536625	6.09088e-07	0.047619	0.00454907	-0.0268553
S6_281297	6	281297	6.0913e-07	0.0873016	0.00454907	-0.0216229
S8_1368207	8	1368207	6.2789e-07	0.190476	0.00464083	0.0220605
S5_2783461	5	2783461	6.34834e-07	0.0873016	0.00464428	-0.0209338
S2_2122396	2	2122396	6.57266e-07	0.0674603	0.00475981	-0.0236608
S4_1914132	4	1914132	6.92233e-07	0.404762	0.00496291	0.0269678
S1_2286858	1	2286858	7.05562e-07	0.103175	0.00500839	-0.0190011
S1_5460629	1	5460629	7.28646e-07	0.0714286	0.00508991	0.023112
S2_1583159	2	1583159	7.31245e-07	0.0634921	0.00508991	0.0238549
S8_263882	8	263882	7.39669e-07	0.0873016	0.00509904	-0.0218433
S4_750688	4	750688	7.69222e-07	0.0555556	0.00525226	-0.0252416
S8_202520	8	202520	8.03601e-07	0.119048	0.00538444	-0.0178184
S8_202533	8	202533	8.03601e-07	0.119048	0.00538444	-0.0178184
S3_2188420	3	2188420	8.21293e-07	0.373016	0.00545203	0.0178093
S1_2830407	1	2830407	8.73816e-07	0.202381	0.00574748	-0.0181367
S14_472536	14	472536	8.91633e-07	0.345238	0.00581136	0.0233529
S13_480239	13	480239	9.53336e-07	0.277778	0.00615754	0.018491
S12_997962	12	997962	9.87733e-07	0.0555556	0.00632275	-0.0233812
S5_2783386	5	2783386	1.00709e-06	0.0833333	0.00636992	0.0212828
S5_96614	5	96614	1.08028e-06	0.0555556	0.00636992	-0.0241858
S5_1094614	5	1094614	1.12295e-06	0.0952381	0.00636992	-0.0194955
S5_1094605	5	1094605	1.12295e-06	0.0952381	0.00636992	0.0194955
S1_2830927	1	2830927	1.16832e-06	0.206349	0.00636992	-0.017801
S11_1118757	11	1118757	1.17152e-06	0.198413	0.00636992	0.0175274
S9_2090688	9	2090688	1.17182e-06	0.0992063	0.00636992	-0.0213995
S9_2090701	9	2090701	1.17182e-06	0.0992063	0.00636992	0.0213995
S11_1151630	11	1151630	1.18168e-06	0.0555556	0.00636992	-0.0248884
S11_1151646	11	1151646	1.18168e-06	0.0555556	0.00636992	-0.0248884
S11_1151661	11	1151661	1.18168e-06	0.0555556	0.00636992	-0.0248884
S11_1151670	11	1151670	1.18168e-06	0.0555556	0.00636992	-0.0248884
S11_1151676	11	1151676	1.18168e-06	0.0555556	0.00636992	-0.0248884
S11_1151700	11	1151700	1.18168e-06	0.0555556	0.00636992	-0.0248884
S11_1151724	11	1151724	1.18168e-06	0.0555556	0.00636992	-0.0248884
S11_1151753	11	1151753	1.18168e-06	0.0555556	0.00636992	-0.0248884
S11_1151571	11	1151571	1.18168e-06	0.0555556	0.00636992	0.0248884
S11_1151612	11	1151612	1.18168e-06	0.0555556	0.00636992	0.0248884
S11_1151641	11	1151641	1.18168e-06	0.0555556	0.00636992	0.0248884
S11_1151664	11	1151664	1.18168e-06	0.0555556	0.00636992	0.0248884
S11_1151667	11	1151667	1.18168e-06	0.0555556	0.00636992	0.0248884
S3_2088807	3	2088807	1.20394e-06	0.388889	0.00644144	0.0304741
S11_177591	11	177591	1.24555e-06	0.0634921	0.00651613	0.0225777
S3_2448138	3	2448138	1.25109e-06	0.0873016	0.00651613	0.0227114
S1_4153414	1	4153414	1.26118e-06	0.0714286	0.00651613	-0.0212354
S1_4153204	1	4153204	1.26118e-06	0.0714286	0.00651613	0.0212354
S1_2744810	1	2744810	1.27846e-06	0.0714286	0.00651613	-0.0225161
S5_96198	5	96198	1.29061e-06	0.0555556	0.00651613	-0.0239133
S5_96209	5	96209	1.29061e-06	0.0555556	0.00651613	-0.0239133
S5_96210	5	96210	1.29061e-06	0.0555556	0.00651613	-0.0239133
S6_993930	6	993930	1.30468e-06	0.0952381	0.00654113	-0.0197483
S11_1203853	11	1203853	1.45927e-06	0.0952381	0.00716582	-0.0192873
S11_1203855	11	1203855	1.45927e-06	0.0952381	0.00716582	-0.0192873
S11_1203860	11	1203860	1.45927e-06	0.0952381	0.00716582	0.0192873
S1_2287976	1	2287976	1.5647e-06	0.047619	0.0074957	-0.0251629
S1_2288206	1	2288206	1.5647e-06	0.047619	0.0074957	-0.0251629
S12_968065	12	968065	1.56826e-06	0.18254	0.0074957	-0.0169056
S12_968313	12	968313	1.56826e-06	0.18254	0.0074957	0.0169056
S8_2252463	8	2252463	1.62797e-06	0.115079	0.00767868	0.0207269
S8_2252462	8	2252462	1.62797e-06	0.115079	0.00767868	-0.0207269
S8_2252514	8	2252514	1.76485e-06	0.0873016	0.00806239	-0.0232973
S8_2252520	8	2252520	1.76485e-06	0.0873016	0.00806239	-0.0232973
S8_2252510	8	2252510	1.76485e-06	0.0873016	0.00806239	0.0232973
S3_1541118	3	1541118	1.77679e-06	0.285714	0.00806239	0.0179021
S3_1541140	3	1541140	1.77679e-06	0.285714	0.00806239	0.0179021
S3_1541203	3	1541203	1.77679e-06	0.285714	0.00806239	0.0179021
S10_1462762	10	1462762	1.8205e-06	0.0793651	0.00820874	0.0192474
S3_2123113	3	2123113	1.88133e-06	0.0634921	0.00843004	0.0222686
S11_1203744	11	1203744	1.89829e-06	0.142857	0.00844366	-0.016314
S1_839247	1	839247	1.98705e-06	0.0952381	0.00844366	0.0198619
S1_839250	1	839250	1.98705e-06	0.0952381	0.00844366	0.0198619
S1_839254	1	839254	1.98705e-06	0.0952381	0.00844366	-0.0198619
S1_839259	1	839259	1.98705e-06	0.0952381	0.00844366	-0.0198619
S5_2073632	5	2073632	2.03748e-06	0.0674603	0.00844366	-0.0227796
S5_2073661	5	2073661	2.03748e-06	0.0674603	0.00844366	-0.0227796
S5_2073662	5	2073662	2.03748e-06	0.0674603	0.00844366	-0.0227796
S5_2073672	5	2073672	2.03748e-06	0.0674603	0.00844366	-0.0227796
S5_2073629	5	2073629	2.03748e-06	0.0674603	0.00844366	0.0227796
S5_2073722	5	2073722	2.03748e-06	0.0674603	0.00844366	0.0227796
S5_2073763	5	2073763	2.03748e-06	0.0674603	0.00844366	0.0227796
S5_2073807	5	2073807	2.03748e-06	0.0674603	0.00844366	0.0227796
S13_480068	13	480068	2.05156e-06	0.285714	0.00845318	0.0176347
S2_1703434	2	1703434	2.15472e-06	0.115079	0.00882747	-0.0186127
S7_658979	7	658979	2.22666e-06	0.0555556	0.00889815	0.0230725
S3_2449179	3	2449179	2.24255e-06	0.134921	0.00889815	-0.0191502
S3_2449517	3	2449517	2.24255e-06	0.134921	0.00889815	-0.0191502
S3_2449429	3	2449429	2.24255e-06	0.134921	0.00889815	0.0191502
S3_2449441	3	2449441	2.24255e-06	0.134921	0.00889815	0.0191502
S1_4563232	1	4563232	2.24644e-06	0.0634921	0.00889815	-0.0223101
S6_1546163	6	1546163	2.2994e-06	0.0753968	0.00900662	0.0214965
S1_5932582	1	5932582	2.31721e-06	0.0873016	0.00900662	0.0194966
S12_1100022	12	1100022	2.33663e-06	0.170635	0.00900662	-0.0158524
S12_1100007	12	1100007	2.33663e-06	0.170635	0.00900662	0.0158524
S12_1100008	12	1100008	2.33663e-06	0.170635	0.00900662	0.0158524
S1_5879159	1	5879159	2.40582e-06	0.0634921	0.00922371	-0.0223177
S1_3012219	1	3012219	2.48957e-06	0.0555556	0.00949404	-0.0233895
S3_190770	3	190770	2.73415e-06	0.0634921	0.0103236	0.0218109
S7_32546	7	32546	2.75434e-06	0.0634921	0.0103236	0.0228498
S2_2122482	2	2122482	2.83212e-06	0.0714286	0.0103236	-0.0210705
S2_2122488	2	2122488	2.83212e-06	0.0714286	0.0103236	-0.0210705
S2_2122961	2	2122961	2.83212e-06	0.0714286	0.0103236	-0.0210705
S2_2122518	2	2122518	2.83212e-06	0.0714286	0.0103236	0.0210705
S2_2122521	2	2122521	2.83212e-06	0.0714286	0.0103236	0.0210705
S2_1265383	2	1265383	2.83827e-06	0.0634921	0.0103236	-0.0220675
S1_4711966	1	4711966	2.84066e-06	0.0714286	0.0103236	0.0206169
S6_2313873	6	2313873	2.88417e-06	0.0714286	0.0103236	-0.0208231
S6_2313915	6	2313915	2.88417e-06	0.0714286	0.0103236	-0.0208231
S1_839487	1	839487	2.89648e-06	0.0793651	0.0103236	0.0211412
S12_193750	12	193750	2.9185e-06	0.0555556	0.0103236	-0.0238352
S12_193755	12	193755	2.9185e-06	0.0555556	0.0103236	0.0238352
S8_2252522	8	2252522	3.03003e-06	0.0912698	0.0103236	0.0222051
S12_180372	12	180372	3.05864e-06	0.0714286	0.0103236	0.0215649
S14_473336	14	473336	3.10235e-06	0.376984	0.0103236	-0.0214254
S4_1322126	4	1322126	3.11212e-06	0.0555556	0.0103236	-0.0222356
S1_2286421	1	2286421	3.13467e-06	0.0634921	0.0103236	-0.0217083
S1_2286454	1	2286454	3.13467e-06	0.0634921	0.0103236	-0.0217083
S1_2286526	1	2286526	3.13467e-06	0.0634921	0.0103236	-0.0217083
S1_2286535	1	2286535	3.13467e-06	0.0634921	0.0103236	-0.0217083
S1_2286547	1	2286547	3.13467e-06	0.0634921	0.0103236	-0.0217083
S1_2286564	1	2286564	3.13467e-06	0.0634921	0.0103236	-0.0217083
S1_2286568	1	2286568	3.13467e-06	0.0634921	0.0103236	-0.0217083
S1_2286424	1	2286424	3.13467e-06	0.0634921	0.0103236	0.0217083
S1_2286508	1	2286508	3.13467e-06	0.0634921	0.0103236	0.0217083
S1_2286517	1	2286517	3.13467e-06	0.0634921	0.0103236	0.0217083
S1_2286525	1	2286525	3.13467e-06	0.0634921	0.0103236	0.0217083
S11_1119627	11	1119627	3.1391e-06	0.0714286	0.0103236	0.0203347
S2_291105	2	291105	3.31072e-06	0.0396825	0.0108383	-0.0251028
S1_4505633	1	4505633	3.37852e-06	0.142857	0.0109602	-0.0249035
S1_4505634	1	4505634	3.37852e-06	0.142857	0.0109602	-0.0249035
S11_1119651	11	1119651	3.43799e-06	0.0634921	0.0110605	-0.0211243
S8_204410	8	204410	3.44031e-06	0.0634921	0.0110605	-0.0213582
S12_1100004	12	1100004	3.52805e-06	0.18254	0.011292	0.0156985
S4_119907	4	119907	3.78581e-06	0.0873016	0.0120098	-0.0203812
S4_119906	4	119906	3.78581e-06	0.0873016	0.0120098	0.0203812
S1_1779405	1	1779405	3.82846e-06	0.103175	0.0120377	-0.0176963
S14_468672	14	468672	3.82944e-06	0.353175	0.0120377	-0.0180371
S14_468396	14	468396	3.84498e-06	0.0555556	0.0120377	0.0222808
S11_1203802	11	1203802	3.9703e-06	0.150794	0.012376	0.0154689
S5_2783049	5	2783049	4.02446e-06	0.107143	0.0124905	0.0180422
S5_2783455	5	2783455	4.08417e-06	0.0753968	0.012567	-0.0198883
S5_2783457	5	2783457	4.08417e-06	0.0753968	0.012567	0.0198883
S2_620135	2	620135	4.12342e-06	0.0793651	0.0126335	-0.0196511
S11_829702	11	829702	4.23685e-06	0.0714286	0.0129259	0.0212073
S6_2313963	6	2313963	4.27736e-06	0.0714286	0.0129393	-0.0203996
S6_2313969	6	2313969	4.27736e-06	0.0714286	0.0129393	0.0203996
S2_2349171	2	2349171	4.73833e-06	0.0634921	0.0140299	-0.0214168
S2_2349177	2	2349177	4.73833e-06	0.0634921	0.0140299	0.0214168
S2_2349201	2	2349201	4.73833e-06	0.0634921	0.0140299	0.0214168
S6_1643477	6	1643477	4.75528e-06	0.0555556	0.0140299	-0.0228842
S6_1643468	6	1643468	4.75528e-06	0.0555556	0.0140299	0.0228842
S6_1643476	6	1643476	4.75528e-06	0.0555556	0.0140299	0.0228842
S8_346374	8	346374	4.83459e-06	0.0634921	0.0141144	-0.0210133
S8_346363	8	346363	4.83459e-06	0.0634921	0.0141144	0.0210133
S7_1764616	7	1764616	4.84299e-06	0.0674603	0.0141144	0.0209749
S1_2830472	1	2830472	4.97145e-06	0.22619	0.0143142	-0.0156748
S1_2830488	1	2830488	4.97145e-06	0.22619	0.0143142	-0.0156748
S1_2830519	1	2830519	4.97145e-06	0.22619	0.0143142	-0.0156748
S5_2783065	5	2783065	4.99985e-06	0.0714286	0.0143371	-0.0205334
S2_176370	2	176370	5.01939e-06	0.0753968	0.0143371	0.0196022
S1_4506546	1	4506546	5.22934e-06	0.0555556	0.0148491	0.0230719
S3_1549965	3	1549965	5.26079e-06	0.202381	0.0148491	0.0154516
S3_1549980	3	1549980	5.26079e-06	0.202381	0.0148491	0.0154516
S3_1538244	3	1538244	5.31598e-06	0.103175	0.0148877	0.0178615
S3_1538245	3	1538245	5.31598e-06	0.103175	0.0148877	0.0178615
S1_2284477	1	2284477	5.43143e-06	0.0396825	0.0150678	0.0260164
S5_153464	5	153464	5.45195e-06	0.0634921	0.0150678	-0.0208918
S5_153502	5	153502	5.45195e-06	0.0634921	0.0150678	0.0208918
S11_1151481	11	1151481	5.52742e-06	0.0634921	0.0150678	-0.0220085
S11_1150965	11	1150965	5.52742e-06	0.0634921	0.0150678	0.0220085
S11_1150986	11	1150986	5.52742e-06	0.0634921	0.0150678	0.0220085
S11_1151319	11	1151319	5.52742e-06	0.0634921	0.0150678	0.0220085
S6_651858	6	651858	5.63895e-06	0.103175	0.0150977	0.018234
S3_1541224	3	1541224	5.64399e-06	0.412698	0.0150977	-0.0218458
S3_1541202	3	1541202	5.64399e-06	0.412698	0.0150977	0.0218458
S12_1100214	12	1100214	5.64678e-06	0.0952381	0.0150977	0.0182387
S1_5464318	1	5464318	5.66474e-06	0.0555556	0.0150977	-0.022957
S1_5464328	1	5464328	5.66474e-06	0.0555556	0.0150977	0.022957
S1_4954533	1	4954533	5.79176e-06	0.0753968	0.0153223	-0.0196736
S1_4954536	1	4954536	5.79176e-06	0.0753968	0.0153223	0.0196736
S2_1613633	2	1613633	6.0557e-06	0.0634921	0.0159525	-0.020802
S8_346572	8	346572	6.07447e-06	0.0634921	0.0159525	0.0208457
S14_468293	14	468293	6.1702e-06	0.428571	0.0161448	-0.0216472
S8_346519	8	346519	6.21251e-06	0.0555556	0.0161964	0.0218954
S14_458365	14	458365	6.27472e-06	0.31746	0.0162993	-0.0206553
S9_579792	9	579792	6.42564e-06	0.0714286	0.0166311	-0.019726
S14_473387	14	473387	6.60933e-06	0.285714	0.017045	0.0178414
S1_5464374	1	5464374	6.77902e-06	0.047619	0.0172223	0.0241456
S4_1299605	4	1299605	6.84969e-06	0.0555556	0.0172223	-0.0226474
S4_1299627	4	1299627	6.84969e-06	0.0555556	0.0172223	0.0226474
S7_2217790	7	2217790	6.88146e-06	0.0555556	0.0172223	-0.0222622
S4_860144	4	860144	6.94413e-06	0.047619	0.0172223	-0.0235367
S4_860183	4	860183	6.94413e-06	0.047619	0.0172223	0.0235367
S4_860192	4	860192	6.94413e-06	0.047619	0.0172223	0.0235367
S4_1914213	4	1914213	6.97393e-06	0.396825	0.0172223	-0.0291338
S7_183785	7	183785	6.97393e-06	0.396825	0.0172223	-0.0291338
S4_1914232	4	1914232	6.97393e-06	0.396825	0.0172223	0.0291338
S5_2783113	5	2783113	6.98402e-06	0.0873016	0.0172223	-0.0188514
S1_2287192	1	2287192	6.99037e-06	0.047619	0.0172223	-0.0232852
S1_2287197	1	2287197	6.99037e-06	0.047619	0.0172223	-0.0232852
S3_2449191	3	2449191	7.1912e-06	0.142857	0.0176564	-0.0172884
S3_1549466	3	1549466	7.33638e-06	0.150794	0.0178862	-0.0153915
S14_468095	14	468095	7.3375e-06	0.333333	0.0178862	-0.0190936
S2_1614743	2	1614743	7.35965e-06	0.0634921	0.0178862	0.0203702
S3_536540	3	536540	7.5417e-06	0.111111	0.0179737	-0.0176856
S3_536538	3	536538	7.5417e-06	0.111111	0.0179737	0.0176856
S5_2137246	5	2137246	7.57111e-06	0.142857	0.0179737	-0.0158968
S5_2137254	5	2137254	7.57111e-06	0.142857	0.0179737	-0.0158968
S5_2137260	5	2137260	7.57111e-06	0.142857	0.0179737	-0.0158968
S5_2137245	5	2137245	7.57111e-06	0.142857	0.0179737	0.0158968
S5_2137268	5	2137268	7.57111e-06	0.142857	0.0179737	0.0158968
S4_1653097	4	1653097	7.66894e-06	0.103175	0.0180515	-0.0164638
S3_1549920	3	1549920	7.67944e-06	0.210317	0.0180515	-0.0150928
S3_1549928	3	1549928	7.67944e-06	0.210317	0.0180515	0.0150928
S11_498680	11	498680	7.74093e-06	0.126984	0.0181366	0.0164558
S3_777547	3	777547	8.0081e-06	0.388889	0.0181456	-0.0203432
S3_777548	3	777548	8.0081e-06	0.388889	0.0181456	-0.0203432
S1_2285132	1	2285132	8.02316e-06	0.0714286	0.0181456	-0.0197721
S1_2285852	1	2285852	8.02316e-06	0.0714286	0.0181456	-0.0197721
S1_2285983	1	2285983	8.02316e-06	0.0714286	0.0181456	-0.0197721
S1_2286024	1	2286024	8.02316e-06	0.0714286	0.0181456	-0.0197721
S1_2285947	1	2285947	8.02316e-06	0.0714286	0.0181456	0.0197721
S1_2285962	1	2285962	8.02316e-06	0.0714286	0.0181456	0.0197721
S1_2286030	1	2286030	8.02316e-06	0.0714286	0.0181456	0.0197721
S1_2286037	1	2286037	8.02316e-06	0.0714286	0.0181456	0.0197721
S1_2286286	1	2286286	8.02316e-06	0.0714286	0.0181456	0.0197721
S13_59583	13	59583	8.05073e-06	0.261905	0.0181506	0.0130674
S2_1516576	2	1516576	8.17276e-06	0.0555556	0.018285	0.0226822
S15_396527	15	396527	8.18685e-06	0.119048	0.018285	0.0194801
S15_396536	15	396536	8.18685e-06	0.119048	0.018285	0.0194801
S14_459963	14	459963	8.30644e-06	0.400794	0.0184945	0.0236411
S4_438719	4	438719	8.39784e-06	0.047619	0.0185869	0.023177
S5_2783380	5	2783380	8.3998e-06	0.0793651	0.0185869	-0.0192419
S2_29847	2	29847	8.49249e-06	0.166667	0.0187342	0.014916
S3_570174	3	570174	8.58212e-06	0.0674603	0.0188739	-0.0210916
S3_1545072	3	1545072	8.93567e-06	0.277778	0.0193722	0.0124011
S9_279470	9	279470	8.93581e-06	0.0634921	0.0193722	-0.0212435
S9_279531	9	279531	8.93581e-06	0.0634921	0.0193722	0.0212435
S11_1203815	11	1203815	8.96845e-06	0.15873	0.0193722	0.0146259
S11_1203826	11	1203826	8.96845e-06	0.15873	0.0193722	0.0146259
S9_845337	9	845337	8.97084e-06	0.047619	0.0193722	0.0229894
S11_1119703	11	1119703	9.05918e-06	0.119048	0.0195042	0.015603
S4_120005	4	120005	9.17823e-06	0.142857	0.0197014	0.0166259
S6_2314046	6	2314046	9.29249e-06	0.0634921	0.0198871	-0.0203377
S17_550633	17	550633	9.3696e-06	0.138889	0.0199913	0.0174355
S10_432357	10	432357	9.40664e-06	0.111111	0.0199913	-0.0163856
S12_527380	12	527380	9.42484e-06	0.0555556	0.0199913	-0.021869
S1_4562930	1	4562930	9.51118e-06	0.0714286	0.0201149	-0.0199144
S1_2830450	1	2830450	9.6324e-06	0.218254	0.0202518	-0.0149223
S1_2830412	1	2830412	9.6324e-06	0.218254	0.0202518	0.0149223
S13_988123	13	988123	9.76163e-06	0.150794	0.0204635	-0.0203827
S10_107817	10	107817	1.00593e-05	0.0555556	0.0209649	-0.0223586
S10_107660	10	107660	1.00593e-05	0.0555556	0.0209649	0.0223586
S1_1898233	1	1898233	1.01033e-05	0.0793651	0.0209957	0.0189607
S16_485137	16	485137	1.0244e-05	0.126984	0.0212265	-0.0155177
S5_153173	5	153173	1.04052e-05	0.0634921	0.0214432	-0.0200706
S3_205927	3	205927	1.04084e-05	0.0555556	0.0214432	-0.0214212
S11_1151414	11	1151414	1.04465e-05	0.0674603	0.02146	-0.0209563
S2_1427884	2	1427884	1.05255e-05	0.206349	0.0215604	0.013828
S8_2252523	8	2252523	1.07086e-05	0.0952381	0.0218732	-0.0198912
S1_1909307	1	1909307	1.08465e-05	0.047619	0.0220918	-0.0228634
S1_1848570	1	1848570	1.08837e-05	0.0873016	0.0221048	0.0172648
S5_1562514	5	1562514	1.09634e-05	0.103175	0.0222038	-0.018289
S5_2784102	5	2784102	1.10517e-05	0.0753968	0.0223196	0.0186853
S3_750785	3	750785	1.16974e-05	0.0873016	0.0228881	0.0176748
S10_480156	10	480156	1.18473e-05	0.0634921	0.0228881	-0.0195288
S10_480198	10	480198	1.18473e-05	0.0634921	0.0228881	-0.0195288
S10_480243	10	480243	1.18473e-05	0.0634921	0.0228881	-0.0195288
S10_480264	10	480264	1.18473e-05	0.0634921	0.0228881	-0.0195288
S10_480153	10	480153	1.18473e-05	0.0634921	0.0228881	0.0195288
S10_480204	10	480204	1.18473e-05	0.0634921	0.0228881	0.0195288
S10_480207	10	480207	1.18473e-05	0.0634921	0.0228881	0.0195288
S10_480219	10	480219	1.18473e-05	0.0634921	0.0228881	0.0195288
S10_480234	10	480234	1.18473e-05	0.0634921	0.0228881	0.0195288
S10_480240	10	480240	1.18473e-05	0.0634921	0.0228881	0.0195288
S10_480252	10	480252	1.18473e-05	0.0634921	0.0228881	0.0195288
S10_480261	10	480261	1.18473e-05	0.0634921	0.0228881	0.0195288
S1_4563299	1	4563299	1.19845e-05	0.0714286	0.0228881	0.0192847
S12_1100634	12	1100634	1.19862e-05	0.0833333	0.0228881	0.0191584
S13_448826	13	448826	1.20907e-05	0.0714286	0.0228881	-0.0200226
S1_4467336	1	4467336	1.21633e-05	0.134921	0.0228881	-0.0156512
S1_4467347	1	4467347	1.21633e-05	0.134921	0.0228881	-0.0156512
S1_4467436	1	4467436	1.21633e-05	0.134921	0.0228881	-0.0156512
S1_4467453	1	4467453	1.21633e-05	0.134921	0.0228881	-0.0156512
S1_4467266	1	4467266	1.21633e-05	0.134921	0.0228881	0.0156512
S1_4467302	1	4467302	1.21633e-05	0.134921	0.0228881	0.0156512
S1_4467319	1	4467319	1.21633e-05	0.134921	0.0228881	0.0156512
S1_4467321	1	4467321	1.21633e-05	0.134921	0.0228881	0.0156512
S1_4467477	1	4467477	1.21633e-05	0.134921	0.0228881	0.0156512
S1_4467484	1	4467484	1.21633e-05	0.134921	0.0228881	0.0156512
S12_1100472	12	1100472	1.2236e-05	0.0873016	0.0229648	0.0199901
S1_4505316	1	4505316	1.22981e-05	0.0555556	0.0230209	-0.0205844
S14_468687	14	468687	1.23569e-05	0.420635	0.0230707	-0.0196913
S7_410440	7	410440	1.28648e-05	0.0634921	0.0239566	0.0208108
S5_2784199	5	2784199	1.30103e-05	0.0714286	0.0240402	-0.0186247
S5_2784142	5	2784142	1.30103e-05	0.0714286	0.0240402	0.0186247
S5_2784193	5	2784193	1.30103e-05	0.0714286	0.0240402	0.0186247
S13_1065063	13	1065063	1.34015e-05	0.0634921	0.0246361	-0.0200572
S13_1065066	13	1065066	1.34015e-05	0.0634921	0.0246361	0.0200572
S11_49701	11	49701	1.39354e-05	0.0555556	0.0252063	-0.0220647
S11_49705	11	49705	1.39354e-05	0.0555556	0.0252063	0.0220647
S12_1099992	12	1099992	1.41828e-05	0.194444	0.0252063	-0.0140266
S12_1099989	12	1099989	1.41828e-05	0.194444	0.0252063	0.0140266
S2_1827036	2	1827036	1.41888e-05	0.222222	0.0252063	-0.0128477
S2_904001	2	904001	1.42702e-05	0.0753968	0.0252063	-0.0199694
S2_904010	2	904010	1.42702e-05	0.0753968	0.0252063	-0.0199694
S2_904016	2	904016	1.42702e-05	0.0753968	0.0252063	-0.0199694
S2_904036	2	904036	1.42702e-05	0.0753968	0.0252063	-0.0199694
S2_904002	2	904002	1.42702e-05	0.0753968	0.0252063	0.0199694
S2_904028	2	904028	1.42702e-05	0.0753968	0.0252063	0.0199694
S2_904034	2	904034	1.42702e-05	0.0753968	0.0252063	0.0199694
S13_1064343	13	1064343	1.42976e-05	0.047619	0.0252063	-0.0224096
S1_839237	1	839237	1.4404e-05	0.0873016	0.0252063	-0.0184438
S1_839426	1	839426	1.4404e-05	0.0873016	0.0252063	0.0184438
S5_513297	5	513297	1.45039e-05	0.170635	0.0252063	-0.0134105
S5_513303	5	513303	1.45039e-05	0.170635	0.0252063	0.0134105
S5_513305	5	513305	1.45039e-05	0.170635	0.0252063	0.0134105
S1_1012335	1	1012335	1.45488e-05	0.0634921	0.0252063	-0.0194276
S1_3350236	1	3350236	1.4589e-05	0.119048	0.0252063	0.0153908
S1_3350290	1	3350290	1.4589e-05	0.119048	0.0252063	0.0153908
S1_2070130	1	2070130	1.46246e-05	0.0714286	0.0252063	0.0198556
S12_1371632	12	1371632	1.46961e-05	0.031746	0.0252063	-0.0259349
S12_1371637	12	1371637	1.46961e-05	0.031746	0.0252063	-0.0259349
S12_1371640	12	1371640	1.46961e-05	0.031746	0.0252063	-0.0259349
S12_1371643	12	1371643	1.46961e-05	0.031746	0.0252063	-0.0259349
S12_1371626	12	1371626	1.46961e-05	0.031746	0.0252063	0.0259349
S12_1371634	12	1371634	1.46961e-05	0.031746	0.0252063	0.0259349
S9_230539	9	230539	1.48707e-05	0.0873016	0.0254081	0.0180491
S7_42603	7	42603	1.48846e-05	0.0634921	0.0254081	-0.0197954
S5_2517955	5	2517955	1.50562e-05	0.126984	0.0256399	-0.016286
S14_473433	14	473433	1.53313e-05	0.353175	0.0260466	0.0174978
S2_334955	2	334955	1.55396e-05	0.119048	0.0261386	-0.0149223
S4_115343	4	115343	1.55677e-05	0.0912698	0.0261386	-0.018973
S4_115356	4	115356	1.55677e-05	0.0912698	0.0261386	-0.018973
S4_115424	4	115424	1.55677e-05	0.0912698	0.0261386	-0.018973
S4_115407	4	115407	1.55677e-05	0.0912698	0.0261386	0.018973
S6_2273347	6	2273347	1.56104e-05	0.031746	0.026149	0.026158
S5_702752	5	702752	1.57188e-05	0.111111	0.0262158	0.0164431
S5_96636	5	96636	1.57235e-05	0.0714286	0.0262158	0.019276
S3_2448158	3	2448158	1.59646e-05	0.134921	0.0265561	0.0170613
S2_770381	2	770381	1.62464e-05	0.134921	0.0269623	-0.014408
S9_1992283	9	1992283	1.65119e-05	0.0634921	0.0273357	0.0200128
S1_4562875	1	4562875	1.66009e-05	0.0793651	0.0273357	0.0187096
S5_513277	5	513277	1.66834e-05	0.174603	0.0273357	-0.013232
S2_1428340	2	1428340	1.69965e-05	0.214286	0.0273357	-0.0136061
S2_1428367	2	1428367	1.69965e-05	0.214286	0.0273357	0.0136061
S15_396959	15	396959	1.70895e-05	0.119048	0.0273357	-0.0194424
S13_842975	13	842975	1.71607e-05	0.0555556	0.0273357	0.0200573
S2_903894	2	903894	1.71958e-05	0.0793651	0.0273357	-0.0190985
S2_903906	2	903906	1.71958e-05	0.0793651	0.0273357	-0.0190985
S2_903909	2	903909	1.71958e-05	0.0793651	0.0273357	-0.0190985
S2_903920	2	903920	1.71958e-05	0.0793651	0.0273357	-0.0190985
S2_903925	2	903925	1.71958e-05	0.0793651	0.0273357	-0.0190985
S2_903932	2	903932	1.71958e-05	0.0793651	0.0273357	-0.0190985
S2_903962	2	903962	1.71958e-05	0.0793651	0.0273357	-0.0190985
S2_904047	2	904047	1.71958e-05	0.0793651	0.0273357	-0.0190985
S2_903935	2	903935	1.71958e-05	0.0793651	0.0273357	0.0190985
S2_903945	2	903945	1.71958e-05	0.0793651	0.0273357	0.0190985
S2_904057	2	904057	1.71958e-05	0.0793651	0.0273357	0.0190985
S2_904111	2	904111	1.71958e-05	0.0793651	0.0273357	0.0190985
S8_360884	8	360884	1.74627e-05	0.0396825	0.0276985	-0.0240773
S9_1904877	9	1904877	1.7684e-05	0.0555556	0.0279876	0.021062
S5_2783215	5	2783215	1.79704e-05	0.0674603	0.0282537	-0.018628
S5_2783230	5	2783230	1.79704e-05	0.0674603	0.0282537	-0.018628
S5_2783275	5	2783275	1.79704e-05	0.0674603	0.0282537	-0.018628
S5_2783041	5	2783041	1.80911e-05	0.0873016	0.0283813	-0.017922
S8_1869035	8	1869035	1.83642e-05	0.0714286	0.0286842	0.0178277
S8_1869080	8	1869080	1.83642e-05	0.0714286	0.0286842	0.0178277
S10_627596	10	627596	1.85927e-05	0.0714286	0.0289706	0.0179558
S5_2783827	5	2783827	1.86668e-05	0.115079	0.0289706	0.0160141
S9_1904844	9	1904844	1.86687e-05	0.047619	0.0289706	0.0222824
S5_1670444	5	1670444	1.90061e-05	0.0634921	0.0294304	-0.020594
S1_3457423	1	3457423	1.9322e-05	0.0793651	0.0298551	0.018313
S11_1125718	11	1125718	1.94597e-05	0.0833333	0.0299387	-0.0189593
S11_1125721	11	1125721	1.94597e-05	0.0833333	0.0299387	-0.0189593
S1_839538	1	839538	1.96752e-05	0.0634921	0.0302055	0.0205834
S1_3425694	1	3425694	1.98253e-05	0.150794	0.0303709	-0.0139217
S1_2285250	1	2285250	2.01216e-05	0.0753968	0.0307198	0.0183515
S1_4563646	1	4563646	2.01816e-05	0.0714286	0.0307198	-0.0185098
S1_4563613	1	4563613	2.01816e-05	0.0714286	0.0307198	0.0185098
S4_1885635	4	1885635	2.18922e-05	0.126984	0.0332531	0.0170933
S2_3006099	2	3006099	2.19616e-05	0.0634921	0.0332879	0.0201361
S3_3138317	3	3138317	2.22413e-05	0.0952381	0.0335803	-0.0171936
S11_1151478	11	1151478	2.22481e-05	0.0714286	0.0335803	-0.0190541
S8_361193	8	361193	2.2611e-05	0.0912698	0.0340562	-0.0165436
S3_2088568	3	2088568	2.30245e-05	0.396825	0.034534	-0.023984
S3_2088623	3	2088623	2.30245e-05	0.396825	0.034534	0.023984
S11_1119780	11	1119780	2.31025e-05	0.126984	0.0345786	-0.0146484
S1_4977434	1	4977434	2.34656e-05	0.0833333	0.0350489	0.0187177
S6_2289684	6	2289684	2.38557e-05	0.166667	0.0354838	0.0146271
S6_2289688	6	2289688	2.38557e-05	0.166667	0.0354838	0.0146271
S1_1047375	1	1047375	2.40321e-05	0.230159	0.0356721	0.0124426
S1_3476117	1	3476117	2.43636e-05	0.0674603	0.0360894	0.0179409
S1_2287677	1	2287677	2.47927e-05	0.0793651	0.0366494	-0.0183414
S4_1754489	4	1754489	2.52221e-05	0.0952381	0.0371887	-0.0175735
S1_3350404	1	3350404	2.56421e-05	0.126984	0.0371887	-0.0147164
S2_3561763	2	3561763	2.58471e-05	0.0714286	0.0371887	0.0188152
S2_528537	2	528537	2.62985e-05	0.0634921	0.0371887	-0.0182897
S5_2783095	5	2783095	2.63769e-05	0.0912698	0.0371887	0.017599
S11_1010446	11	1010446	2.65457e-05	0.0952381	0.0371887	0.016363
S1_2284969	1	2284969	2.67367e-05	0.0793651	0.0371887	-0.0176128
S1_2285206	1	2285206	2.67367e-05	0.0793651	0.0371887	-0.0176128
S1_2285294	1	2285294	2.67367e-05	0.0793651	0.0371887	-0.0176128
S1_2285307	1	2285307	2.67367e-05	0.0793651	0.0371887	-0.0176128
S1_2285382	1	2285382	2.67367e-05	0.0793651	0.0371887	-0.0176128
S1_2285425	1	2285425	2.67367e-05	0.0793651	0.0371887	-0.0176128
S1_2285462	1	2285462	2.67367e-05	0.0793651	0.0371887	-0.0176128
S1_2285474	1	2285474	2.67367e-05	0.0793651	0.0371887	-0.0176128
S1_2285491	1	2285491	2.67367e-05	0.0793651	0.0371887	-0.0176128
S1_2285677	1	2285677	2.67367e-05	0.0793651	0.0371887	-0.0176128
S1_2285698	1	2285698	2.67367e-05	0.0793651	0.0371887	-0.0176128
S1_2285881	1	2285881	2.67367e-05	0.0793651	0.0371887	-0.0176128
S1_2286154	1	2286154	2.67367e-05	0.0793651	0.0371887	-0.0176128
S1_2285101	1	2285101	2.67367e-05	0.0793651	0.0371887	0.0176128
S1_2285113	1	2285113	2.67367e-05	0.0793651	0.0371887	0.0176128
S1_2285338	1	2285338	2.67367e-05	0.0793651	0.0371887	0.0176128
S1_2285406	1	2285406	2.67367e-05	0.0793651	0.0371887	0.0176128
S1_2285461	1	2285461	2.67367e-05	0.0793651	0.0371887	0.0176128
S1_2285620	1	2285620	2.67367e-05	0.0793651	0.0371887	0.0176128
S1_2285701	1	2285701	2.67367e-05	0.0793651	0.0371887	0.0176128
S1_2285713	1	2285713	2.67367e-05	0.0793651	0.0371887	0.0176128
S1_2285737	1	2285737	2.67367e-05	0.0793651	0.0371887	0.0176128
S1_2285740	1	2285740	2.67367e-05	0.0793651	0.0371887	0.0176128
S1_2285862	1	2285862	2.67367e-05	0.0793651	0.0371887	0.0176128
S9_1913921	9	1913921	2.67656e-05	0.0714286	0.0371887	0.0181558
S15_396982	15	396982	2.69803e-05	0.130952	0.0373524	-0.0181444
S8_2252451	8	2252451	2.69876e-05	0.107143	0.0373524	0.018161
S4_1780669	4	1780669	2.7591e-05	0.150794	0.038114	-0.0140785
S11_1119821	11	1119821	2.78891e-05	0.119048	0.0384517	-0.0146888
S10_406827	10	406827	2.84073e-05	0.0793651	0.038703	-0.0171165
S10_406839	10	406839	2.84073e-05	0.0793651	0.038703	-0.0171165
S12_1398332	12	1398332	2.84845e-05	0.103175	0.038703	-0.0195721
S12_1398336	12	1398336	2.84845e-05	0.103175	0.038703	-0.0195721
S12_1398341	12	1398341	2.84845e-05	0.103175	0.038703	-0.0195721
S12_1398333	12	1398333	2.84845e-05	0.103175	0.038703	0.0195721
S10_1456136	10	1456136	2.84856e-05	0.0793651	0.038703	0.0174252
S12_890768	12	890768	2.85332e-05	0.103175	0.038703	0.0157062
S7_1564836	7	1564836	2.85572e-05	0.119048	0.038703	0.0162737
S4_1891677	4	1891677	2.87968e-05	0.34127	0.0389541	0.0169148
S13_625905	13	625905	2.90932e-05	0.0714286	0.0392809	0.0187264
S2_904107	2	904107	2.94797e-05	0.0753968	0.0397279	0.0185296
S7_342279	7	342279	2.96929e-05	0.142857	0.0398902	-0.0128044
S9_1642433	9	1642433	2.97114e-05	0.0634921	0.0398902	-0.0191298
S10_627531	10	627531	3.01338e-05	0.0912698	0.0403608	-0.015768
S7_1990211	7	1990211	3.01745e-05	0.0634921	0.0403608	0.0188642
S11_1150695	11	1150695	3.0295e-05	0.0873016	0.0404465	0.0180697
S1_4719329	1	4719329	3.04063e-05	0.0555556	0.0405196	0.0201154
S2_1265091	2	1265091	3.07531e-05	0.0714286	0.0406559	-0.0183605
S2_1265146	2	1265146	3.07531e-05	0.0714286	0.0406559	-0.0183605
S1_2286169	1	2286169	3.08488e-05	0.0873016	0.0406559	-0.0169009
S1_2286189	1	2286189	3.08488e-05	0.0873016	0.0406559	-0.0169009
S1_2286163	1	2286163	3.08488e-05	0.0873016	0.0406559	0.0169009
S1_2286177	1	2286177	3.08488e-05	0.0873016	0.0406559	0.0169009
S10_148153	10	148153	3.1378e-05	0.0634921	0.0412774	-0.0193347
S6_1591431	6	1591431	3.1622e-05	0.0555556	0.0415223	0.0200165
S1_3349960	1	3349960	3.22461e-05	0.119048	0.0419326	-0.0145207
S1_3349925	1	3349925	3.22461e-05	0.119048	0.0419326	0.0145207
S1_3349975	1	3349975	3.22461e-05	0.119048	0.0419326	0.0145207
S1_3350002	1	3350002	3.22461e-05	0.119048	0.0419326	0.0145207
S11_992615	11	992615	3.22558e-05	0.126984	0.0419326	0.0146658
S9_279836	9	279836	3.22855e-05	0.0793651	0.0419326	-0.0184602
S12_239925	12	239925	3.25955e-05	0.166667	0.0422587	-0.014465
S4_326757	4	326757	3.30672e-05	0.0634921	0.0427929	0.0170271
S1_3425459	1	3425459	3.35095e-05	0.142857	0.0430521	-0.0136212
S1_3425273	1	3425273	3.35095e-05	0.142857	0.0430521	0.0136212
S1_3425283	1	3425283	3.35095e-05	0.142857	0.0430521	0.0136212
S6_1144595	6	1144595	3.36745e-05	0.0793651	0.0430521	0.0173165
S6_1144598	6	1144598	3.36745e-05	0.0793651	0.0430521	0.0173165
S6_1144604	6	1144604	3.36745e-05	0.0793651	0.0430521	0.0173165
S1_839310	1	839310	3.36878e-05	0.0793651	0.0430521	-0.0193664
S12_545083	12	545083	3.45392e-05	0.0595238	0.0440616	0.0195819
S3_536552	3	536552	3.46671e-05	0.119048	0.0440927	-0.0152699
S2_335018	2	335018	3.46866e-05	0.126984	0.0440927	0.0137724
S7_183285	7	183285	3.47551e-05	0.404762	0.0441016	0.0254228
S14_472184	14	472184	3.48312e-05	0.297619	0.04412	-0.0173241
S13_626037	13	626037	3.527e-05	0.0634921	0.0441214	-0.0193388
S13_626103	13	626103	3.527e-05	0.0634921	0.0441214	-0.0193388
S13_625977	13	625977	3.527e-05	0.0634921	0.0441214	0.0193388
S13_625983	13	625983	3.527e-05	0.0634921	0.0441214	0.0193388
S1_1046063	1	1046063	3.57478e-05	0.119048	0.0441214	-0.0158688
S1_1046194	1	1046194	3.57478e-05	0.119048	0.0441214	-0.0158688
S1_1046457	1	1046457	3.57478e-05	0.119048	0.0441214	-0.0158688
S1_1046574	1	1046574	3.57478e-05	0.119048	0.0441214	-0.0158688
S1_1046631	1	1046631	3.57478e-05	0.119048	0.0441214	-0.0158688
S1_1046196	1	1046196	3.57478e-05	0.119048	0.0441214	0.0158688
S1_1046223	1	1046223	3.57478e-05	0.119048	0.0441214	0.0158688
S1_1046400	1	1046400	3.57478e-05	0.119048	0.0441214	0.0158688
S1_1046517	1	1046517	3.57478e-05	0.119048	0.0441214	0.0158688
S1_1046742	1	1046742	3.57478e-05	0.119048	0.0441214	0.0158688
S2_335120	2	335120	3.57554e-05	0.150794	0.0441214	0.013833
S1_5522863	1	5522863	3.59221e-05	0.0873016	0.0442509	0.0170534
S7_377718	7	377718	3.61972e-05	0.0634921	0.0443308	0.0196964
S1_1906578	1	1906578	3.63296e-05	0.0555556	0.0443308	-0.0200042
S1_1906650	1	1906650	3.63296e-05	0.0555556	0.0443308	-0.0200042
S1_1906635	1	1906635	3.63296e-05	0.0555556	0.0443308	0.0200042
S1_1047192	1	1047192	3.63579e-05	0.198413	0.0443308	0.0120578
S1_1047216	1	1047216	3.63579e-05	0.198413	0.0443308	0.0120578
S2_1613678	2	1613678	3.68752e-05	0.0952381	0.0444326	0.0158521
S2_1613840	2	1613840	3.68752e-05	0.0952381	0.0444326	0.0158521
S2_1615328	2	1615328	3.68752e-05	0.0952381	0.0444326	0.0158521
S2_1613594	2	1613594	3.68752e-05	0.0952381	0.0444326	-0.0158521
S2_1614107	2	1614107	3.68752e-05	0.0952381	0.0444326	-0.0158521
S2_1615197	2	1615197	3.68752e-05	0.0952381	0.0444326	-0.0158521
S2_1615388	2	1615388	3.68752e-05	0.0952381	0.0444326	-0.0158521
S10_220782	10	220782	3.73181e-05	0.0634921	0.0447407	-0.0190921
S10_220803	10	220803	3.73181e-05	0.0634921	0.0447407	-0.0190921
S10_220800	10	220800	3.73181e-05	0.0634921	0.0447407	0.0190921
S5_1103029	5	1103029	3.79401e-05	0.134921	0.0454105	0.0132393
S14_468445	14	468445	3.85397e-05	0.40873	0.0460512	-0.0197473
S1_1215348	1	1215348	3.87051e-05	0.0634921	0.0461249	0.0188021
S4_1936495	4	1936495	3.873e-05	0.0714286	0.0461249	-0.0135284
S3_1551977	3	1551977	3.94856e-05	0.0952381	0.0468027	0.0154805
S10_1163205	10	1163205	3.9495e-05	0.0793651	0.0468027	0.0158574
S10_1163212	10	1163212	3.9495e-05	0.0793651	0.0468027	-0.0158574
S5_288434	5	288434	3.96755e-05	0.0992063	0.046939	-0.0157773
S3_475792	3	475792	3.99612e-05	0.150794	0.047059	-0.0138693
S14_460526	14	460526	4.04671e-05	0.365079	0.047059	0.0170281
S3_937545	3	937545	4.04782e-05	0.0714286	0.047059	-0.0173762
S1_3794626	1	3794626	4.06242e-05	0.0555556	0.047059	-0.0195948
S1_3794649	1	3794649	4.06242e-05	0.0555556	0.047059	-0.0195948
S1_3794654	1	3794654	4.06242e-05	0.0555556	0.047059	-0.0195948
S1_3794707	1	3794707	4.06242e-05	0.0555556	0.047059	-0.0195948
S1_3794720	1	3794720	4.06242e-05	0.0555556	0.047059	-0.0195948
S1_3794723	1	3794723	4.06242e-05	0.0555556	0.047059	-0.0195948
S1_3794624	1	3794624	4.06242e-05	0.0555556	0.047059	0.0195948
S1_3794630	1	3794630	4.06242e-05	0.0555556	0.047059	0.0195948
S1_1164081	1	1164081	4.06303e-05	0.134921	0.047059	-0.012683
S1_1164270	1	1164270	4.06303e-05	0.134921	0.047059	0.012683
S8_2252528	8	2252528	4.1144e-05	0.107143	0.0475122	0.0175506
S3_205978	3	205978	4.12203e-05	0.0634921	0.0475122	-0.0186788
S3_205942	3	205942	4.12203e-05	0.0634921	0.0475122	0.0186788
S1_3476204	1	3476204	4.12899e-05	0.0634921	0.047516	0.0180829
S3_464305	3	464305	4.2096e-05	0.206349	0.0482115	-0.0259835
S8_197936	8	197936	4.2096e-05	0.206349	0.0482115	-0.0259835
S8_197990	8	197990	4.2096e-05	0.206349	0.0482115	0.0259835
S1_4466564	1	4466564	4.26566e-05	0.119048	0.0482224	0.0160445
S8_1163202	8	1163202	4.27956e-05	0.206349	0.0482224	-0.0124547
S4_817158	4	817158	4.30302e-05	0.0793651	0.0482224	0.017244
S4_426961	4	426961	4.32342e-05	0.0714286	0.0482224	0.0182971
S1_1214564	1	1214564	4.34501e-05	0.0555556	0.0482224	0.0192616
S5_517345	5	517345	4.36006e-05	0.230159	0.0482224	-0.0135585
S14_468400	14	468400	4.38198e-05	0.376984	0.0482224	-0.0180415
S2_1266046	2	1266046	4.38807e-05	0.103175	0.0482224	-0.015381
S4_1299696	4	1299696	4.39138e-05	0.0555556	0.0482224	-0.0204325
S4_1299780	4	1299780	4.39138e-05	0.0555556	0.0482224	-0.0204325
S4_1299819	4	1299819	4.39138e-05	0.0555556	0.0482224	-0.0204325
S7_2043964	7	2043964	4.41714e-05	0.0714286	0.0482224	-0.0190006
S3_513486	3	513486	4.42559e-05	0.0714286	0.0482224	0.0177631
S3_2963014	3	2963014	4.45057e-05	0.111111	0.0482224	-0.0141572
S3_2963021	3	2963021	4.45057e-05	0.111111	0.0482224	0.0141572
S3_2963045	3	2963045	4.45057e-05	0.111111	0.0482224	0.0141572
S5_1174992	5	1174992	4.45543e-05	0.0634921	0.0482224	0.0193869
S9_1932649	9	1932649	4.46379e-05	0.0555556	0.0482224	-0.0195867
S5_139359	5	139359	4.50835e-05	0.0634921	0.0482224	-0.0179322
S5_139366	5	139366	4.50835e-05	0.0634921	0.0482224	0.0179322
S1_367507	1	367507	4.53285e-05	0.0714286	0.0482224	-0.017923
S1_367518	1	367518	4.53285e-05	0.0714286	0.0482224	0.017923
S1_1898402	1	1898402	4.62847e-05	0.0793651	0.0482224	-0.0170941
S4_1322140	4	1322140	4.65845e-05	0.0634921	0.0482224	-0.0182413
S7_667523	7	667523	4.68606e-05	0.0714286	0.0482224	-0.0178212
S1_5464216	1	5464216	4.69515e-05	0.0634921	0.0482224	-0.0187374
S1_5464220	1	5464220	4.69515e-05	0.0634921	0.0482224	0.0187374
S1_2335810	1	2335810	4.69791e-05	0.103175	0.0482224	-0.0156582
S4_1004212	4	1004212	4.7351e-05	0.269841	0.0482224	0.0133682
S10_788481	10	788481	4.76432e-05	0.253968	0.0482224	-0.0146007
S6_2314394	6	2314394	4.76745e-05	0.0634921	0.0482224	-0.0183862
S1_4712414	1	4712414	4.81418e-05	0.0793651	0.0482224	0.0171143
S2_3331446	2	3331446	4.83983e-05	0.198413	0.0482224	-0.0116914
S3_3352741	3	3352741	4.85066e-05	0.123016	0.0482224	0.0146114
S1_3442002	1	3442002	4.87173e-05	0.0634921	0.0482224	0.018202
S8_360987	8	360987	4.88969e-05	0.0634921	0.0482224	0.0190553
S4_1154942	4	1154942	4.9089e-05	0.047619	0.0482224	-0.0202376
S3_536513	3	536513	4.93462e-05	0.111111	0.0482224	-0.0158885
S3_536526	3	536526	4.93462e-05	0.111111	0.0482224	-0.0158885
S3_536508	3	536508	4.93462e-05	0.111111	0.0482224	0.0158885
S3_536523	3	536523	4.93462e-05	0.111111	0.0482224	0.0158885
S1_4506395	1	4506395	4.94823e-05	0.0634921	0.0482224	-0.0193026
S1_4506479	1	4506479	4.94823e-05	0.0634921	0.0482224	-0.0193026
S1_4505549	1	4505549	4.94823e-05	0.0634921	0.0482224	0.0193026
S1_4506397	1	4506397	4.94823e-05	0.0634921	0.0482224	0.0193026
S5_2661705	5	2661705	4.96257e-05	0.0793651	0.0482224	0.017882
S1_2816916	1	2816916	4.97141e-05	0.0873016	0.0482224	0.016503
S11_1489253	11	1489253	4.98401e-05	0.0674603	0.0482224	-0.0184621
S1_3407074	1	3407074	5.00282e-05	0.0634921	0.0482224	-0.0187833
S1_839121	1	839121	5.01612e-05	0.0952381	0.0482224	-0.0163189
S10_406862	10	406862	5.06328e-05	0.0793651	0.0482224	-0.0162763
S10_406863	10	406863	5.06328e-05	0.0793651	0.0482224	-0.0162763
S10_406869	10	406869	5.06328e-05	0.0793651	0.0482224	0.0162763
S16_26180	16	26180	5.12638e-05	0.0912698	0.0482224	0.0184572
S10_627501	10	627501	5.13473e-05	0.0833333	0.0482224	-0.0157994
S10_627504	10	627504	5.13473e-05	0.0833333	0.0482224	0.0157994
S2_3424517	2	3424517	5.13781e-05	0.0396825	0.0482224	-0.0215751
S2_3424351	2	3424351	5.13781e-05	0.0396825	0.0482224	0.0215751
S14_472687	14	472687	5.13931e-05	0.400794	0.0482224	-0.0164448
S2_3374217	2	3374217	5.19898e-05	0.031746	0.0482224	-0.023809
S1_4140719	1	4140719	5.22075e-05	0.0714286	0.0482224	0.0179679
S5_2081555	5	2081555	5.24889e-05	0.412698	0.0482224	0.0201649
S9_1353045	9	1353045	5.3662e-05	0.0753968	0.0482224	-0.0178794
S5_2135399	5	2135399	5.37253e-05	0.198413	0.0482224	-0.0142867
S9_230495	9	230495	5.38835e-05	0.0634921	0.0482224	0.0186408
S7_851911	7	851911	5.51175e-05	0.0634921	0.0482224	-0.0187351
S1_1045891	1	1045891	5.51475e-05	0.126984	0.0482224	-0.0152776
S1_1045896	1	1045896	5.51475e-05	0.126984	0.0482224	0.0152776
S1_1045985	1	1045985	5.51475e-05	0.126984	0.0482224	0.0152776
S11_922117	11	922117	5.54233e-05	0.198413	0.0482224	-0.0291937
S11_924368	11	924368	5.54233e-05	0.198413	0.0482224	-0.0291937
S11_924423	11	924423	5.54233e-05	0.198413	0.0482224	-0.0291937
S11_924535	11	924535	5.54233e-05	0.198413	0.0482224	-0.0291937
S1_2950651	1	2950651	5.54233e-05	0.198413	0.0482224	-0.0291937
S2_2367810	2	2367810	5.54233e-05	0.198413	0.0482224	-0.0291937
S2_2367864	2	2367864	5.54233e-05	0.198413	0.0482224	-0.0291937
S4_1115329	4	1115329	5.54233e-05	0.198413	0.0482224	-0.0291937
S4_1115358	4	1115358	5.54233e-05	0.198413	0.0482224	-0.0291937
S5_125886	5	125886	5.54233e-05	0.198413	0.0482224	-0.0291937
S5_127720	5	127720	5.54233e-05	0.198413	0.0482224	-0.0291937
S5_128723	5	128723	5.54233e-05	0.198413	0.0482224	-0.0291937
S5_128725	5	128725	5.54233e-05	0.198413	0.0482224	-0.0291937
S5_128840	5	128840	5.54233e-05	0.198413	0.0482224	-0.0291937
S5_128865	5	128865	5.54233e-05	0.198413	0.0482224	-0.0291937
S5_128909	5	128909	5.54233e-05	0.198413	0.0482224	-0.0291937
S5_128963	5	128963	5.54233e-05	0.198413	0.0482224	-0.0291937
S5_128987	5	128987	5.54233e-05	0.198413	0.0482224	-0.0291937
S5_129101	5	129101	5.54233e-05	0.198413	0.0482224	-0.0291937
S5_129107	5	129107	5.54233e-05	0.198413	0.0482224	-0.0291937
S5_129179	5	129179	5.54233e-05	0.198413	0.0482224	-0.0291937
S5_129200	5	129200	5.54233e-05	0.198413	0.0482224	-0.0291937
S5_129233	5	129233	5.54233e-05	0.198413	0.0482224	-0.0291937
S5_129278	5	129278	5.54233e-05	0.198413	0.0482224	-0.0291937
S5_129318	5	129318	5.54233e-05	0.198413	0.0482224	-0.0291937
S5_129467	5	129467	5.54233e-05	0.198413	0.0482224	-0.0291937
S5_129560	5	129560	5.54233e-05	0.198413	0.0482224	-0.0291937
S5_129573	5	129573	5.54233e-05	0.198413	0.0482224	-0.0291937
S5_129578	5	129578	5.54233e-05	0.198413	0.0482224	-0.0291937
S5_129670	5	129670	5.54233e-05	0.198413	0.0482224	-0.0291937
S5_129849	5	129849	5.54233e-05	0.198413	0.0482224	-0.0291937
S5_129972	5	129972	5.54233e-05	0.198413	0.0482224	-0.0291937
S5_130046	5	130046	5.54233e-05	0.198413	0.0482224	-0.0291937
S5_130055	5	130055	5.54233e-05	0.198413	0.0482224	-0.0291937
S5_130151	5	130151	5.54233e-05	0.198413	0.0482224	-0.0291937
S5_130238	5	130238	5.54233e-05	0.198413	0.0482224	-0.0291937
S5_130278	5	130278	5.54233e-05	0.198413	0.0482224	-0.0291937
S5_130298	5	130298	5.54233e-05	0.198413	0.0482224	-0.0291937
S5_130579	5	130579	5.54233e-05	0.198413	0.0482224	-0.0291937
S5_130622	5	130622	5.54233e-05	0.198413	0.0482224	-0.0291937
S5_130637	5	130637	5.54233e-05	0.198413	0.0482224	-0.0291937
S5_130644	5	130644	5.54233e-05	0.198413	0.0482224	-0.0291937
S5_130652	5	130652	5.54233e-05	0.198413	0.0482224	-0.0291937
S5_130696	5	130696	5.54233e-05	0.198413	0.0482224	-0.0291937
S5_130804	5	130804	5.54233e-05	0.198413	0.0482224	-0.0291937
S5_130805	5	130805	5.54233e-05	0.198413	0.0482224	-0.0291937
S5_130806	5	130806	5.54233e-05	0.198413	0.0482224	-0.0291937
S5_130810	5	130810	5.54233e-05	0.198413	0.0482224	-0.0291937
S5_130812	5	130812	5.54233e-05	0.198413	0.0482224	-0.0291937
S5_130890	5	130890	5.54233e-05	0.198413	0.0482224	-0.0291937
S5_130986	5	130986	5.54233e-05	0.198413	0.0482224	-0.0291937
S5_131067	5	131067	5.54233e-05	0.198413	0.0482224	-0.0291937
S5_131103	5	131103	5.54233e-05	0.198413	0.0482224	-0.0291937
S5_131106	5	131106	5.54233e-05	0.198413	0.0482224	-0.0291937
S5_131112	5	131112	5.54233e-05	0.198413	0.0482224	-0.0291937
S5_131121	5	131121	5.54233e-05	0.198413	0.0482224	-0.0291937
S5_131130	5	131130	5.54233e-05	0.198413	0.0482224	-0.0291937
S5_131243	5	131243	5.54233e-05	0.198413	0.0482224	-0.0291937
S5_131830	5	131830	5.54233e-05	0.198413	0.0482224	-0.0291937
S5_131877	5	131877	5.54233e-05	0.198413	0.0482224	-0.0291937
S5_132034	5	132034	5.54233e-05	0.198413	0.0482224	-0.0291937
S5_132094	5	132094	5.54233e-05	0.198413	0.0482224	-0.0291937
S5_132172	5	132172	5.54233e-05	0.198413	0.0482224	-0.0291937
S5_132208	5	132208	5.54233e-05	0.198413	0.0482224	-0.0291937
S5_133501	5	133501	5.54233e-05	0.198413	0.0482224	-0.0291937
S5_133605	5	133605	5.54233e-05	0.198413	0.0482224	-0.0291937
S5_272962	5	272962	5.54233e-05	0.198413	0.0482224	-0.0291937
S7_406386	7	406386	5.54233e-05	0.198413	0.0482224	-0.0291937
S11_924938	11	924938	5.54233e-05	0.198413	0.0482224	0.0291937
S12_63786	12	63786	5.54233e-05	0.198413	0.0482224	0.0291937
S2_1484243	2	1484243	5.54233e-05	0.198413	0.0482224	0.0291937
S2_2367738	2	2367738	5.54233e-05	0.198413	0.0482224	0.0291937
S2_2367827	2	2367827	5.54233e-05	0.198413	0.0482224	0.0291937
S3_2320609	3	2320609	5.54233e-05	0.198413	0.0482224	0.0291937
S4_1115321	4	1115321	5.54233e-05	0.198413	0.0482224	0.0291937
S4_1115355	4	1115355	5.54233e-05	0.198413	0.0482224	0.0291937
S4_1115389	4	1115389	5.54233e-05	0.198413	0.0482224	0.0291937
S4_1115422	4	1115422	5.54233e-05	0.198413	0.0482224	0.0291937
S4_1115424	4	1115424	5.54233e-05	0.198413	0.0482224	0.0291937
S5_125841	5	125841	5.54233e-05	0.198413	0.0482224	0.0291937
S5_128672	5	128672	5.54233e-05	0.198413	0.0482224	0.0291937
S5_128843	5	128843	5.54233e-05	0.198413	0.0482224	0.0291937
S5_128924	5	128924	5.54233e-05	0.198413	0.0482224	0.0291937
S5_129011	5	129011	5.54233e-05	0.198413	0.0482224	0.0291937
S5_129113	5	129113	5.54233e-05	0.198413	0.0482224	0.0291937
S5_129170	5	129170	5.54233e-05	0.198413	0.0482224	0.0291937
S5_129428	5	129428	5.54233e-05	0.198413	0.0482224	0.0291937
S5_129447	5	129447	5.54233e-05	0.198413	0.0482224	0.0291937
S5_129546	5	129546	5.54233e-05	0.198413	0.0482224	0.0291937
S5_129566	5	129566	5.54233e-05	0.198413	0.0482224	0.0291937
S5_129569	5	129569	5.54233e-05	0.198413	0.0482224	0.0291937
S5_129596	5	129596	5.54233e-05	0.198413	0.0482224	0.0291937
S5_129700	5	129700	5.54233e-05	0.198413	0.0482224	0.0291937
S5_129701	5	129701	5.54233e-05	0.198413	0.0482224	0.0291937
S5_129842	5	129842	5.54233e-05	0.198413	0.0482224	0.0291937
S5_130020	5	130020	5.54233e-05	0.198413	0.0482224	0.0291937
S5_130024	5	130024	5.54233e-05	0.198413	0.0482224	0.0291937
S5_130053	5	130053	5.54233e-05	0.198413	0.0482224	0.0291937
S5_130089	5	130089	5.54233e-05	0.198413	0.0482224	0.0291937
S5_130356	5	130356	5.54233e-05	0.198413	0.0482224	0.0291937
S5_130371	5	130371	5.54233e-05	0.198413	0.0482224	0.0291937
S5_130571	5	130571	5.54233e-05	0.198413	0.0482224	0.0291937
S5_130613	5	130613	5.54233e-05	0.198413	0.0482224	0.0291937
S5_130616	5	130616	5.54233e-05	0.198413	0.0482224	0.0291937
S5_130648	5	130648	5.54233e-05	0.198413	0.0482224	0.0291937
S5_130683	5	130683	5.54233e-05	0.198413	0.0482224	0.0291937
S5_130698	5	130698	5.54233e-05	0.198413	0.0482224	0.0291937
S5_130712	5	130712	5.54233e-05	0.198413	0.0482224	0.0291937
S5_130729	5	130729	5.54233e-05	0.198413	0.0482224	0.0291937
S5_130735	5	130735	5.54233e-05	0.198413	0.0482224	0.0291937
S5_130779	5	130779	5.54233e-05	0.198413	0.0482224	0.0291937
S5_130788	5	130788	5.54233e-05	0.198413	0.0482224	0.0291937
S5_130838	5	130838	5.54233e-05	0.198413	0.0482224	0.0291937
S5_130869	5	130869	5.54233e-05	0.198413	0.0482224	0.0291937
S5_130943	5	130943	5.54233e-05	0.198413	0.0482224	0.0291937
S5_131013	5	131013	5.54233e-05	0.198413	0.0482224	0.0291937
S5_131034	5	131034	5.54233e-05	0.198413	0.0482224	0.0291937
S5_131049	5	131049	5.54233e-05	0.198413	0.0482224	0.0291937
S5_131058	5	131058	5.54233e-05	0.198413	0.0482224	0.0291937
S5_131082	5	131082	5.54233e-05	0.198413	0.0482224	0.0291937
S5_131088	5	131088	5.54233e-05	0.198413	0.0482224	0.0291937
S5_131157	5	131157	5.54233e-05	0.198413	0.0482224	0.0291937
S5_131832	5	131832	5.54233e-05	0.198413	0.0482224	0.0291937
S5_131844	5	131844	5.54233e-05	0.198413	0.0482224	0.0291937
S5_131847	5	131847	5.54233e-05	0.198413	0.0482224	0.0291937
S5_131850	5	131850	5.54233e-05	0.198413	0.0482224	0.0291937
S5_132133	5	132133	5.54233e-05	0.198413	0.0482224	0.0291937
S5_132373	5	132373	5.54233e-05	0.198413	0.0482224	0.0291937
S5_133543	5	133543	5.54233e-05	0.198413	0.0482224	0.0291937
S2_2673347	2	2673347	5.5945e-05	0.246032	0.0485585	-0.0111458
S2_2673406	2	2673406	5.5945e-05	0.246032	0.0485585	-0.0111458
S1_2831013	1	2831013	5.62981e-05	0.242063	0.0488059	0.0123323
S3_937493	3	937493	5.64093e-05	0.0714286	0.0488432	0.016912
S1_3349896	1	3349896	5.70095e-05	0.126984	0.049244	-0.0138131
S1_3349891	1	3349891	5.70095e-05	0.126984	0.049244	0.0138131
S1_1164010	1	1164010	5.7203e-05	0.126984	0.0493516	0.012587
S9_580447	9	580447	5.73928e-05	0.150794	0.0493965	-0.0130125
S9_580448	9	580448	5.73928e-05	0.150794	0.0493965	0.0130125
S3_1375002	3	1375002	5.84674e-05	0.0753968	0.0502214	0.0173317
S6_360357	6	360357	5.88907e-05	0.170635	0.0502214	0.0147897
S13_631499	13	631499	5.90009e-05	0.0634921	0.0502214	0.0182833
S11_1119652	11	1119652	5.90811e-05	0.0873016	0.0502214	0.0153163
S4_1914306	4	1914306	5.92248e-05	0.460317	0.0502214	0.0172873
S5_1562321	5	1562321	5.92336e-05	0.174603	0.0502214	0.0125823
S5_443726	5	443726	5.92475e-05	0.0873016	0.0502214	-0.0171203
S5_443850	5	443850	5.92475e-05	0.0873016	0.0502214	-0.0171203
S5_441987	5	441987	5.92475e-05	0.0873016	0.0502214	0.0171203
S4_1322005	4	1322005	5.92618e-05	0.0674603	0.0502214	-0.0177107
S4_1322007	4	1322007	5.92618e-05	0.0674603	0.0502214	0.0177107
S4_1322013	4	1322013	5.92618e-05	0.0674603	0.0502214	0.0177107
S4_1322014	4	1322014	5.92618e-05	0.0674603	0.0502214	0.0177107
S1_2829992	1	2829992	5.95483e-05	0.210317	0.0503564	-0.0123483
S3_3386637	3	3386637	5.96319e-05	0.0714286	0.0503564	-0.0186564
S3_3386726	3	3386726	5.96319e-05	0.0714286	0.0503564	-0.0186564
S5_1560593	5	1560593	6.02884e-05	0.0634921	0.050851	0.0191561
S3_2088296	3	2088296	6.05661e-05	0.388889	0.0510251	-0.0220134
S6_2575760	6	2575760	6.09265e-05	0.0912698	0.0512685	0.0159869
S1_1046120	1	1046120	6.16853e-05	0.123016	0.0518462	-0.0154912
S4_1060917	4	1060917	6.19412e-05	0.0634921	0.0519394	-0.0181308
S4_1060898	4	1060898	6.19412e-05	0.0634921	0.0519394	0.0181308
S14_469342	14	469342	6.28484e-05	0.333333	0.0526386	-0.0151734
S12_1100799	12	1100799	6.32153e-05	0.134921	0.0528841	-0.0140842
S14_472741	14	472741	6.35909e-05	0.18254	0.0531225	0.0166567
S7_1762861	7	1762861	6.37967e-05	0.0595238	0.0531225	0.0188819
S7_1762870	7	1762870	6.37967e-05	0.0595238	0.0531225	0.0188819
S7_1762967	7	1762967	6.37967e-05	0.0595238	0.0531225	0.0188819
S2_335128	2	335128	6.49722e-05	0.142857	0.0540386	0.0133969
S2_36444	2	36444	6.53968e-05	0.103175	0.0541931	-0.0140057
S4_1631873	4	1631873	6.54234e-05	0.0793651	0.0541931	0.0155461
S10_627612	10	627612	6.55301e-05	0.0952381	0.0541931	0.0151487
S4_323548	4	323548	6.56368e-05	0.0793651	0.0541931	0.0170518
S1_2288264	1	2288264	6.58047e-05	0.0396825	0.0541931	-0.0221974
S1_2288351	1	2288351	6.58047e-05	0.0396825	0.0541931	0.0221974
S1_2288363	1	2288363	6.58047e-05	0.0396825	0.0541931	0.0221974
S1_2288381	1	2288381	6.58047e-05	0.0396825	0.0541931	0.0221974
S3_1550258	3	1550258	6.58382e-05	0.253968	0.0541931	0.0119573
S2_328014	2	328014	6.61511e-05	0.305556	0.0543882	0.0133572
S2_2322896	2	2322896	6.62875e-05	0.0793651	0.0544379	-0.0165385
S6_1175606	6	1175606	6.66758e-05	0.119048	0.0546942	-0.0140319
S3_1622214	3	1622214	6.82063e-05	0.0555556	0.0558857	0.0186125
S1_367495	1	367495	6.83065e-05	0.0555556	0.0559038	-0.02108
S14_459925	14	459925	6.85985e-05	0.388889	0.0560789	0.018943
S4_1889784	4	1889784	6.90433e-05	0.0714286	0.0563782	-0.0180139
S2_1612790	2	1612790	7.00018e-05	0.0714286	0.0570224	-0.0171948
S2_1612795	2	1612795	7.00018e-05	0.0714286	0.0570224	0.0171948
S9_138752	9	138752	7.00708e-05	0.0873016	0.0570224	0.0148583
S1_1164390	1	1164390	7.03933e-05	0.126984	0.0571303	-0.0124135
S1_1164531	1	1164531	7.03933e-05	0.126984	0.0571303	0.0124135
S8_986446	8	986446	7.04425e-05	0.047619	0.0571303	0.0205033
S1_5605095	1	5605095	7.07636e-05	0.166667	0.0573259	0.0152058
S10_1163237	10	1163237	7.17922e-05	0.0873016	0.0575496	-0.0150747
S10_1163229	10	1163229	7.17922e-05	0.0873016	0.0575496	0.0150747
S10_1163231	10	1163231	7.17922e-05	0.0873016	0.0575496	0.0150747
S4_1392251	4	1392251	7.19035e-05	0.0634921	0.0575496	-0.018032
S11_924437	11	924437	7.1984e-05	0.206349	0.0575496	-0.0253046
S11_925080	11	925080	7.1984e-05	0.206349	0.0575496	-0.0253046
S11_924427	11	924427	7.1984e-05	0.206349	0.0575496	0.0253046
S11_924468	11	924468	7.1984e-05	0.206349	0.0575496	0.0253046
S11_924497	11	924497	7.1984e-05	0.206349	0.0575496	0.0253046
S11_924676	11	924676	7.1984e-05	0.206349	0.0575496	0.0253046
S11_924690	11	924690	7.1984e-05	0.206349	0.0575496	0.0253046
S1_4188334	1	4188334	7.20833e-05	0.047619	0.0575496	-0.020348
S1_4188366	1	4188366	7.20833e-05	0.047619	0.0575496	0.020348
S1_3472136	1	3472136	7.24893e-05	0.0873016	0.0576757	0.0162059
S1_3012106	1	3012106	7.28906e-05	0.0793651	0.0576757	0.0170766
S1_3012109	1	3012109	7.28906e-05	0.0793651	0.0576757	0.0170766
S1_3349069	1	3349069	7.29653e-05	0.134921	0.0576757	-0.0134616
S1_3349309	1	3349309	7.29653e-05	0.134921	0.0576757	-0.0134616
S1_3349348	1	3349348	7.29653e-05	0.134921	0.0576757	-0.0134616
S1_3349018	1	3349018	7.29653e-05	0.134921	0.0576757	0.0134616
S1_3349183	1	3349183	7.29653e-05	0.134921	0.0576757	0.0134616
S1_3349354	1	3349354	7.29653e-05	0.134921	0.0576757	0.0134616
S2_2179999	2	2179999	7.33189e-05	0.0952381	0.0578914	-0.0144076
S2_192427	2	192427	7.34142e-05	0.0873016	0.0579029	-0.0153156
S11_993841	11	993841	7.40561e-05	0.0873016	0.0581168	0.0158982
S13_551201	13	551201	7.40672e-05	0.111111	0.0581168	0.0136647
S4_383922	4	383922	7.43544e-05	0.166667	0.0581168	-0.0125006
S4_383937	4	383937	7.43544e-05	0.166667	0.0581168	-0.0125006
S1_1897903	1	1897903	7.4615e-05	0.0714286	0.0581168	0.0171943
S1_4562783	1	4562783	7.52769e-05	0.0873016	0.0581168	0.0159419
S12_498685	12	498685	7.53119e-05	0.0873016	0.0581168	0.0162213
S12_498688	12	498688	7.53119e-05	0.0873016	0.0581168	0.0162213
S2_1604478	2	1604478	7.53878e-05	0.0555556	0.0581168	-0.0188849
S2_1604502	2	1604502	7.53878e-05	0.0555556	0.0581168	-0.0188849
S2_1604634	2	1604634	7.53878e-05	0.0555556	0.0581168	-0.0188849
S2_1604740	2	1604740	7.53878e-05	0.0555556	0.0581168	-0.0188849
S2_1605567	2	1605567	7.53878e-05	0.0555556	0.0581168	-0.0188849
S2_1606244	2	1606244	7.53878e-05	0.0555556	0.0581168	-0.0188849
S2_1606248	2	1606248	7.53878e-05	0.0555556	0.0581168	-0.0188849
S2_1604466	2	1604466	7.53878e-05	0.0555556	0.0581168	0.0188849
S2_1604571	2	1604571	7.53878e-05	0.0555556	0.0581168	0.0188849
S2_1605152	2	1605152	7.53878e-05	0.0555556	0.0581168	0.0188849
S2_1605575	2	1605575	7.53878e-05	0.0555556	0.0581168	0.0188849
S2_1605620	2	1605620	7.53878e-05	0.0555556	0.0581168	0.0188849
S2_1606106	2	1606106	7.53878e-05	0.0555556	0.0581168	0.0188849
S4_411470	4	411470	7.60091e-05	0.150794	0.0585329	-0.0116765
S3_2963071	3	2963071	7.63055e-05	0.119048	0.0586981	-0.013414
S9_766739	9	766739	7.64254e-05	0.047619	0.0587273	0.0201989
S1_2175747	1	2175747	7.66626e-05	0.142857	0.0588465	0.0158869
S8_2102337	8	2102337	7.6903e-05	0.0833333	0.0589679	-0.0163435
S12_716829	12	716829	7.71901e-05	0.0952381	0.0591248	-0.0162579
S3_1722170	3	1722170	7.79439e-05	0.0634921	0.0596385	0.01841
S11_1122005	11	1122005	7.86163e-05	0.103175	0.0600888	0.0146646
S6_2658550	6	2658550	7.93832e-05	0.0753968	0.0606104	0.0166961
S8_197858	8	197858	7.98711e-05	0.202381	0.060918	0.0245901
S1_4617626	1	4617626	7.99607e-05	0.047619	0.0609215	-0.0205366
S2_335042	2	335042	8.21326e-05	0.134921	0.0625099	0.0126215
S14_472652	14	472652	8.22933e-05	0.376984	0.0625657	0.0159002
S11_738664	11	738664	8.26027e-05	0.206349	0.0626018	-0.0249514
S1_4964876	1	4964876	8.26027e-05	0.206349	0.0626018	-0.0249514
S1_4964484	1	4964484	8.26027e-05	0.206349	0.0626018	0.0249514
S11_450665	11	450665	8.29117e-05	0.111111	0.0627608	0.0142346
S3_241715	3	241715	8.29875e-05	0.15873	0.0627608	-0.011667
S5_2073775	5	2073775	8.32236e-05	0.0753968	0.062873	-0.0157118
S2_1919770	2	1919770	8.34996e-05	0.15873	0.0629922	0.0127088
S13_921106	13	921106	8.35571e-05	0.222222	0.0629922	0.0123937
S1_456601	1	456601	8.36938e-05	0.154762	0.063029	0.0129169
S6_2146782	6	2146782	8.38944e-05	0.103175	0.0630349	0.0141554
S7_126155	7	126155	8.42708e-05	0.130952	0.0630349	-0.0157835
S3_1374642	3	1374642	8.45938e-05	0.0634921	0.0630349	-0.0178654
S3_1374764	3	1374764	8.45938e-05	0.0634921	0.0630349	-0.0178654
S8_2252431	8	2252431	8.46538e-05	0.111111	0.0630349	-0.01655
S8_2252430	8	2252430	8.46538e-05	0.111111	0.0630349	0.01655
S2_76768	2	76768	8.47023e-05	0.103175	0.0630349	-0.0146054
S2_586207	2	586207	8.49439e-05	0.0674603	0.0630349	-0.0186301
S2_1427388	2	1427388	8.6091e-05	0.373016	0.0630349	-0.0205841
S2_1427116	2	1427116	8.6091e-05	0.373016	0.0630349	0.0205841
S2_1427119	2	1427119	8.6091e-05	0.373016	0.0630349	0.0205841
S2_1613558	2	1613558	8.64168e-05	0.0793651	0.0630349	-0.0162091
S2_1613803	2	1613803	8.64168e-05	0.0793651	0.0630349	-0.0162091
S2_1615886	2	1615886	8.64168e-05	0.0793651	0.0630349	-0.0162091
S2_1614014	2	1614014	8.64168e-05	0.0793651	0.0630349	0.0162091
S2_1614105	2	1614105	8.64168e-05	0.0793651	0.0630349	0.0162091
S2_1614526	2	1614526	8.64168e-05	0.0793651	0.0630349	0.0162091
S2_1615052	2	1615052	8.64168e-05	0.0793651	0.0630349	0.0162091
S2_1615257	2	1615257	8.64168e-05	0.0793651	0.0630349	0.0162091
S3_1548705	3	1548705	8.66394e-05	0.388889	0.0630349	-0.0122938
S3_1548720	3	1548720	8.66394e-05	0.388889	0.0630349	-0.0122938
S3_1548794	3	1548794	8.66394e-05	0.388889	0.0630349	-0.0122938
S3_1548795	3	1548795	8.66394e-05	0.388889	0.0630349	-0.0122938
S3_1548831	3	1548831	8.66394e-05	0.388889	0.0630349	-0.0122938
S3_1549005	3	1549005	8.66394e-05	0.388889	0.0630349	-0.0122938
S3_1549131	3	1549131	8.66394e-05	0.388889	0.0630349	-0.0122938
S3_1548619	3	1548619	8.66394e-05	0.388889	0.0630349	0.0122938
S3_1548746	3	1548746	8.66394e-05	0.388889	0.0630349	0.0122938
S3_1548753	3	1548753	8.66394e-05	0.388889	0.0630349	0.0122938
S3_1549014	3	1549014	8.66394e-05	0.388889	0.0630349	0.0122938
S3_1549049	3	1549049	8.66394e-05	0.388889	0.0630349	0.0122938
S3_1549142	3	1549142	8.66394e-05	0.388889	0.0630349	0.0122938
S12_1137824	12	1137824	8.67381e-05	0.0714286	0.0630349	-0.0164081
S2_1920557	2	1920557	8.67788e-05	0.0634921	0.0630349	-0.018385
S2_1920537	2	1920537	8.67788e-05	0.0634921	0.0630349	0.018385
S2_1283566	2	1283566	8.71645e-05	0.0793651	0.0632414	0.0167627
S1_1246910	1	1246910	8.73279e-05	0.0714286	0.0632414	-0.0169252
S1_1246945	1	1246945	8.73279e-05	0.0714286	0.0632414	-0.0169252
S7_324548	7	324548	8.7714e-05	0.18254	0.0634424	-0.0124371
S12_426960	12	426960	8.77824e-05	0.18254	0.0634424	-0.0123457
S1_2899718	1	2899718	8.81265e-05	0.0634921	0.063627	-0.0178321
S1_4466195	1	4466195	8.84587e-05	0.111111	0.0638026	-0.0155392
S4_928616	4	928616	8.90646e-05	0.0873016	0.064175	-0.0145576
S4_817206	4	817206	8.94357e-05	0.0952381	0.0643777	-0.0155047
S2_1105391	2	1105391	9.00834e-05	0.166667	0.0646607	0.012973
S6_290253	6	290253	9.0365e-05	0.150794	0.0646607	-0.0130381
S6_290244	6	290244	9.0365e-05	0.150794	0.0646607	0.0130381
S6_290247	6	290247	9.0365e-05	0.150794	0.0646607	0.0130381
S6_290257	6	290257	9.0365e-05	0.150794	0.0646607	0.0130381
S7_324515	7	324515	9.037e-05	0.166667	0.0646607	0.012845
S5_153219	5	153219	9.07039e-05	0.0873016	0.0647704	-0.0156172
S5_153223	5	153223	9.07039e-05	0.0873016	0.0647704	0.0156172
S13_842251	13	842251	9.09364e-05	0.0873016	0.0648327	0.0160839
S8_1742224	8	1742224	9.09721e-05	0.0793651	0.0648327	-0.0166272
S3_2336510	3	2336510	9.13406e-05	0.238095	0.0650307	-0.0107617
S8_1902236	8	1902236	9.14513e-05	0.0873016	0.0650449	-0.0144886
S7_42831	7	42831	9.20613e-05	0.047619	0.0654139	-0.0198787
S1_4444187	1	4444187	9.3094e-05	0.0634921	0.0660822	-0.0184887
S1_2831156	1	2831156	9.33658e-05	0.238095	0.0662096	0.0117833
S6_1231022	6	1231022	9.42512e-05	0.047619	0.0667714	-0.0202229
S9_50355	9	50355	9.45987e-05	0.0555556	0.0669514	0.0181446
S6_1827090	6	1827090	9.49229e-05	0.0833333	0.0671146	0.0159871
S2_2238183	2	2238183	9.54812e-05	0.0793651	0.0673765	-0.0153032
S2_2238270	2	2238270	9.54812e-05	0.0793651	0.0673765	-0.0153032
S8_479821	8	479821	9.60548e-05	0.0674603	0.0677146	-0.0177409
S5_2661553	5	2661553	9.63234e-05	0.103175	0.0678372	-0.0143648
S1_4977526	1	4977526	9.83408e-05	0.0952381	0.0685698	0.0152525
S13_580287	13	580287	9.83885e-05	0.119048	0.0685698	-0.0129203
S11_52136	11	52136	9.87908e-05	0.0793651	0.0685698	0.0161097
S5_702162	5	702162	9.90661e-05	0.126984	0.0685698	-0.0130998
S5_702215	5	702215	9.90661e-05	0.126984	0.0685698	-0.0130998
S5_702228	5	702228	9.90661e-05	0.126984	0.0685698	-0.0130998
S5_702300	5	702300	9.90661e-05	0.126984	0.0685698	-0.0130998
S5_702354	5	702354	9.90661e-05	0.126984	0.0685698	-0.0130998
S5_702366	5	702366	9.90661e-05	0.126984	0.0685698	-0.0130998
S5_702388	5	702388	9.90661e-05	0.126984	0.0685698	-0.0130998
S5_702165	5	702165	9.90661e-05	0.126984	0.0685698	0.0130998
S5_702355	5	702355	9.90661e-05	0.126984	0.0685698	0.0130998
S5_702380	5	702380	9.90661e-05	0.126984	0.0685698	0.0130998
S5_702446	5	702446	9.90661e-05	0.126984	0.0685698	0.0130998
S11_1489203	11	1489203	9.90886e-05	0.0714286	0.0685698	-0.0169552
S11_1489248	11	1489248	9.90886e-05	0.0714286	0.0685698	-0.0169552
S11_1489179	11	1489179	9.90886e-05	0.0714286	0.0685698	0.0169552
S1_839281	1	839281	9.94889e-05	0.0714286	0.0685698	-0.0196139
S1_1694420	1	1694420	9.94916e-05	0.047619	0.0685698	0.0194469
S10_288164	10	288164	9.96098e-05	0.126984	0.0685698	0.0142374
S13_1023337	13	1023337	9.98502e-05	0.388889	0.0685698	-0.0188005
S13_1023355	13	1023355	9.98502e-05	0.388889	0.0685698	-0.0188005
S13_1023346	13	1023346	9.98502e-05	0.388889	0.0685698	0.0188005
S13_1023373	13	1023373	9.98502e-05	0.388889	0.0685698	0.0188005
S13_1023448	13	1023448	9.98502e-05	0.388889	0.0685698	0.0188005
S13_1023845	13	1023845	9.98502e-05	0.388889	0.0685698	0.0188005
S4_756242	4	756242	0.000100094	0.0555556	0.0686061	-0.0187427
S4_756260	4	756260	0.000100094	0.0555556	0.0686061	-0.0187427
S11_993072	11	993072	0.000100519	0.103175	0.068735	0.014116
S11_89333	11	89333	0.00010057	0.0714286	0.068735	0.0164823
S11_89340	11	89340	0.00010057	0.0714286	0.068735	0.0164823
S3_569658	3	569658	0.000101298	0.0595238	0.0691663	-0.0190187
S13_140779	13	140779	0.000102052	0.0555556	0.0696148	-0.0188417
S5_2783177	5	2783177	0.000102318	0.0753968	0.06973	0.0160875
S5_517270	5	517270	0.000103232	0.361111	0.070286	-0.0167941
S14_460420	14	460420	0.000103456	0.436508	0.0703719	-0.0174776
S10_294805	10	294805	0.000103666	0.103175	0.070448	-0.0142417
S5_130656	5	130656	0.000104663	0.194444	0.0709234	-0.0273184
S5_130669	5	130669	0.000104663	0.194444	0.0709234	-0.0273184
S5_130655	5	130655	0.000104663	0.194444	0.0709234	0.0273184
S1_4476456	1	4476456	0.000104966	0.0555556	0.0710622	-0.0183695
S14_472878	14	472878	0.000105279	0.345238	0.0712067	-0.0151551
S4_1914228	4	1914228	0.000105824	0.412698	0.0714014	0.020069
S4_1914230	4	1914230	0.000105824	0.412698	0.0714014	0.020069
S14_472219	14	472219	0.000105866	0.40873	0.0714014	-0.0156114
S4_1046978	4	1046978	0.00010651	0.047619	0.0716339	0.0201336
S4_1046980	4	1046980	0.00010651	0.047619	0.0716339	0.0201336
S1_2216383	1	2216383	0.00010651	0.222222	0.0716339	0.0113977
S3_3386878	3	3386878	0.00010712	0.0634921	0.071848	0.0188426
S3_3386890	3	3386890	0.00010712	0.0634921	0.071848	0.0188426
S7_210507	7	210507	0.000107205	0.0634921	0.071848	0.0176477
S3_2793694	3	2793694	0.000107255	0.198413	0.071848	0.0113156
S1_5646099	1	5646099	0.00010733	0.0714286	0.071848	-0.0164003
S4_1046962	4	1046962	0.000107542	0.0555556	0.0719228	0.0189238
S2_2393254	2	2393254	0.000108066	0.0793651	0.0721332	0.0158161
S1_760012	1	760012	0.000108158	0.0714286	0.0721332	-0.0163782
S1_760015	1	760015	0.000108158	0.0714286	0.0721332	-0.0163782
S16_485128	16	485128	0.00010837	0.0992063	0.0722075	0.0164534
S4_380543	4	380543	0.000108601	0.0634921	0.0722942	-0.0176507
S11_1120143	11	1120143	0.000108932	0.0873016	0.0724468	-0.012945
S1_1312708	1	1312708	0.000109067	0.119048	0.0724693	-0.0129022
S9_623549	9	623549	0.000109532	0.0555556	0.0725769	-0.0188521
S9_623534	9	623534	0.000109532	0.0555556	0.0725769	0.0188521
S9_623545	9	623545	0.000109532	0.0555556	0.0725769	0.0188521
S12_941892	12	941892	0.000109978	0.0634921	0.072658	0.0174814
S12_941912	12	941912	0.000109978	0.0634921	0.072658	0.0174814
S12_941935	12	941935	0.000109978	0.0634921	0.072658	0.0174814
S1_4816367	1	4816367	0.00011006	0.333333	0.072658	-0.0127637
S7_31604	7	31604	0.000111078	0.0873016	0.0732571	-0.014697
S5_517291	5	517291	0.000111274	0.365079	0.0732571	0.0166317
S5_517295	5	517295	0.000111274	0.365079	0.0732571	0.0166317
S9_812222	9	812222	0.000112008	0.0873016	0.0736131	0.0123885
S5_129716	5	129716	0.00011202	0.202381	0.0736131	-0.0264708
S4_1660043	4	1660043	0.000112285	0.0634921	0.0737196	0.0176182
S5_2784076	5	2784076	0.000112773	0.138889	0.0739071	-0.0129184
S2_1235557	2	1235557	0.000112777	0.0793651	0.0739071	-0.0155097
S4_2813195	4	2813195	0.000113207	0.174603	0.0739593	-0.0112258
S4_2813198	4	2813198	0.000113207	0.174603	0.0739593	-0.0112258
S1_1165290	1	1165290	0.000113212	0.0793651	0.0739593	0.0162846
S6_2575703	6	2575703	0.000113269	0.0833333	0.0739593	0.0159798
S1_1247090	1	1247090	0.000113386	0.0873016	0.0739682	0.0154573
S5_2073686	5	2073686	0.000117397	0.162698	0.0765126	-0.0119392
S3_1496546	3	1496546	0.000117559	0.0634921	0.0765126	-0.0174002
S1_1043811	1	1043811	0.000117609	0.138889	0.0765126	-0.0143168
S1_2535403	1	2535403	0.000117713	0.119048	0.0765126	-0.0137024
S5_130380	5	130380	0.000118136	0.194444	0.0765794	0.027017
S5_130381	5	130381	0.000118136	0.194444	0.0765794	0.027017
S5_130390	5	130390	0.000118136	0.194444	0.0765794	0.027017
S4_119752	4	119752	0.0001187	0.0873016	0.0766676	-0.0167233
S4_119665	4	119665	0.0001187	0.0873016	0.0766676	0.0167233
S4_119673	4	119673	0.0001187	0.0873016	0.0766676	0.0167233
S4_119745	4	119745	0.0001187	0.0873016	0.0766676	0.0167233
S1_3644273	1	3644273	0.000119131	0.357143	0.0766796	0.0153179
S11_290854	11	290854	0.000119146	0.119048	0.0766796	-0.0143586
S11_290821	11	290821	0.000119146	0.119048	0.0766796	0.0143586
S11_290824	11	290824	0.000119146	0.119048	0.0766796	0.0143586
S1_4706748	1	4706748	0.000119324	0.126984	0.0767252	-0.0139137
S2_770820	2	770820	0.000120378	0.206349	0.0773333	0.0103976
S7_1428923	7	1428923	0.000120795	0.150794	0.0774828	0.0142854
S10_844345	10	844345	0.000120827	0.0714286	0.0774828	-0.017042
S7_1026388	7	1026388	0.000121294	0.119048	0.077713	-0.0130205
S10_844303	10	844303	0.00012241	0.0793651	0.0781717	0.0165311
S3_1493834	3	1493834	0.000122442	0.246032	0.0781717	-0.0103959
S1_5900307	1	5900307	0.000122493	0.103175	0.0781717	0.0141204
S1_3425889	1	3425889	0.000122555	0.166667	0.0781717	-0.0115583
S1_3425957	1	3425957	0.000122555	0.166667	0.0781717	-0.0115583
S8_1255007	8	1255007	0.000123256	0.420635	0.078549	-0.0124541
S10_220848	10	220848	0.000123439	0.0714286	0.0785956	-0.0167592
S1_4090357	1	4090357	0.000123805	0.0555556	0.0786891	-0.0188687
S1_4090420	1	4090420	0.000123805	0.0555556	0.0786891	-0.0188687
S2_3329998	2	3329998	0.000124569	0.150794	0.0788332	0.0134458
S7_106998	7	106998	0.000124965	0.22619	0.0788332	0.0156439
S11_79957	11	79957	0.000125126	0.166667	0.0788332	-0.0122518
S10_264538	10	264538	0.000125534	0.150794	0.0788332	-0.0137763
S1_2282557	1	2282557	0.000125795	0.047619	0.0788332	-0.0196748
S1_2282665	1	2282665	0.000126489	0.0396825	0.0788332	-0.0214096
S8_1742209	8	1742209	0.000126878	0.0714286	0.0788332	-0.0168222
S6_1175552	6	1175552	0.000126899	0.103175	0.0788332	0.0139516
S6_1175564	6	1175564	0.000126899	0.103175	0.0788332	0.0139516
S6_1175567	6	1175567	0.000126899	0.103175	0.0788332	0.0139516
S6_1175570	6	1175570	0.000126899	0.103175	0.0788332	0.0139516
S6_1175534	6	1175534	0.000126899	0.103175	0.0788332	-0.0139516
S12_941793	12	941793	0.000126987	0.0714286	0.0788332	0.0165666
S1_1897372	1	1897372	0.000127053	0.0873016	0.0788332	-0.0153996
S2_3331898	2	3331898	0.000127315	0.18254	0.0788332	-0.0110911
S2_3331922	2	3331922	0.000127315	0.18254	0.0788332	-0.0110911
S2_3331928	2	3331928	0.000127315	0.18254	0.0788332	-0.0110911
S2_3331859	2	3331859	0.000127315	0.18254	0.0788332	0.0110911
S4_383919	4	383919	0.000127829	0.15873	0.0788332	-0.0122207
S4_383952	4	383952	0.000127829	0.15873	0.0788332	-0.0122207
S4_383958	4	383958	0.000127829	0.15873	0.0788332	-0.0122207
S7_1959290	7	1959290	0.000128254	0.150794	0.0788332	0.0127138
S10_439363	10	439363	0.000128925	0.0793651	0.0788332	-0.0170682
S4_1321777	4	1321777	0.00012909	0.0714286	0.0788332	-0.0160017
S4_1321803	4	1321803	0.00012909	0.0714286	0.0788332	-0.0160017
S4_1321822	4	1321822	0.00012909	0.0714286	0.0788332	-0.0160017
S4_1321824	4	1321824	0.00012909	0.0714286	0.0788332	-0.0160017
S4_1321833	4	1321833	0.00012909	0.0714286	0.0788332	-0.0160017
S4_1321914	4	1321914	0.00012909	0.0714286	0.0788332	-0.0160017
S4_1321969	4	1321969	0.00012909	0.0714286	0.0788332	-0.0160017
S4_1322025	4	1322025	0.00012909	0.0714286	0.0788332	-0.0160017
S4_1322040	4	1322040	0.00012909	0.0714286	0.0788332	-0.0160017
S4_1322058	4	1322058	0.00012909	0.0714286	0.0788332	-0.0160017
S4_1322098	4	1322098	0.00012909	0.0714286	0.0788332	-0.0160017
S4_1322107	4	1322107	0.00012909	0.0714286	0.0788332	-0.0160017
S4_1321758	4	1321758	0.00012909	0.0714286	0.0788332	0.0160017
S4_1321768	4	1321768	0.00012909	0.0714286	0.0788332	0.0160017
S4_1321805	4	1321805	0.00012909	0.0714286	0.0788332	0.0160017
S4_1321939	4	1321939	0.00012909	0.0714286	0.0788332	0.0160017
S4_1321955	4	1321955	0.00012909	0.0714286	0.0788332	0.0160017
S4_1321964	4	1321964	0.00012909	0.0714286	0.0788332	0.0160017
S4_1321980	4	1321980	0.00012909	0.0714286	0.0788332	0.0160017
S4_1321986	4	1321986	0.00012909	0.0714286	0.0788332	0.0160017
S4_1322030	4	1322030	0.00012909	0.0714286	0.0788332	0.0160017
S4_1322046	4	1322046	0.00012909	0.0714286	0.0788332	0.0160017
S4_1322073	4	1322073	0.00012909	0.0714286	0.0788332	0.0160017
S14_460329	14	460329	0.00012969	0.404762	0.079132	-0.0153257
S11_290970	11	290970	0.000130534	0.111111	0.0793093	-0.0145373
S11_290986	11	290986	0.000130534	0.111111	0.0793093	-0.0145373
S11_290989	11	290989	0.000130534	0.111111	0.0793093	-0.0145373
S11_290899	11	290899	0.000130534	0.111111	0.0793093	0.0145373
S11_290992	11	290992	0.000130534	0.111111	0.0793093	0.0145373
S3_3139311	3	3139311	0.000131312	0.0952381	0.0795126	-0.0151706
S3_3139280	3	3139280	0.000131312	0.0952381	0.0795126	0.0151706
S3_3139315	3	3139315	0.000131312	0.0952381	0.0795126	0.0151706
S3_3139395	3	3139395	0.000131312	0.0952381	0.0795126	0.0151706
S5_245702	5	245702	0.000131612	0.357143	0.079627	-0.0127075
S1_1357983	1	1357983	0.00013215	0.0873016	0.0798852	-0.0153037
S3_571662	3	571662	0.000132628	0.0555556	0.0801066	-0.0170385
S1_4466855	1	4466855	0.000135039	0.126984	0.0811365	-0.0136144
S1_4466901	1	4466901	0.000135039	0.126984	0.0811365	-0.0136144
S1_4467063	1	4467063	0.000135039	0.126984	0.0811365	-0.0136144
S1_4466863	1	4466863	0.000135039	0.126984	0.0811365	0.0136144
S1_4467051	1	4467051	0.000135039	0.126984	0.0811365	0.0136144
S6_531063	6	531063	0.000135192	0.15873	0.0811365	0.0127253
S5_702255	5	702255	0.000135238	0.130952	0.0811365	0.0127383
S14_473150	14	473150	0.000135239	0.34127	0.0811365	-0.017303
S15_396698	15	396698	0.000135714	0.119048	0.0813537	-0.0159765
S2_335048	2	335048	0.000136294	0.126984	0.081633	0.0122997
S15_398022	15	398022	0.000137086	0.119048	0.0820391	-0.0155993
S1_367481	1	367481	0.000137622	0.0753968	0.0822729	0.0163314
S1_2283943	1	2283943	0.000137821	0.0634921	0.0822729	-0.0172446
S1_2284081	1	2284081	0.000137821	0.0634921	0.0822729	0.0172446
S1_807322	1	807322	0.000139012	0.0793651	0.0829148	-0.0153949
S13_395535	13	395535	0.000140139	0.103175	0.0835174	-0.013349
S14_473327	14	473327	0.00014048	0.400794	0.0836513	-0.014073
S4_364992	4	364992	0.000141141	0.111111	0.0838909	0.0140335
S7_2043944	7	2043944	0.000141351	0.0793651	0.0838909	-0.0162764
S7_2043951	7	2043951	0.000141351	0.0793651	0.0838909	-0.0162764
S7_2043965	7	2043965	0.000141351	0.0793651	0.0838909	-0.0162764
S1_5602084	1	5602084	0.000141994	0.329365	0.0842029	-0.0137768
S1_4513013	1	4513013	0.000142769	0.0555556	0.0845228	0.018842
S1_4513015	1	4513015	0.000142769	0.0555556	0.0845228	0.018842
S6_2401568	6	2401568	0.000143834	0.0753968	0.0850832	-0.0152229
S2_903589	2	903589	0.000144593	0.0873016	0.0854616	0.015851
S2_992754	2	992754	0.000144997	0.047619	0.0856294	0.0188506
S15_397874	15	397874	0.00014626	0.103175	0.0862799	-0.0166405
S9_1913627	9	1913627	0.000146421	0.0595238	0.0862799	-0.0178823
S3_569693	3	569693	0.0001467	0.0952381	0.0862799	-0.0140947
S3_569697	3	569697	0.0001467	0.0952381	0.0862799	-0.0140947
S3_569710	3	569710	0.0001467	0.0952381	0.0862799	-0.0140947
S1_3519049	1	3519049	0.000147817	0.111111	0.0868657	0.0135223
S6_1827483	6	1827483	0.000148308	0.0912698	0.0870118	0.0150459
S6_1827498	6	1827498	0.000148308	0.0912698	0.0870118	0.0150459
S6_1810755	6	1810755	0.000148661	0.0555556	0.0870762	-0.018125
S6_1810754	6	1810754	0.000148661	0.0555556	0.0870762	0.018125
S1_4706840	1	4706840	0.000149849	0.103175	0.0874311	-0.014434
S1_4706851	1	4706851	0.000149849	0.103175	0.0874311	-0.014434
S7_114604	7	114604	0.000149877	0.238095	0.0874311	-0.0158008
S7_114627	7	114627	0.000149877	0.238095	0.0874311	-0.0158008
S7_114617	7	114617	0.000149877	0.238095	0.0874311	0.0158008
S4_1392273	4	1392273	0.000151794	0.0714286	0.0883957	0.0163331
S4_1321899	4	1321899	0.0001519	0.0753968	0.0883957	-0.0156267
S4_1321906	4	1321906	0.0001519	0.0753968	0.0883957	0.0156267
S9_213808	9	213808	0.000152164	0.0555556	0.0884776	0.0180106
S1_5784077	1	5784077	0.000152802	0.047619	0.0887765	-0.0191701
S4_873224	4	873224	0.000153557	0.166667	0.0890691	0.0113888
S7_1897774	7	1897774	0.000153588	0.115079	0.0890691	0.015763
S3_1545117	3	1545117	0.000153778	0.214286	0.0890691	-0.0100045
S2_1920605	2	1920605	0.000153803	0.0674603	0.0890691	-0.0173298
S10_807383	10	807383	0.00015397	0.0833333	0.0890941	0.0135195
S10_330270	10	330270	0.000154132	0.0634921	0.0891161	0.0172061
S3_2963063	3	2963063	0.000154824	0.126984	0.0894441	0.0123774
S1_5340468	1	5340468	0.000155093	0.0873016	0.0894554	0.014988
S1_5340487	1	5340487	0.000155093	0.0873016	0.0894554	0.014988
S3_2188318	3	2188318	0.000155302	0.436508	0.0895038	-0.0117925
S20_53668	20	53668	0.000156005	0.190476	0.0897281	-0.0130242
S4_913806	4	913806	0.000156067	0.0555556	0.0897281	0.0182582
S4_913844	4	913844	0.000156067	0.0555556	0.0897281	0.0182582
S13_625682	13	625682	0.000156322	0.047619	0.0898025	0.0191666
S16_365931	16	365931	0.000157854	0.107143	0.0904855	-0.0135984
S14_473395	14	473395	0.000157942	0.301587	0.0904855	0.015563
S4_115509	4	115509	0.000158239	0.107143	0.0904855	-0.0149295
S4_115535	4	115535	0.000158239	0.107143	0.0904855	-0.0149295
S5_1043514	5	1043514	0.000158265	0.0873016	0.0904855	-0.0151679
S16_407401	16	407401	0.000158268	0.0674603	0.0904855	0.0180954
S1_3794696	1	3794696	0.000158787	0.0634921	0.0906	0.0170522
S9_50495	9	50495	0.000158823	0.0873016	0.0906	-0.0143241
S15_397412	15	397412	0.000158847	0.111111	0.0906	0.0170369
S1_2283124	1	2283124	0.000159288	0.047619	0.0906775	-0.0193833
S8_786218	8	786218	0.000159489	0.0555556	0.0906775	-0.0179858
S8_786247	8	786247	0.000159489	0.0555556	0.0906775	0.0179858
S8_786337	8	786337	0.000159489	0.0555556	0.0906775	0.0179858
S1_1247109	1	1247109	0.000159981	0.0793651	0.0908133	0.0155574
S1_1247111	1	1247111	0.000159981	0.0793651	0.0908133	0.0155574
S14_459945	14	459945	0.000160231	0.436508	0.0908517	0.015257
S1_4816348	1	4816348	0.000160302	0.34127	0.0908517	0.012143
S11_689021	11	689021	0.000160992	0.222222	0.0911708	0.020231
S1_1124312	1	1124312	0.000161322	0.0555556	0.0912131	-0.0184367
S1_1124326	1	1124326	0.000161322	0.0555556	0.0912131	-0.0184367
S1_4712373	1	4712373	0.000161504	0.0873016	0.0912273	-0.0153925
S13_448917	13	448917	0.000161601	0.0634921	0.0912273	-0.0177924
S13_987857	13	987857	0.000162136	0.0793651	0.091411	-0.0157643
S9_1201979	9	1201979	0.000162182	0.0555556	0.091411	-0.0188789
S13_841361	13	841361	0.000164407	0.150794	0.0925927	0.0113305
S1_250702	1	250702	0.000165254	0.0634921	0.0927054	-0.0170442
S1_250723	1	250723	0.000165254	0.0634921	0.0927054	-0.0170442
S1_250744	1	250744	0.000165254	0.0634921	0.0927054	-0.0170442
S1_250747	1	250747	0.000165254	0.0634921	0.0927054	-0.0170442
S1_250705	1	250705	0.000165254	0.0634921	0.0927054	0.0170442
S11_451676	11	451676	0.000166278	0.0793651	0.0927298	-0.0144075
S11_1151529	11	1151529	0.000166346	0.0793651	0.0927298	-0.0155769
S11_1151619	11	1151619	0.000166346	0.0793651	0.0927298	-0.0155769
S11_1151550	11	1151550	0.000166346	0.0793651	0.0927298	0.0155769
S11_1151604	11	1151604	0.000166346	0.0793651	0.0927298	0.0155769
S1_1897891	1	1897891	0.000166576	0.0873016	0.0927298	-0.015167
S1_1897819	1	1897819	0.000166576	0.0873016	0.0927298	0.015167
S5_517326	5	517326	0.000167666	0.357143	0.0927298	-0.015249
S5_517327	5	517327	0.000167666	0.357143	0.0927298	0.015249
S2_1610588	2	1610588	0.000168272	0.0793651	0.0927298	-0.0153921
S2_1610821	2	1610821	0.000168272	0.0793651	0.0927298	-0.0153921
S2_1610844	2	1610844	0.000168272	0.0793651	0.0927298	-0.0153921
S2_1612100	2	1612100	0.000168272	0.0793651	0.0927298	-0.0153921
S2_1612315	2	1612315	0.000168272	0.0793651	0.0927298	-0.0153921
S2_1609984	2	1609984	0.000168272	0.0793651	0.0927298	0.0153921
S2_1610406	2	1610406	0.000168272	0.0793651	0.0927298	0.0153921
S2_1611709	2	1611709	0.000168272	0.0793651	0.0927298	0.0153921
S2_1611829	2	1611829	0.000168272	0.0793651	0.0927298	0.0153921
S2_1611865	2	1611865	0.000168272	0.0793651	0.0927298	0.0153921
S2_1612090	2	1612090	0.000168272	0.0793651	0.0927298	0.0153921
S2_1612114	2	1612114	0.000168272	0.0793651	0.0927298	0.0153921
S2_1612240	2	1612240	0.000168272	0.0793651	0.0927298	0.0153921
S2_1612291	2	1612291	0.000168272	0.0793651	0.0927298	0.0153921
S2_1078307	2	1078307	0.000168582	0.0714286	0.0928289	-0.0172364
S8_138093	8	138093	0.00016909	0.103175	0.0928767	0.0142059
S7_410323	7	410323	0.000169438	0.0793651	0.0928767	0.0157754
S8_1742111	8	1742111	0.000170222	0.0793651	0.0928767	-0.0150321
S3_1253167	3	1253167	0.000170396	0.103175	0.0928767	0.0150079
S5_1411694	5	1411694	0.000170621	0.0952381	0.0928767	-0.0129322
S2_3570955	2	3570955	0.000170842	0.0714286	0.0928767	-0.0161562
S12_527649	12	527649	0.00017137	0.0634921	0.0928767	0.0168444
S1_5148276	1	5148276	0.000171858	0.0634921	0.0928767	-0.0170948
S1_5148280	1	5148280	0.000171858	0.0634921	0.0928767	-0.0170948
S1_5148272	1	5148272	0.000171858	0.0634921	0.0928767	0.0170948
S1_5148478	1	5148478	0.000171858	0.0634921	0.0928767	0.0170948
S1_940054	1	940054	0.000172175	0.103175	0.0928767	-0.0131433
S1_940030	1	940030	0.000172175	0.103175	0.0928767	0.0131433
S9_579909	9	579909	0.000172372	0.103175	0.0928767	0.0135407
S9_579915	9	579915	0.000172372	0.103175	0.0928767	0.0135407
S9_579918	9	579918	0.000172372	0.103175	0.0928767	0.0135407
S2_3331943	2	3331943	0.000172434	0.190476	0.0928767	-0.0107641
S2_3331964	2	3331964	0.000172434	0.190476	0.0928767	-0.0107641
S2_3331967	2	3331967	0.000172434	0.190476	0.0928767	-0.0107641
S2_3331985	2	3331985	0.000172434	0.190476	0.0928767	-0.0107641
S2_3331987	2	3331987	0.000172434	0.190476	0.0928767	-0.0107641
S2_3332060	2	3332060	0.000172434	0.190476	0.0928767	-0.0107641
S2_3332065	2	3332065	0.000172434	0.190476	0.0928767	-0.0107641
[truncated: 1,503 more rows]

## Sheet: Supplementary Table S7
Supplementary Table S7. Gene ontology (GO) term enrichment summary for fungicide resistance (EC50 azole) in Zymoseptoria tritici
[truncated: 2 more rows]

[truncated: 3 more sheets: Supplementary Table S8, Supplementary Table S9, Supplementary Table S10]
